# Supplementary material for: Crossroads of assembling a moss genome: navigating contaminants and horizontal gene transfer in the moss Physcomitrellopsis africana
Source: G3 (Bethesda). 2024 May 23;14(7):jkae104. doi: 10.1093/g3journal/jkae104 (PMC11228847; doi:10.1093/g3journal/jkae104)
Supplement: jkae104_Supplementary_Data [file jkae104_supplementary_data.zip]

Archive with 3 entries (3 files):
- File_S1_G3-2024-404988.xlsx
- File_S2_G3-2024-404988.xlsx
- Supplemental_Tables_and_Figures_G3-2024-404988.docx
