# Supplementary material for: Crossroads of assembling a moss genome: navigating contaminants and horizontal gene transfer in the moss Physcomitrellopsis africana
Source: G3 (Bethesda). 2024 May 23;14(7):jkae104. doi: 10.1093/g3journal/jkae104 (PMC11228847; doi:10.1093/g3journal/jkae104)
Supplement: jkae104_Supplementary_Data [file jkae104_supplementary_data.zip › File_S1_G3-2024-404988.xlsx]

## Sheet: File S1- EnTAP annotation of ge
Query Sequence	Subject Sequence	Percent Identical	Alignment Length	Mismatches	Gap Openings	Query Start	Query End	Subject Start	Subject End	E Value	Coverage	Description	Species	Taxonomic Lineage	Origin Database	Contaminant	Informative	UniProt Database Cross Reference	UniProt Additional Information	UniProt KEGG Terms	UniProt GO Biological	UniProt GO Cellular	UniProt GO Molecular	EggNOG Seed Ortholog	EggNOG Seed E-Value	EggNOG Seed Score	EggNOG Predicted Gene	EggNOG Tax Scope	EggNOG Tax Scope Max	EggNOG Member OGs	EggNOG Description	EggNOG KEGG Terms	EggNOG GO Biological	EggNOG GO Cellular	EggNOG GO Molecular	EggNOG Protein Domains
ID=g6975	XP_024381994.1	94	1073	62	2	1	1072	1	1072	0.00e+00	93	XP_024381994.1 calmodulin-binding transcription activator 3-like [Physcomitrium patens]	physcomitrium patens	physcomitrium patens;physcomitrium;funariaceae;funariales;funariidae;bryopsida;bryophytina;bryophyta;embryophyta;streptophytina;streptophyta;viridiplantae;eukaryota;cellular organisms;root	/core/projects/EBP/Wegrzyn/Moss/Physcomitrellopsis_africana/Physcomitrellopsis_africana_Genome/RawData_Nanopore_5074/5074_test_LSK109_30JAN19/annotation/entap/entap_filter_abf_scaf/entap_outfiles/similarity_search/DIAMOND/blastp_genes_final_complete.out	No	Yes							3218.PP1S35_152V6.1	0.00e+00	1798.1		Viridiplantae	virNOG[6]	1036B@NOG,1C6AR@strNOG,1EK96@virNOG,KOG0520@euNOG
ID=g11757	XP_024357754.1	95.3	1068	46	1	1	1068	1	1064	0.00e+00	91.4	XP_024357754.1 protease Do-like 7 isoform X1 [Physcomitrium patens]	physcomitrium patens	physcomitrium patens;physcomitrium;funariaceae;funariales;funariidae;bryopsida;bryophytina;bryophyta;embryophyta;streptophytina;streptophyta;viridiplantae;eukaryota;cellular organisms;root	/core/projects/EBP/Wegrzyn/Moss/Physcomitrellopsis_africana/Physcomitrellopsis_africana_Genome/RawData_Nanopore_5074/5074_test_LSK109_30JAN19/annotation/entap/entap_filter_abf_scaf/entap_outfiles/similarity_search/DIAMOND/blastp_genes_final_complete.out	No	Yes							3218.PP1S237_5V6.1	0.00e+00	1960.7	DEG7	Viridiplantae	virNOG[6]	1BI3M@strNOG,1DW0K@virNOG,COG0265@NOG,KOG1421@euNOG	protease do-like		GO:0006508(L=4),GO:0008150(L=0),GO:0008152(L=1),GO:0009314(L=3),GO:0009416(L=4),GO:0009628(L=2),GO:0009642(L=5),GO:0009644(L=6),GO:0009892(L=4),GO:0010109(L=5),GO:0010205(L=7),GO:0019222(L=3),GO:0019538(L=3),GO:0031323(L=4),GO:0031324(L=5),GO:0042548(L=6),GO:0043155(L=7),GO:0043170(L=3),GO:0043467(L=5),GO:0044238(L=2),GO:0048519(L=3),GO:0048523(L=4),GO:0050789(L=2),GO:0050794(L=3),GO:0050896(L=1)…	GO:0005575(L=0),GO:0005622(L=3),GO:0005623(L=1),GO:0005737(L=4),GO:0005829(L=4),GO:0009507(L=6),GO:0009536(L=5),GO:0043226(L=1),GO:0043227(L=2),GO:0043229(L=3),GO:0043231(L=4),GO:0044424(L=3),GO:0044444(L=4),GO:0044464(L=2),	GO:0003674(L=0),GO:0003824(L=1),GO:0004175(L=5),GO:0004252(L=5),GO:0008233(L=3),GO:0008236(L=4),GO:0016787(L=2),GO:0017171(L=3),GO:0070011(L=4),	PFAM (PDZ), SMART (PDZ)
ID=g43876	XP_024385819.1	91.3	263	23	0	1	263	1	263	4.90e-161	97	XP_024385819.1 ferritin-3, chloroplastic-like isoform X1 [Physcomitrium patens]	physcomitrium patens	physcomitrium patens;physcomitrium;funariaceae;funariales;funariidae;bryopsida;bryophytina;bryophyta;embryophyta;streptophytina;streptophyta;viridiplantae;eukaryota;cellular organisms;root	/core/projects/EBP/Wegrzyn/Moss/Physcomitrellopsis_africana/Physcomitrellopsis_africana_Genome/RawData_Nanopore_5074/5074_test_LSK109_30JAN19/annotation/entap/entap_filter_abf_scaf/entap_outfiles/similarity_search/DIAMOND/blastp_genes_final_complete.out	No	Yes							3218.PP1S51_217V6.1	7.10e-162	455.7	FER1	Viridiplantae	virNOG[6]	1BF0X@strNOG,1DSZ2@virNOG,COG1528@NOG,KOG2332@euNOG	Stores iron in a soluble, non-toxic, readily available form. Important for iron homeostasis (By similarity)	8604978	GO:0000003(L=1),GO:0000041(L=7),GO:0000302(L=4),GO:0003006(L=2),GO:0006810(L=3),GO:0006811(L=4),GO:0006812(L=5),GO:0006826(L=8),GO:0006873(L=5),GO:0006875(L=7),GO:0006879(L=9),GO:0006950(L=2),GO:0006979(L=3),GO:0007275(L=3),GO:0008150(L=0),GO:0008152(L=1),GO:0009266(L=3),GO:0009409(L=3),GO:0009607(L=2),GO:0009617(L=5),GO:0009628(L=2),GO:0009719(L=2),GO:0009725(L=3),GO:0009737(L=4),GO:0009791(L=4)…	GO:0005575(L=0),GO:0005622(L=3),GO:0005623(L=1),GO:0005737(L=4),GO:0005739(L=5),GO:0009507(L=6),GO:0009526(L=6),GO:0009532(L=6),GO:0009534(L=6),GO:0009535(L=6),GO:0009536(L=5),GO:0009570(L=7),GO:0009579(L=4),GO:0009941(L=7),GO:0016020(L=1),GO:0031967(L=3),GO:0031975(L=3),GO:0031976(L=5),GO:0031984(L=3),GO:0034357(L=4),GO:0042651(L=6),GO:0043226(L=1),GO:0043227(L=2),GO:0043229(L=3),GO:0043231(L=4)…	GO:0003674(L=0),GO:0003824(L=1),GO:0004322(L=5),GO:0005488(L=1),GO:0005506(L=6),GO:0008199(L=7),GO:0016491(L=2),GO:0016722(L=3),GO:0016724(L=4),GO:0043167(L=2),GO:0043169(L=3),GO:0046872(L=4),GO:0046914(L=5),	PFAM (Ferritin), SMART (SIGNAL)
ID=g51637	XP_024401771.1	96.9	783	24	0	1	783	1	783	0.00e+00	99.9	XP_024401771.1 probable potassium transporter 2 isoform X2 [Physcomitrium patens]	physcomitrium patens	physcomitrium patens;physcomitrium;funariaceae;funariales;funariidae;bryopsida;bryophytina;bryophyta;embryophyta;streptophytina;streptophyta;viridiplantae;eukaryota;cellular organisms;root	/core/projects/EBP/Wegrzyn/Moss/Physcomitrellopsis_africana/Physcomitrellopsis_africana_Genome/RawData_Nanopore_5074/5074_test_LSK109_30JAN19/annotation/entap/entap_filter_abf_scaf/entap_outfiles/similarity_search/DIAMOND/blastp_genes_final_complete.out	No	Yes							3218.PP1S33_316V6.1	0.00e+00	1482.2	HAK4	Eukaryotes	euNOG[57]	0IEMH@euNOG,COG3158@NOG	potassium transporter		GO:0006810(L=3),GO:0006811(L=4),GO:0006812(L=5),GO:0006813(L=7),GO:0007275(L=3),GO:0008150(L=0),GO:0009555(L=5),GO:0009605(L=2),GO:0009987(L=1),GO:0015672(L=6),GO:0030001(L=6),GO:0032501(L=1),GO:0032502(L=1),GO:0034220(L=5),GO:0044699(L=1),GO:0044707(L=2),GO:0044763(L=2),GO:0044765(L=3),GO:0048229(L=4),GO:0048856(L=2),GO:0050896(L=1),GO:0051179(L=1),GO:0051234(L=2),GO:0055085(L=4),GO:0071804(L=3)…	GO:0005575(L=0),GO:0005622(L=3),GO:0005623(L=1),GO:0005737(L=4),GO:0005886(L=3),GO:0009507(L=6),GO:0009536(L=5),GO:0016020(L=1),GO:0016021(L=4),GO:0031224(L=3),GO:0043226(L=1),GO:0043227(L=2),GO:0043229(L=3),GO:0043231(L=4),GO:0044424(L=3),GO:0044425(L=2),GO:0044444(L=4),GO:0044464(L=2),GO:0071944(L=3),	GO:0003674(L=0),GO:0005215(L=1),GO:0008324(L=5),GO:0009674(L=7),GO:0015075(L=4),GO:0015077(L=7),GO:0015079(L=8),GO:0015291(L=4),GO:0015293(L=5),GO:0022804(L=3),GO:0022820(L=6),GO:0022857(L=2),GO:0022890(L=6),GO:0022891(L=3),GO:0022892(L=2),GO:0046873(L=7),	PFAM (K_trans), SMART (TRANS)
ID=g56900
ID=g31243
ID=g42068	XP_024395351.1	90.2	717	70	0	2	718	104	820	0.00e+00	96.4	XP_024395351.1 pentatricopeptide repeat-containing protein At3g12770-like isoform X1 [Physcomitrium patens]	physcomitrium patens	physcomitrium patens;physcomitrium;funariaceae;funariales;funariidae;bryopsida;bryophytina;bryophyta;embryophyta;streptophytina;streptophyta;viridiplantae;eukaryota;cellular organisms;root	/core/projects/EBP/Wegrzyn/Moss/Physcomitrellopsis_africana/Physcomitrellopsis_africana_Genome/RawData_Nanopore_5074/5074_test_LSK109_30JAN19/annotation/entap/entap_filter_abf_scaf/entap_outfiles/similarity_search/DIAMOND/blastp_genes_final_complete.out	No	Yes							3218.PP1S48_253V6.1	0.00e+00	1304.3		Viridiplantae	virNOG[6]	0Z7Z7@NOG,1BDSE@strNOG,1DRPF@virNOG,KOG4197@euNOG	Pentatricopeptide repeat-containing protein		GO:0000003(L=1),GO:0003006(L=2),GO:0006464(L=5),GO:0006468(L=6),GO:0006793(L=3),GO:0006796(L=4),GO:0007275(L=3),GO:0008150(L=0),GO:0008152(L=1),GO:0009790(L=4),GO:0009791(L=4),GO:0009793(L=5),GO:0009987(L=1),GO:0010154(L=7),GO:0016310(L=5),GO:0019538(L=3),GO:0022414(L=2),GO:0032501(L=1),GO:0032502(L=1),GO:0036211(L=4),GO:0043170(L=3),GO:0043412(L=4),GO:0044237(L=2),GO:0044238(L=2),GO:0044260(L=3)…	GO:0005575(L=0),GO:0005622(L=3),GO:0005623(L=1),GO:0005737(L=4),GO:0009507(L=6),GO:0009536(L=5),GO:0043226(L=1),GO:0043227(L=2),GO:0043229(L=3),GO:0043231(L=4),GO:0044424(L=3),GO:0044444(L=4),GO:0044464(L=2),	GO:0000166(L=3),GO:0001882(L=3),GO:0001883(L=4),GO:0003674(L=0),GO:0003824(L=1),GO:0004672(L=5),GO:0004674(L=6),GO:0005488(L=1),GO:0005524(L=7),GO:0016301(L=4),GO:0016740(L=2),GO:0016772(L=3),GO:0016773(L=4),GO:0017076(L=4),GO:0030554(L=5),GO:0032549(L=4),GO:0032550(L=5),GO:0032553(L=3),GO:0032555(L=4),GO:0032559(L=6),GO:0035639(L=4),GO:0036094(L=2),GO:0043167(L=2),GO:0043168(L=3),GO:0097159(L=2)…	PFAM (PPR)
ID=g39199	XP_024401881.1	97.3	403	11	0	1	403	1	403	1.00e-265	99.8	XP_024401881.1 transcription factor GTE6-like [Physcomitrium patens]	physcomitrium patens	physcomitrium patens;physcomitrium;funariaceae;funariales;funariidae;bryopsida;bryophytina;bryophyta;embryophyta;streptophytina;streptophyta;viridiplantae;eukaryota;cellular organisms;root	/core/projects/EBP/Wegrzyn/Moss/Physcomitrellopsis_africana/Physcomitrellopsis_africana_Genome/RawData_Nanopore_5074/5074_test_LSK109_30JAN19/annotation/entap/entap_filter_abf_scaf/entap_outfiles/similarity_search/DIAMOND/blastp_genes_final_complete.out	No	Yes							3218.PP1S3_241V6.1	1.50e-266	731.9	IMB1	Viridiplantae	virNOG[6]	1BI92@strNOG,1DW5Z@virNOG,COG5076@NOG,KOG1474@euNOG	Transcription factor		GO:0006139(L=3),GO:0006325(L=4),GO:0006351(L=5),GO:0006355(L=7),GO:0006725(L=3),GO:0006807(L=2),GO:0006996(L=3),GO:0007275(L=3),GO:0008150(L=0),GO:0008152(L=1),GO:0009058(L=2),GO:0009059(L=4),GO:0009889(L=4),GO:0009891(L=5),GO:0009893(L=4),GO:0009987(L=1),GO:0010029(L=7),GO:0010030(L=6),GO:0010467(L=4),GO:0010468(L=5),GO:0010556(L=5),GO:0010557(L=6),GO:0010604(L=5),GO:0010628(L=6),GO:0016043(L=2)…	GO:0005575(L=0),GO:0005622(L=3),GO:0005623(L=1),GO:0005634(L=5),GO:0043226(L=1),GO:0043227(L=2),GO:0043229(L=3),GO:0043231(L=4),GO:0044424(L=3),GO:0044464(L=2),	GO:0003674(L=0),GO:0003676(L=3),GO:0003677(L=4),GO:0005488(L=1),GO:0097159(L=2),GO:1901363(L=2),	PFAM (Bromodomain), SMART (COIL, BROMO)
ID=g29570.1	XP_024369911.1	93.1	318	22	0	110	427	20	337	6.30e-220	74.3	XP_024369911.1 uncharacterized protein LOC112279562 isoform X1 [Physcomitrium patens]	physcomitrium patens	physcomitrium patens;physcomitrium;funariaceae;funariales;funariidae;bryopsida;bryophytina;bryophyta;embryophyta;streptophytina;streptophyta;viridiplantae;eukaryota;cellular organisms;root	/core/projects/EBP/Wegrzyn/Moss/Physcomitrellopsis_africana/Physcomitrellopsis_africana_Genome/RawData_Nanopore_5074/5074_test_LSK109_30JAN19/annotation/entap/entap_filter_abf_scaf/entap_outfiles/similarity_search/DIAMOND/blastp_genes_final_complete.out	No	No
ID=g16094	XP_024358931.1	92.5	267	20	0	1	267	1	267	5.20e-179	99.6	XP_024358931.1 ethylene-responsive transcription factor TINY-like isoform X1 [Physcomitrium patens]	physcomitrium patens	physcomitrium patens;physcomitrium;funariaceae;funariales;funariidae;bryopsida;bryophytina;bryophyta;embryophyta;streptophytina;streptophyta;viridiplantae;eukaryota;cellular organisms;root	/core/projects/EBP/Wegrzyn/Moss/Physcomitrellopsis_africana/Physcomitrellopsis_africana_Genome/RawData_Nanopore_5074/5074_test_LSK109_30JAN19/annotation/entap/entap_filter_abf_scaf/entap_outfiles/similarity_search/DIAMOND/blastp_genes_final_complete.out	No	Yes							3218.PP1S132_34V6.1	7.60e-180	501.1		Viridiplantae	virNOG[6]	0J01X@euNOG,11811@NOG,1BRST@strNOG,1E3MN@virNOG	Transcription factor		GO:0000160(L=5),GO:0006139(L=3),GO:0006351(L=5),GO:0006355(L=7),GO:0006725(L=3),GO:0006807(L=2),GO:0007154(L=2),GO:0007165(L=3),GO:0008150(L=0),GO:0008152(L=1),GO:0009058(L=2),GO:0009059(L=4),GO:0009719(L=2),GO:0009723(L=4),GO:0009725(L=3),GO:0009755(L=5),GO:0009873(L=6),GO:0009889(L=4),GO:0009987(L=1),GO:0010033(L=3),GO:0010467(L=4),GO:0010468(L=5),GO:0010556(L=5),GO:0016070(L=4),GO:0018130(L=4)…	GO:0005575(L=0),GO:0005622(L=3),GO:0005623(L=1),GO:0005634(L=5),GO:0043226(L=1),GO:0043227(L=2),GO:0043229(L=3),GO:0043231(L=4),GO:0044424(L=3),GO:0044464(L=2),	GO:0001071(L=1),GO:0003674(L=0),GO:0003676(L=3),GO:0003677(L=4),GO:0003700(L=2),GO:0005488(L=1),GO:0097159(L=2),GO:1901363(L=2),	PFAM (AP2), SMART (AP2)
ID=g50251
ID=g2568	XP_024373732.1	93.4	603	36	2	1	599	1	603	0.00e+00	99.8	XP_024373732.1 uncharacterized protein LOC112281445 [Physcomitrium patens]	physcomitrium patens	physcomitrium patens;physcomitrium;funariaceae;funariales;funariidae;bryopsida;bryophytina;bryophyta;embryophyta;streptophytina;streptophyta;viridiplantae;eukaryota;cellular organisms;root	/core/projects/EBP/Wegrzyn/Moss/Physcomitrellopsis_africana/Physcomitrellopsis_africana_Genome/RawData_Nanopore_5074/5074_test_LSK109_30JAN19/annotation/entap/entap_filter_abf_scaf/entap_outfiles/similarity_search/DIAMOND/blastp_genes_final_complete.out	No	No							3218.PP1S13_145V6.1	0.00e+00	896.7	STOP1	Viridiplantae	virNOG[6]	1BDQW@strNOG,1DRMU@virNOG,COG5048@NOG,KOG1721@euNOG	sensitive to proton rhizotoxicity		GO:0006139(L=3),GO:0006351(L=5),GO:0006355(L=7),GO:0006725(L=3),GO:0006807(L=2),GO:0008150(L=0),GO:0008152(L=1),GO:0009058(L=2),GO:0009059(L=4),GO:0009268(L=3),GO:0009628(L=2),GO:0009889(L=4),GO:0009987(L=1),GO:0010035(L=3),GO:0010038(L=4),GO:0010044(L=5),GO:0010447(L=4),GO:0010467(L=4),GO:0010468(L=5),GO:0010556(L=5),GO:0016070(L=4),GO:0018130(L=4),GO:0019219(L=5),GO:0019222(L=3),GO:0019438(L=4)…	GO:0005575(L=0),GO:0005622(L=3),GO:0005623(L=1),GO:0005634(L=5),GO:0043226(L=1),GO:0043227(L=2),GO:0043229(L=3),GO:0043231(L=4),GO:0044424(L=3),GO:0044464(L=2),	GO:0001071(L=1),GO:0003674(L=0),GO:0003676(L=3),GO:0003700(L=2),GO:0005488(L=1),GO:0008270(L=6),GO:0043167(L=2),GO:0043169(L=3),GO:0046872(L=4),GO:0046914(L=5),GO:0097159(L=2),GO:1901363(L=2),	PFAM (zf-C2H2, zf-C2H2_jaz), SMART (ZnF_C2H2, COIL)
ID=g39208.1																								3218.PP1S3_209V6.2	2.20e-172	496.9		Viridiplantae	virNOG[6]	0XQRX@NOG,1BC5G@strNOG,1DQ3S@virNOG,KOG1508@euNOG	Nucleosome chromatin assembly		GO:0006139(L=3),GO:0006259(L=4),GO:0006323(L=6),GO:0006325(L=4),GO:0006333(L=5),GO:0006334(L=7),GO:0006725(L=3),GO:0006807(L=2),GO:0006996(L=3),GO:0007275(L=3),GO:0008150(L=0),GO:0008152(L=1),GO:0008283(L=2),GO:0009653(L=3),GO:0009791(L=4),GO:0009886(L=4),GO:0009887(L=4),GO:0009987(L=1),GO:0010015(L=4),GO:0010035(L=3),GO:0010038(L=4),GO:0010101(L=5),GO:0010102(L=7),GO:0010311(L=7),GO:0016043(L=2)…	GO:0005575(L=0),GO:0005622(L=3),GO:0005623(L=1),GO:0005634(L=5),GO:0005737(L=4),GO:0043226(L=1),GO:0043227(L=2),GO:0043229(L=3),GO:0043231(L=4),GO:0044424(L=3),GO:0044464(L=2),	GO:0003674(L=0),GO:0003682(L=3),GO:0005488(L=1),	PFAM (NAP), SMART (COIL)
ID=g11420	XP_024362676.1	100	66	0	0	18	83	8	73	6.10e-44	78.6	XP_024362676.1 uncharacterized protein LOC112276001 [Physcomitrium patens]	physcomitrium patens	physcomitrium patens;physcomitrium;funariaceae;funariales;funariidae;bryopsida;bryophytina;bryophyta;embryophyta;streptophytina;streptophyta;viridiplantae;eukaryota;cellular organisms;root	/core/projects/EBP/Wegrzyn/Moss/Physcomitrellopsis_africana/Physcomitrellopsis_africana_Genome/RawData_Nanopore_5074/5074_test_LSK109_30JAN19/annotation/entap/entap_filter_abf_scaf/entap_outfiles/similarity_search/DIAMOND/blastp_genes_final_complete.out	No	No							3218.PP1S10_88V6.1	8.90e-45	144.4		Viridiplantae	virNOG[6]	0J0QU@euNOG,0Y4M9@NOG,1BUVX@strNOG,1E61I@virNOG	NA					SMART (TRANS)
ID=g15910.1	XP_024384082.1	92.9	169	12	0	23	191	1	169	5.70e-104	88	XP_024384082.1 uncharacterized protein LOC112286434 [Physcomitrium patens]	physcomitrium patens	physcomitrium patens;physcomitrium;funariaceae;funariales;funariidae;bryopsida;bryophytina;bryophyta;embryophyta;streptophytina;streptophyta;viridiplantae;eukaryota;cellular organisms;root	/core/projects/EBP/Wegrzyn/Moss/Physcomitrellopsis_africana/Physcomitrellopsis_africana_Genome/RawData_Nanopore_5074/5074_test_LSK109_30JAN19/annotation/entap/entap_filter_abf_scaf/entap_outfiles/similarity_search/DIAMOND/blastp_genes_final_complete.out	No	No							3218.PP1S29_235V6.1	8.20e-105	304.3		Viridiplantae	virNOG[6]	0J1V7@euNOG,0Y6A2@NOG,1BUJF@strNOG,1E633@virNOG	ribosomal protein L35		GO:0006412(L=5),GO:0008150(L=0),GO:0008152(L=1),GO:0009058(L=2),GO:0009059(L=4),GO:0009987(L=1),GO:0010467(L=4),GO:0019538(L=3),GO:0034645(L=4),GO:0043170(L=3),GO:0044237(L=2),GO:0044238(L=2),GO:0044249(L=3),GO:0044260(L=3),GO:0044267(L=4),GO:0071704(L=2),GO:1901576(L=3),	GO:0005575(L=0),GO:0005622(L=3),GO:0005623(L=1),GO:0005737(L=4),GO:0005840(L=5),GO:0030529(L=4),GO:0032991(L=1),GO:0043226(L=1),GO:0043228(L=2),GO:0043229(L=3),GO:0043232(L=3),GO:0044424(L=3),GO:0044444(L=4),GO:0044464(L=2),	GO:0003674(L=0),GO:0003735(L=2),GO:0005198(L=1),	PFAM (Ribosomal_L35p)
ID=g54587
ID=g38396	XP_024380194.1	69.1	330	90	2	1	318	37	366	1.10e-140	77	XP_024380194.1 putative dynamin-related protein 4A [Physcomitrium patens]	physcomitrium patens	physcomitrium patens;physcomitrium;funariaceae;funariales;funariidae;bryopsida;bryophytina;bryophyta;embryophyta;streptophytina;streptophyta;viridiplantae;eukaryota;cellular organisms;root	/core/projects/EBP/Wegrzyn/Moss/Physcomitrellopsis_africana/Physcomitrellopsis_africana_Genome/RawData_Nanopore_5074/5074_test_LSK109_30JAN19/annotation/entap/entap_filter_abf_scaf/entap_outfiles/similarity_search/DIAMOND/blastp_genes_final_complete.out	No	No							3218.PP1S153_32V6.1	1.10e-164	483		Viridiplantae	virNOG[6]	1BGH8@strNOG,1DUEM@virNOG,COG0699@NOG,KOG0446@euNOG	Dynamin family	51625164	GO:0006139(L=3),GO:0006152(L=7),GO:0006163(L=5),GO:0006184(L=-1),GO:0006195(L=7),GO:0006725(L=3),GO:0006753(L=4),GO:0006793(L=3),GO:0006796(L=4),GO:0006807(L=2),GO:0008150(L=0),GO:0008152(L=1),GO:0009056(L=2),GO:0009116(L=4),GO:0009117(L=5),GO:0009119(L=5),GO:0009141(L=5),GO:0009143(L=5),GO:0009144(L=7),GO:0009146(L=7),GO:0009150(L=6),GO:0009154(L=7),GO:0009164(L=5),GO:0009166(L=5),GO:0009199(L=7…	GO:0005575(L=0),GO:0005622(L=3),GO:0005623(L=1),GO:0005737(L=4),GO:0005856(L=5),GO:0005874(L=6),GO:0015630(L=6),GO:0032991(L=1),GO:0043226(L=1),GO:0043228(L=2),GO:0043229(L=3),GO:0043232(L=3),GO:0043234(L=2),GO:0044422(L=2),GO:0044424(L=3),GO:0044430(L=5),GO:0044446(L=3),GO:0044464(L=2),	GO:0000166(L=3),GO:0001882(L=3),GO:0001883(L=4),GO:0003674(L=0),GO:0003824(L=1),GO:0003924(L=7),GO:0005488(L=1),GO:0005525(L=7),GO:0016462(L=5),GO:0016787(L=2),GO:0016817(L=3),GO:0016818(L=4),GO:0017076(L=4),GO:0017111(L=6),GO:0019001(L=5),GO:0032549(L=4),GO:0032550(L=5),GO:0032553(L=3),GO:0032555(L=4),GO:0032561(L=6),GO:0035639(L=4),GO:0036094(L=2),GO:0043167(L=2),GO:0043168(L=3),GO:0097159(L=2)…	PFAM (Dynamin_M, Dynamin_N, GED), SMART (DYNc, GED)
ID=g50696	XP_024394135.1	88.2	187	22	0	1	187	1	187	1.50e-102	99.5	XP_024394135.1 uncharacterized protein LOC112291227 [Physcomitrium patens]	physcomitrium patens	physcomitrium patens;physcomitrium;funariaceae;funariales;funariidae;bryopsida;bryophytina;bryophyta;embryophyta;streptophytina;streptophyta;viridiplantae;eukaryota;cellular organisms;root	/core/projects/EBP/Wegrzyn/Moss/Physcomitrellopsis_africana/Physcomitrellopsis_africana_Genome/RawData_Nanopore_5074/5074_test_LSK109_30JAN19/annotation/entap/entap_filter_abf_scaf/entap_outfiles/similarity_search/DIAMOND/blastp_genes_final_complete.out	No	No
ID=g24633	XP_024391525.1	98.4	555	9	0	1	555	1	555	0.00e+00	99.8	XP_024391525.1 T-complex protein 1 subunit gamma-like [Physcomitrium patens]	physcomitrium patens	physcomitrium patens;physcomitrium;funariaceae;funariales;funariidae;bryopsida;bryophytina;bryophyta;embryophyta;streptophytina;streptophyta;viridiplantae;eukaryota;cellular organisms;root	/core/projects/EBP/Wegrzyn/Moss/Physcomitrellopsis_africana/Physcomitrellopsis_africana_Genome/RawData_Nanopore_5074/5074_test_LSK109_30JAN19/annotation/entap/entap_filter_abf_scaf/entap_outfiles/similarity_search/DIAMOND/blastp_genes_final_complete.out	No	Yes							3218.PP1S56_219V6.1	0.00e+00	1053.1	CCT3	Viridiplantae	virNOG[6]	1BMUZ@strNOG,1DYHC@virNOG,COG0459@NOG,KOG0364@euNOG	T-complex protein 1 subunit		GO:0006457(L=2),GO:0008150(L=0),GO:0008152(L=1),GO:0009987(L=1),GO:0019538(L=3),GO:0043170(L=3),GO:0044237(L=2),GO:0044238(L=2),GO:0044260(L=3),GO:0044267(L=4),GO:0071704(L=2),	GO:0005575(L=0),GO:0005622(L=3),GO:0005623(L=1),GO:0005737(L=4),GO:0005829(L=4),GO:0044424(L=3),GO:0044444(L=4),GO:0044464(L=2),	GO:0000166(L=3),GO:0001882(L=3),GO:0001883(L=4),GO:0003674(L=0),GO:0005488(L=1),GO:0005524(L=7),GO:0017076(L=4),GO:0030554(L=5),GO:0032549(L=4),GO:0032550(L=5),GO:0032553(L=3),GO:0032555(L=4),GO:0032559(L=6),GO:0035639(L=4),GO:0036094(L=2),GO:0043167(L=2),GO:0043168(L=3),GO:0097159(L=2),GO:1901265(L=3),GO:1901363(L=2),	PFAM (Cpn60_TCP1)
ID=g41237	XP_024374829.1	91.8	561	46	0	1	561	1	561	0.00e+00	99.8	XP_024374829.1 uncharacterized protein LOC112281994 [Physcomitrium patens]	physcomitrium patens	physcomitrium patens;physcomitrium;funariaceae;funariales;funariidae;bryopsida;bryophytina;bryophyta;embryophyta;streptophytina;streptophyta;viridiplantae;eukaryota;cellular organisms;root	/core/projects/EBP/Wegrzyn/Moss/Physcomitrellopsis_africana/Physcomitrellopsis_africana_Genome/RawData_Nanopore_5074/5074_test_LSK109_30JAN19/annotation/entap/entap_filter_abf_scaf/entap_outfiles/similarity_search/DIAMOND/blastp_genes_final_complete.out	No	No							3218.PP1S23_279V6.1	0.00e+00	1011.1		Viridiplantae	virNOG[6]	0IK8P@euNOG,0YJZ8@NOG,1BP7C@strNOG,1E11I@virNOG	NA					SMART (TRANS)
ID=g56125	XP_024392517.1	93.3	345	23	0	1	345	1	345	1.10e-189	99.7	XP_024392517.1 telomere repeat-binding factor 1-like isoform X1 [Physcomitrium patens]	physcomitrium patens	physcomitrium patens;physcomitrium;funariaceae;funariales;funariidae;bryopsida;bryophytina;bryophyta;embryophyta;streptophytina;streptophyta;viridiplantae;eukaryota;cellular organisms;root	/core/projects/EBP/Wegrzyn/Moss/Physcomitrellopsis_africana/Physcomitrellopsis_africana_Genome/RawData_Nanopore_5074/5074_test_LSK109_30JAN19/annotation/entap/entap_filter_abf_scaf/entap_outfiles/similarity_search/DIAMOND/blastp_genes_final_complete.out	No	Yes							3218.PP1S176_113V6.2	2.60e-185	522.3	MYB19	Viridiplantae	virNOG[6]	0IHMF@euNOG,11SQS@NOG,1BMAD@strNOG,1DZ52@virNOG	single myb histone		GO:0006139(L=3),GO:0006259(L=4),GO:0006323(L=6),GO:0006325(L=4),GO:0006333(L=5),GO:0006334(L=7),GO:0006351(L=5),GO:0006355(L=7),GO:0006725(L=3),GO:0006807(L=2),GO:0006950(L=2),GO:0006970(L=3),GO:0006996(L=3),GO:0008150(L=0),GO:0008152(L=1),GO:0009058(L=2),GO:0009059(L=4),GO:0009628(L=2),GO:0009651(L=4),GO:0009719(L=2),GO:0009723(L=4),GO:0009725(L=3),GO:0009733(L=4),GO:0009737(L=4),GO:0009739(L=4)…	GO:0000785(L=5),GO:0000786(L=3),GO:0005575(L=0),GO:0005622(L=3),GO:0005623(L=1),GO:0005634(L=5),GO:0005694(L=4),GO:0005730(L=5),GO:0031974(L=1),GO:0031981(L=6),GO:0032991(L=1),GO:0032993(L=2),GO:0043226(L=1),GO:0043227(L=2),GO:0043228(L=2),GO:0043229(L=3),GO:0043231(L=4),GO:0043232(L=3),GO:0043233(L=2),GO:0044422(L=2),GO:0044424(L=3),GO:0044427(L=5),GO:0044428(L=5),GO:0044446(L=3),GO:0044464(L=2)…	GO:0001071(L=1),GO:0003674(L=0),GO:0003676(L=3),GO:0003677(L=4),GO:0003682(L=3),GO:0003690(L=5),GO:0003691(L=6),GO:0003697(L=5),GO:0003700(L=2),GO:0005488(L=1),GO:0042162(L=6),GO:0043047(L=7),GO:0043565(L=5),GO:0043566(L=5),GO:0097159(L=2),GO:1901363(L=2),	PFAM (Linker_histone, Myb_DNA-binding), SMART (SANT, COIL, H15)
ID=g26204
ID=g32293	XP_024382495.1	60.4	652	198	13	50	645	271	918	1.30e-224	92	XP_024382495.1 DNA mismatch repair protein PMS1-like [Physcomitrium patens]	physcomitrium patens	physcomitrium patens;physcomitrium;funariaceae;funariales;funariidae;bryopsida;bryophytina;bryophyta;embryophyta;streptophytina;streptophyta;viridiplantae;eukaryota;cellular organisms;root	/core/projects/EBP/Wegrzyn/Moss/Physcomitrellopsis_africana/Physcomitrellopsis_africana_Genome/RawData_Nanopore_5074/5074_test_LSK109_30JAN19/annotation/entap/entap_filter_abf_scaf/entap_outfiles/similarity_search/DIAMOND/blastp_genes_final_complete.out	No	Yes							3218.PP1S474_7V6.1	1.70e-225	657.5		Viridiplantae	virNOG[6]	1BDC5@strNOG,1DR9J@virNOG,COG0323@NOG,KOG1978@euNOG	mismatch repair	34303460	GO:0000003(L=1),GO:0003006(L=2),GO:0006139(L=3),GO:0006152(L=7),GO:0006163(L=5),GO:0006195(L=7),GO:0006200(L=-1),GO:0006259(L=4),GO:0006260(L=5),GO:0006278(L=7),GO:0006281(L=5),GO:0006298(L=7),GO:0006310(L=5),GO:0006725(L=3),GO:0006732(L=4),GO:0006753(L=4),GO:0006766(L=4),GO:0006767(L=5),GO:0006772(L=4),GO:0006790(L=3),GO:0006793(L=3),GO:0006796(L=4),GO:0006807(L=2),GO:0006950(L=2),GO:0006974(L=4…	GO:0005575(L=0),GO:0005622(L=3),GO:0005623(L=1),GO:0005634(L=5),GO:0032300(L=4),GO:0032389(L=6),GO:0032991(L=1),GO:0043226(L=1),GO:0043227(L=2),GO:0043229(L=3),GO:0043231(L=4),GO:0043234(L=2),GO:0044422(L=2),GO:0044424(L=3),GO:0044428(L=5),GO:0044446(L=3),GO:0044464(L=2),	GO:0000166(L=3),GO:0001882(L=3),GO:0001883(L=4),GO:0003674(L=0),GO:0003676(L=3),GO:0003677(L=4),GO:0003690(L=5),GO:0003697(L=5),GO:0003723(L=4),GO:0003824(L=1),GO:0003964(L=6),GO:0004788(L=5),GO:0005488(L=1),GO:0005515(L=2),GO:0005524(L=7),GO:0008270(L=6),GO:0016462(L=5),GO:0016740(L=2),GO:0016772(L=3),GO:0016778(L=4),GO:0016779(L=4),GO:0016787(L=2),GO:0016817(L=3),GO:0016818(L=4),GO:0016887(L=7)…	PFAM (MutL_C, DNA_mis_repair, HATPase_c, zf-CCCH), SMART (MutL_C, HATPase_c, ZnF_C3H1)
ID=g40868	XP_024376641.1	96.2	290	11	0	1	290	1	290	9.50e-198	99.7	XP_024376641.1 tobamovirus multiplication protein 3-like [Physcomitrium patens]	physcomitrium patens	physcomitrium patens;physcomitrium;funariaceae;funariales;funariidae;bryopsida;bryophytina;bryophyta;embryophyta;streptophytina;streptophyta;viridiplantae;eukaryota;cellular organisms;root	/core/projects/EBP/Wegrzyn/Moss/Physcomitrellopsis_africana/Physcomitrellopsis_africana_Genome/RawData_Nanopore_5074/5074_test_LSK109_30JAN19/annotation/entap/entap_filter_abf_scaf/entap_outfiles/similarity_search/DIAMOND/blastp_genes_final_complete.out	No	Yes							3218.PP1S295_28V6.1	1.40e-198	550.4		Viridiplantae	virNOG[6]	0IEVM@euNOG,110A4@NOG,1BHBQ@strNOG,1DSZY@virNOG	Tobamovirus multiplication		GO:0008150(L=0),GO:0009987(L=1),GO:0016032(L=3),GO:0019058(L=4),GO:0019079(L=5),GO:0044403(L=3),GO:0044419(L=2),GO:0044764(L=2),GO:0046786(L=5),GO:0051704(L=1),	GO:0005575(L=0),GO:0005622(L=3),GO:0005623(L=1),GO:0005737(L=4),GO:0005773(L=5),GO:0005774(L=6),GO:0005886(L=3),GO:0016020(L=1),GO:0016021(L=4),GO:0031090(L=3),GO:0031224(L=3),GO:0043226(L=1),GO:0043227(L=2),GO:0043229(L=3),GO:0043231(L=4),GO:0044422(L=2),GO:0044424(L=3),GO:0044425(L=2),GO:0044437(L=5),GO:0044444(L=4),GO:0044446(L=3),GO:0044464(L=2),GO:0071944(L=3),	GO:0003674(L=0),GO:0005488(L=1),GO:0046790(L=2),	PFAM (DUF1084), SMART (TRANS)
ID=g48414	XP_024400850.1	94.1	170	10	0	1	170	1	170	1.40e-108	99.4	XP_024400850.1 uncharacterized protein LOC112294533 [Physcomitrium patens]	physcomitrium patens	physcomitrium patens;physcomitrium;funariaceae;funariales;funariidae;bryopsida;bryophytina;bryophyta;embryophyta;streptophytina;streptophyta;viridiplantae;eukaryota;cellular organisms;root	/core/projects/EBP/Wegrzyn/Moss/Physcomitrellopsis_africana/Physcomitrellopsis_africana_Genome/RawData_Nanopore_5074/5074_test_LSK109_30JAN19/annotation/entap/entap_filter_abf_scaf/entap_outfiles/similarity_search/DIAMOND/blastp_genes_final_complete.out	No	No							3218.PP1S65_247V6.1	2.00e-109	315.1		Ancestor	NOG[107]	0ZFB1@NOG	NA			GO:0005575(L=0),GO:0005622(L=3),GO:0005623(L=1),GO:0005737(L=4),GO:0005783(L=4),GO:0043226(L=1),GO:0043227(L=2),GO:0043229(L=3),GO:0043231(L=4),GO:0044424(L=3),GO:0044444(L=4),GO:0044464(L=2),		SMART (TRANS)
ID=g31278
ID=g48413	XP_024400846.1	98.7	750	10	0	1	750	3	752	0.00e+00	99.9	XP_024400846.1 conserved oligomeric Golgi complex subunit 4-like [Physcomitrium patens]	physcomitrium patens	physcomitrium patens;physcomitrium;funariaceae;funariales;funariidae;bryopsida;bryophytina;bryophyta;embryophyta;streptophytina;streptophyta;viridiplantae;eukaryota;cellular organisms;root	/core/projects/EBP/Wegrzyn/Moss/Physcomitrellopsis_africana/Physcomitrellopsis_africana_Genome/RawData_Nanopore_5074/5074_test_LSK109_30JAN19/annotation/entap/entap_filter_abf_scaf/entap_outfiles/similarity_search/DIAMOND/blastp_genes_final_complete.out	No	No							3218.PP1S65_248V6.1	0.00e+00	1417.5		Viridiplantae	virNOG[6]	0XS60@NOG,1BFW9@strNOG,1DTTT@virNOG,KOG0412@euNOG	oligomeric golgi complex		GO:0006810(L=3),GO:0006887(L=4),GO:0008104(L=3),GO:0008150(L=0),GO:0008152(L=1),GO:0009987(L=1),GO:0015031(L=4),GO:0016043(L=2),GO:0016192(L=4),GO:0022406(L=3),GO:0032940(L=3),GO:0033036(L=2),GO:0042545(L=4),GO:0044699(L=1),GO:0044763(L=2),GO:0044765(L=3),GO:0045184(L=4),GO:0045229(L=3),GO:0046903(L=4),GO:0048278(L=5),GO:0051179(L=1),GO:0051234(L=2),GO:0051641(L=2),GO:0051649(L=3),GO:0071554(L=2)…	GO:0000139(L=5),GO:0000145(L=5),GO:0005575(L=0),GO:0005618(L=4),GO:0005622(L=3),GO:0005623(L=1),GO:0005737(L=4),GO:0005739(L=5),GO:0005794(L=4),GO:0005829(L=4),GO:0005938(L=5),GO:0012505(L=3),GO:0016020(L=1),GO:0030312(L=3),GO:0031090(L=3),GO:0032991(L=1),GO:0043226(L=1),GO:0043227(L=2),GO:0043229(L=3),GO:0043231(L=4),GO:0043234(L=2),GO:0044422(L=2),GO:0044424(L=3),GO:0044431(L=5),GO:0044444(L=4)…	GO:0003674(L=0),GO:0003824(L=1),GO:0016787(L=2),GO:0016788(L=3),GO:0030599(L=5),GO:0045330(L=4),GO:0052689(L=4),	PFAM (COG4, PPR, RINT1_TIP1, Sec10, Sec6), SMART (Cog4, COIL, ANK)
ID=g27435	XP_024363257.1	99.5	221	1	0	75	295	1	221	6.60e-151	74.7	XP_024363257.1 ras-related protein RABA4d-like isoform X1 [Physcomitrium patens]	physcomitrium patens	physcomitrium patens;physcomitrium;funariaceae;funariales;funariidae;bryopsida;bryophytina;bryophyta;embryophyta;streptophytina;streptophyta;viridiplantae;eukaryota;cellular organisms;root	/core/projects/EBP/Wegrzyn/Moss/Physcomitrellopsis_africana/Physcomitrellopsis_africana_Genome/RawData_Nanopore_5074/5074_test_LSK109_30JAN19/annotation/entap/entap_filter_abf_scaf/entap_outfiles/similarity_search/DIAMOND/blastp_genes_final_complete.out	No	Yes							3218.PP1S196_73V6.1	9.50e-152	429.5		Viridiplantae	virNOG[6]	1BEF9@strNOG,1DSD4@virNOG,COG1100@NOG,KOG0087@euNOG	ras-related protein	4144496149624970	GO:0000003(L=1),GO:0000271(L=5),GO:0000902(L=5),GO:0000904(L=5),GO:0001558(L=4),GO:0003006(L=2),GO:0005975(L=3),GO:0005976(L=4),GO:0006073(L=5),GO:0006810(L=3),GO:0007154(L=2),GO:0007165(L=3),GO:0007264(L=5),GO:0008104(L=3),GO:0008150(L=0),GO:0008152(L=1),GO:0009058(L=2),GO:0009059(L=4),GO:0009250(L=7),GO:0009653(L=3),GO:0009826(L=6),GO:0009856(L=4),GO:0009860(L=4),GO:0009932(L=7),GO:0009987(L=1)…	GO:0005575(L=0),GO:0005622(L=3),GO:0005623(L=1),GO:0005737(L=4),GO:0005794(L=4),GO:0005886(L=3),GO:0012506(L=4),GO:0016020(L=1),GO:0030133(L=5),GO:0030427(L=3),GO:0030659(L=5),GO:0031090(L=3),GO:0031410(L=4),GO:0031982(L=3),GO:0035838(L=4),GO:0042995(L=3),GO:0043226(L=1),GO:0043227(L=2),GO:0043229(L=3),GO:0043231(L=4),GO:0044422(L=2),GO:0044424(L=3),GO:0044433(L=5),GO:0044444(L=4),GO:0044446(L=3)…	GO:0000166(L=3),GO:0001882(L=3),GO:0001883(L=4),GO:0003674(L=0),GO:0003824(L=1),GO:0005488(L=1),GO:0005525(L=7),GO:0016853(L=2),GO:0016866(L=3),GO:0017076(L=4),GO:0019001(L=5),GO:0032549(L=4),GO:0032550(L=5),GO:0032553(L=3),GO:0032555(L=4),GO:0032561(L=6),GO:0035639(L=4),GO:0036094(L=2),GO:0043167(L=2),GO:0043168(L=3),GO:0052691(L=4),GO:0097159(L=2),GO:1901265(L=3),GO:1901363(L=2),	PFAM (Miro, Ras, Arf, GTP_EFTU, Gtr1_RagA), SMART (RAB)
ID=g49597
ID=g16664
ID=g52434	XP_031482044.1	52.6	114	52	2	44	157	25	136	2.80e-34	72.2	XP_031482044.1 uncharacterized protein LOC116252112 [Nymphaea colorata]	nymphaea colorata	nymphaea colorata;nymphaea;nymphaeaceae;nymphaeales;magnoliopsida;spermatophyta;euphyllophyta;tracheophyta;embryophyta;streptophytina;streptophyta;viridiplantae;eukaryota;cellular organisms;root	/core/projects/EBP/Wegrzyn/Moss/Physcomitrellopsis_africana/Physcomitrellopsis_africana_Genome/RawData_Nanopore_5074/5074_test_LSK109_30JAN19/annotation/entap/entap_filter_abf_scaf/entap_outfiles/similarity_search/DIAMOND/blastp_genes_final_complete.out	No	No							3218.PP1S46_66V6.1	4.20e-77	231.9		Viridiplantae	virNOG[6]	0IZ2G@euNOG,122HW@NOG,1BUF0@strNOG,1E5NW@virNOG	NA
ID=g147	XP_024367131.1	92.1	380	24	2	30	403	1	380	8.40e-185	92.6	XP_024367131.1 uncharacterized protein LOC112278184 [Physcomitrium patens]	physcomitrium patens	physcomitrium patens;physcomitrium;funariaceae;funariales;funariidae;bryopsida;bryophytina;bryophyta;embryophyta;streptophytina;streptophyta;viridiplantae;eukaryota;cellular organisms;root	/core/projects/EBP/Wegrzyn/Moss/Physcomitrellopsis_africana/Physcomitrellopsis_africana_Genome/RawData_Nanopore_5074/5074_test_LSK109_30JAN19/annotation/entap/entap_filter_abf_scaf/entap_outfiles/similarity_search/DIAMOND/blastp_genes_final_complete.out	No	No
ID=g51406	XP_024393321.1	88.3	128	15	0	1	128	1	128	6.10e-69	99.2	XP_024393321.1 calvin cycle protein CP12-1, chloroplastic-like [Physcomitrium patens]	physcomitrium patens	physcomitrium patens;physcomitrium;funariaceae;funariales;funariidae;bryopsida;bryophytina;bryophyta;embryophyta;streptophytina;streptophyta;viridiplantae;eukaryota;cellular organisms;root	/core/projects/EBP/Wegrzyn/Moss/Physcomitrellopsis_africana/Physcomitrellopsis_africana_Genome/RawData_Nanopore_5074/5074_test_LSK109_30JAN19/annotation/entap/entap_filter_abf_scaf/entap_outfiles/similarity_search/DIAMOND/blastp_genes_final_complete.out	No	Yes							3218.PP1S37_240V6.1	8.90e-70	211.5		Viridiplantae	virNOG[6]	0J0MZ@euNOG,12442@NOG,1BSVF@strNOG,1E64A@virNOG	calvin cycle protein					PFAM (CP12), SMART (CP12, SIGNAL)
ID=g24375	XP_024375616.1	96.4	615	21	1	1	614	1	615	0.00e+00	99.8	XP_024375616.1 anthranilate synthase alpha subunit 1, chloroplastic-like [Physcomitrium patens]	physcomitrium patens	physcomitrium patens;physcomitrium;funariaceae;funariales;funariidae;bryopsida;bryophytina;bryophyta;embryophyta;streptophytina;streptophyta;viridiplantae;eukaryota;cellular organisms;root	/core/projects/EBP/Wegrzyn/Moss/Physcomitrellopsis_africana/Physcomitrellopsis_africana_Genome/RawData_Nanopore_5074/5074_test_LSK109_30JAN19/annotation/entap/entap_filter_abf_scaf/entap_outfiles/similarity_search/DIAMOND/blastp_genes_final_complete.out	No	Yes							3218.PP1S154_79V6.1	0.00e+00	1174.1	ASA1	Viridiplantae	virNOG[6]	1BGDD@strNOG,1DUAU@virNOG,COG0147@NOG,KOG1223@euNOG	anthranilate synthase	400110011101230	GO:0000162(L=6),GO:0006082(L=3),GO:0006520(L=3),GO:0006568(L=5),GO:0006576(L=5),GO:0006586(L=5),GO:0006725(L=3),GO:0006807(L=2),GO:0006950(L=2),GO:0008150(L=0),GO:0008152(L=1),GO:0008652(L=4),GO:0009058(L=2),GO:0009072(L=4),GO:0009073(L=5),GO:0009308(L=4),GO:0009309(L=5),GO:0009607(L=2),GO:0009611(L=3),GO:0009617(L=5),GO:0009719(L=2),GO:0009723(L=4),GO:0009725(L=3),GO:0009850(L=3),GO:0009851(L=4)…	GO:0005575(L=0),GO:0005622(L=3),GO:0005623(L=1),GO:0005737(L=4),GO:0005950(L=5),GO:0009507(L=6),GO:0009536(L=5),GO:0032991(L=1),GO:0043226(L=1),GO:0043227(L=2),GO:0043229(L=3),GO:0043231(L=4),GO:0043234(L=2),GO:0044424(L=3),GO:0044444(L=4),GO:0044464(L=2),	GO:0003674(L=0),GO:0003824(L=1),GO:0004049(L=5),GO:0016829(L=2),GO:0016830(L=3),GO:0016833(L=4),	PFAM (Anth_synt_I_N, Chorismate_bind), SMART (COIL)
ID=g20617
ID=g2356	XP_009617040.1	70.7	263	74	2	90	352	1	260	2.90e-119	70.9	XP_009617040.1 V-type proton ATPase subunit D-like [Nicotiana tomentosiformis]	nicotiana tomentosiformis	nicotiana tomentosiformis;nicotiana;nicotianeae;nicotianoideae;solanaceae;solanales;lamiids;asterids;pentapetalae;gunneridae;eudicotyledons;mesangiospermae;magnoliopsida;spermatophyta;euphyllophyta;tracheophyta;embryophyta;streptophytina;streptophyta;viridiplantae;eukaryota;cellular organisms;root	/core/projects/EBP/Wegrzyn/Moss/Physcomitrellopsis_africana/Physcomitrellopsis_africana_Genome/RawData_Nanopore_5074/5074_test_LSK109_30JAN19/annotation/entap/entap_filter_abf_scaf/entap_outfiles/similarity_search/DIAMOND/blastp_genes_final_complete.out	No	Yes							3218.PP1S270_27V6.1	1.40e-151	433.3	AT3G58730	Viridiplantae	virNOG[6]	1BCEZ@strNOG,1DSAC@virNOG,COG1394@NOG,KOG1647@euNOG	V-type proton ATPase subunit	1.9011e+30	GO:0006139(L=3),GO:0006152(L=7),GO:0006163(L=5),GO:0006195(L=7),GO:0006200(L=-1),GO:0006725(L=3),GO:0006753(L=4),GO:0006793(L=3),GO:0006796(L=4),GO:0006807(L=2),GO:0006810(L=3),GO:0006811(L=4),GO:0006812(L=5),GO:0006818(L=4),GO:0008150(L=0),GO:0008152(L=1),GO:0009056(L=2),GO:0009116(L=4),GO:0009117(L=5),GO:0009119(L=5),GO:0009123(L=5),GO:0009125(L=5),GO:0009126(L=7),GO:0009128(L=7),GO:0009141(L=5…	GO:0000325(L=6),GO:0005575(L=0),GO:0005622(L=3),GO:0005623(L=1),GO:0005737(L=4),GO:0005773(L=5),GO:0005774(L=6),GO:0005794(L=4),GO:0005886(L=3),GO:0016020(L=1),GO:0031090(L=3),GO:0043226(L=1),GO:0043227(L=2),GO:0043229(L=3),GO:0043231(L=4),GO:0044422(L=2),GO:0044424(L=3),GO:0044437(L=5),GO:0044444(L=4),GO:0044446(L=3),GO:0044464(L=2),GO:0071944(L=3),	GO:0003674(L=0),GO:0003824(L=1),GO:0005215(L=1),GO:0015399(L=4),GO:0015405(L=5),GO:0016462(L=5),GO:0016787(L=2),GO:0016817(L=3),GO:0016818(L=4),GO:0016820(L=4),GO:0016887(L=7),GO:0017111(L=6),GO:0022804(L=3),GO:0022857(L=2),GO:0042623(L=8),GO:0042626(L=5),GO:0043492(L=9),	PFAM (ATP-synt_D), SMART (COIL)
ID=g57224	XP_024379271.1	93.7	300	19	0	1	300	4	303	3.20e-192	79.4	XP_024379271.1 light-harvesting complex-like protein 3 isotype 1, chloroplastic [Physcomitrium patens]	physcomitrium patens	physcomitrium patens;physcomitrium;funariaceae;funariales;funariidae;bryopsida;bryophytina;bryophyta;embryophyta;streptophytina;streptophyta;viridiplantae;eukaryota;cellular organisms;root	/core/projects/EBP/Wegrzyn/Moss/Physcomitrellopsis_africana/Physcomitrellopsis_africana_Genome/RawData_Nanopore_5074/5074_test_LSK109_30JAN19/annotation/entap/entap_filter_abf_scaf/entap_outfiles/similarity_search/DIAMOND/blastp_genes_final_complete.out	No	Yes							3218.PP1S21_139V6.1	4.70e-193	540.8		Viridiplantae	virNOG[6]	0IVH1@euNOG,11GIB@NOG,1BIM2@strNOG,1DWIB@virNOG	Lil3 protein		GO:0001932(L=7),GO:0006355(L=7),GO:0008150(L=0),GO:0009889(L=4),GO:0010468(L=5),GO:0010556(L=5),GO:0019219(L=5),GO:0019220(L=6),GO:0019222(L=3),GO:0031323(L=4),GO:0031326(L=5),GO:0031399(L=6),GO:0032268(L=5),GO:0042325(L=7),GO:0043549(L=8),GO:0045859(L=8),GO:0050789(L=2),GO:0050790(L=3),GO:0050794(L=3),GO:0051171(L=4),GO:0051174(L=5),GO:0051246(L=5),GO:0051252(L=5),GO:0051338(L=4),GO:0060255(L=4)…	GO:0005575(L=0),GO:0005622(L=3),GO:0005623(L=1),GO:0005634(L=5),GO:0005737(L=4),GO:0005956(L=4),GO:0009507(L=6),GO:0009534(L=6),GO:0009535(L=6),GO:0009536(L=5),GO:0009579(L=4),GO:0016020(L=1),GO:0031976(L=5),GO:0031984(L=3),GO:0032991(L=1),GO:0034357(L=4),GO:0042651(L=6),GO:0043226(L=1),GO:0043227(L=2),GO:0043229(L=3),GO:0043231(L=4),GO:0043234(L=2),GO:0044422(L=2),GO:0044424(L=3),GO:0044434(L=6)…	GO:0001071(L=1),GO:0003674(L=0),GO:0003676(L=3),GO:0003677(L=4),GO:0003700(L=2),GO:0005488(L=1),GO:0019207(L=3),GO:0019887(L=4),GO:0030234(L=2),GO:0043565(L=5),GO:0097159(L=2),GO:1901363(L=2),	PFAM (Chloroa_b-bind), SMART (TRANS)
ID=g10301	XP_024373284.1	93.2	162	11	0	47	208	1	162	5.90e-105	76.4	XP_024373284.1 uncharacterized protein LOC112281234 [Physcomitrium patens]	physcomitrium patens	physcomitrium patens;physcomitrium;funariaceae;funariales;funariidae;bryopsida;bryophytina;bryophyta;embryophyta;streptophytina;streptophyta;viridiplantae;eukaryota;cellular organisms;root	/core/projects/EBP/Wegrzyn/Moss/Physcomitrellopsis_africana/Physcomitrellopsis_africana_Genome/RawData_Nanopore_5074/5074_test_LSK109_30JAN19/annotation/entap/entap_filter_abf_scaf/entap_outfiles/similarity_search/DIAMOND/blastp_genes_final_complete.out	No	No							3218.PP1S60_87V6.1	8.60e-106	307.4		Viridiplantae	virNOG[6]	0J284@euNOG,0YPP5@NOG,1BTK1@strNOG,1E5FX@virNOG	Protein of unknown function, DUF538			GO:0005575(L=0),GO:0005622(L=3),GO:0005623(L=1),GO:0005737(L=4),GO:0005773(L=5),GO:0043226(L=1),GO:0043227(L=2),GO:0043229(L=3),GO:0043231(L=4),GO:0044424(L=3),GO:0044444(L=4),GO:0044464(L=2),		PFAM (DUF538), SMART (SIGNAL, TRANS)
ID=g4407	XP_024376631.1	90.5	232	22	0	22	253	11	242	1.20e-145	91.3	XP_024376631.1 translocon-associated protein subunit alpha-like [Physcomitrium patens]	physcomitrium patens	physcomitrium patens;physcomitrium;funariaceae;funariales;funariidae;bryopsida;bryophytina;bryophyta;embryophyta;streptophytina;streptophyta;viridiplantae;eukaryota;cellular organisms;root	/core/projects/EBP/Wegrzyn/Moss/Physcomitrellopsis_africana/Physcomitrellopsis_africana_Genome/RawData_Nanopore_5074/5074_test_LSK109_30JAN19/annotation/entap/entap_filter_abf_scaf/entap_outfiles/similarity_search/DIAMOND/blastp_genes_final_complete.out	No	Yes							3218.PP1S263_14V6.1	1.10e-107	319.7	SSR1	Eukaryotes	euNOG[57]	0XNTM@NOG,KOG1631@euNOG	signal sequence receptor, alpha	414141415014	GO:0001932(L=7),GO:0001934(L=8),GO:0006412(L=5),GO:0006605(L=6),GO:0006612(L=7),GO:0006613(L=7),GO:0006614(L=7),GO:0006810(L=3),GO:0006886(L=5),GO:0006950(L=2),GO:0006984(L=4),GO:0006986(L=4),GO:0006987(L=7),GO:0007154(L=2),GO:0007165(L=3),GO:0007275(L=3),GO:0008104(L=3),GO:0008150(L=0),GO:0008152(L=1),GO:0008284(L=5),GO:0009058(L=2),GO:0009059(L=4),GO:0009790(L=4),GO:0009792(L=5),GO:0009893(L=4)…	GO:0005575(L=0),GO:0005622(L=3),GO:0005623(L=1),GO:0005737(L=4),GO:0005773(L=5),GO:0005774(L=6),GO:0005783(L=4),GO:0005785(L=4),GO:0005789(L=3),GO:0005791(L=6),GO:0005794(L=4),GO:0005801(L=5),GO:0005811(L=5),GO:0005886(L=3),GO:0009507(L=6),GO:0009534(L=6),GO:0009535(L=6),GO:0009536(L=5),GO:0009579(L=4),GO:0012505(L=3),GO:0016020(L=1),GO:0016021(L=4),GO:0030139(L=6),GO:0030867(L=6),GO:0031090(L=3)…	GO:0003674(L=0),GO:0005048(L=4),GO:0005488(L=1),GO:0033218(L=2),GO:0042277(L=3),	PFAM (TRAP_alpha), SMART (TRANS, SIGNAL, COIL)
ID=g38742	XP_024390806.1	96.4	420	8	2	49	461	1	420	4.60e-288	89.4	XP_024390806.1 uncharacterized protein LOC112289655 [Physcomitrium patens]	physcomitrium patens	physcomitrium patens;physcomitrium;funariaceae;funariales;funariidae;bryopsida;bryophytina;bryophyta;embryophyta;streptophytina;streptophyta;viridiplantae;eukaryota;cellular organisms;root	/core/projects/EBP/Wegrzyn/Moss/Physcomitrellopsis_africana/Physcomitrellopsis_africana_Genome/RawData_Nanopore_5074/5074_test_LSK109_30JAN19/annotation/entap/entap_filter_abf_scaf/entap_outfiles/similarity_search/DIAMOND/blastp_genes_final_complete.out	No	No							3218.PP1S63_61V6.1	6.70e-289	791.6		Viridiplantae	virNOG[6]	1BGEN@strNOG,1DV5K@virNOG,COG0436@NOG,KOG0257@euNOG	Aminotransferase		GO:0008150(L=0),GO:0008152(L=1),GO:0009058(L=2),	GO:0005575(L=0),GO:0005622(L=3),GO:0005623(L=1),GO:0005737(L=4),GO:0009507(L=6),GO:0009536(L=5),GO:0043226(L=1),GO:0043227(L=2),GO:0043229(L=3),GO:0043231(L=4),GO:0044424(L=3),GO:0044444(L=4),GO:0044464(L=2),	GO:0003674(L=0),GO:0003824(L=1),GO:0005488(L=1),GO:0008483(L=4),GO:0016740(L=2),GO:0016769(L=3),GO:0016829(L=2),GO:0030170(L=3),GO:0043167(L=2),GO:0043168(L=3),GO:0048037(L=2),	PFAM (Aminotran_1_2, Cys_Met_Meta_PP, Aminotran_5, DegT_DnrJ_EryC1, Beta_elim_lyase)
ID=g22111	XP_024371838.1	82.6	115	18	2	1	113	1	115	2.30e-62	99.1	XP_024371838.1 ubiquitin domain-containing protein 1-like isoform X2 [Physcomitrium patens]	physcomitrium patens	physcomitrium patens;physcomitrium;funariaceae;funariales;funariidae;bryopsida;bryophytina;bryophyta;embryophyta;streptophytina;streptophyta;viridiplantae;eukaryota;cellular organisms;root	/core/projects/EBP/Wegrzyn/Moss/Physcomitrellopsis_africana/Physcomitrellopsis_africana_Genome/RawData_Nanopore_5074/5074_test_LSK109_30JAN19/annotation/entap/entap_filter_abf_scaf/entap_outfiles/similarity_search/DIAMOND/blastp_genes_final_complete.out	No	Yes							3218.PP1S217_3V6.1	2.60e-64	196.8	UBTD2	Eukaryotes	euNOG[57]	0XRPV@NOG,KOG0013@euNOG	Ubiquitin domain containing		GO:0006139(L=3),GO:0006152(L=7),GO:0006163(L=5),GO:0006195(L=7),GO:0006200(L=-1),GO:0006725(L=3),GO:0006753(L=4),GO:0006793(L=3),GO:0006796(L=4),GO:0006807(L=2),GO:0008150(L=0),GO:0008152(L=1),GO:0009056(L=2),GO:0009116(L=4),GO:0009117(L=5),GO:0009119(L=5),GO:0009123(L=5),GO:0009125(L=5),GO:0009126(L=7),GO:0009128(L=7),GO:0009141(L=5),GO:0009143(L=5),GO:0009144(L=7),GO:0009146(L=7),GO:0009150(L=6…	GO:0005575(L=0),GO:0005622(L=3),GO:0005623(L=1),GO:0005634(L=5),GO:0005737(L=4),GO:0043226(L=1),GO:0043227(L=2),GO:0043229(L=3),GO:0043231(L=4),GO:0044424(L=3),GO:0044464(L=2),	GO:0000166(L=3),GO:0001882(L=3),GO:0001883(L=4),GO:0003674(L=0),GO:0003676(L=3),GO:0003824(L=1),GO:0005488(L=1),GO:0005524(L=7),GO:0016462(L=5),GO:0016787(L=2),GO:0016817(L=3),GO:0016818(L=4),GO:0016887(L=7),GO:0017076(L=4),GO:0017111(L=6),GO:0030554(L=5),GO:0032549(L=4),GO:0032550(L=5),GO:0032553(L=3),GO:0032555(L=4),GO:0032559(L=6),GO:0035639(L=4),GO:0036094(L=2),GO:0043167(L=2),GO:0043168(L=3)…	PFAM (ubiquitin, Rad60-SLD), SMART (UBQ)
ID=g46780.1	XP_024371757.1	90	1265	70	3	49	1257	1	1265	0.00e+00	96.1	XP_024371757.1 histone-lysine N-methyltransferase ATX5-like isoform X1 [Physcomitrium patens]	physcomitrium patens	physcomitrium patens;physcomitrium;funariaceae;funariales;funariidae;bryopsida;bryophytina;bryophyta;embryophyta;streptophytina;streptophyta;viridiplantae;eukaryota;cellular organisms;root	/core/projects/EBP/Wegrzyn/Moss/Physcomitrellopsis_africana/Physcomitrellopsis_africana_Genome/RawData_Nanopore_5074/5074_test_LSK109_30JAN19/annotation/entap/entap_filter_abf_scaf/entap_outfiles/similarity_search/DIAMOND/blastp_genes_final_complete.out	No	Yes							3218.PP1S47_35V6.1	0.00e+00	2222.2		Viridiplantae	virNOG[6]	1BDTE@strNOG,1DRQI@virNOG,COG2940@NOG,COG5141@NOG,KOG1080@euNOG	Histone-lysine n-methyltransferase		GO:0006139(L=3),GO:0006152(L=7),GO:0006163(L=5),GO:0006195(L=7),GO:0006200(L=-1),GO:0006325(L=4),GO:0006351(L=5),GO:0006464(L=5),GO:0006479(L=4),GO:0006725(L=3),GO:0006753(L=4),GO:0006793(L=3),GO:0006796(L=4),GO:0006807(L=2),GO:0006810(L=3),GO:0006996(L=3),GO:0007154(L=2),GO:0007165(L=3),GO:0008150(L=0),GO:0008152(L=1),GO:0008213(L=6),GO:0009056(L=2),GO:0009058(L=2),GO:0009059(L=4),GO:0009116(L=4…	GO:0005575(L=0),GO:0005622(L=3),GO:0005623(L=1),GO:0005634(L=5),GO:0005911(L=2),GO:0009506(L=3),GO:0016020(L=1),GO:0016021(L=4),GO:0030054(L=1),GO:0031224(L=3),GO:0043226(L=1),GO:0043227(L=2),GO:0043229(L=3),GO:0043231(L=4),GO:0044424(L=3),GO:0044425(L=2),GO:0044464(L=2),GO:0055044(L=1),	GO:0000166(L=3),GO:0001882(L=3),GO:0001883(L=4),GO:0003674(L=0),GO:0003676(L=3),GO:0003677(L=4),GO:0003824(L=1),GO:0003899(L=7),GO:0005215(L=1),GO:0005488(L=1),GO:0005524(L=7),GO:0008168(L=4),GO:0008170(L=5),GO:0008270(L=6),GO:0008276(L=5),GO:0008757(L=5),GO:0015399(L=4),GO:0015405(L=5),GO:0016278(L=6),GO:0016279(L=6),GO:0016462(L=5),GO:0016740(L=2),GO:0016741(L=3),GO:0016772(L=3),GO:0016779(L=4)…	PFAM (SET, PHD, PWWP, SAND), SMART (PHD, PostSET, SET, COIL, TRANS, HMG)
ID=g50505.2	XP_024362365.1	96.3	407	15	0	1	407	27	433	5.80e-300	89.3	XP_024362365.1 probable arabinosyltransferase ARAD1 isoform X1 [Physcomitrium patens]	physcomitrium patens	physcomitrium patens;physcomitrium;funariaceae;funariales;funariidae;bryopsida;bryophytina;bryophyta;embryophyta;streptophytina;streptophyta;viridiplantae;eukaryota;cellular organisms;root	/core/projects/EBP/Wegrzyn/Moss/Physcomitrellopsis_africana/Physcomitrellopsis_africana_Genome/RawData_Nanopore_5074/5074_test_LSK109_30JAN19/annotation/entap/entap_filter_abf_scaf/entap_outfiles/similarity_search/DIAMOND/blastp_genes_final_complete.out	No	Yes							3218.PP1S237_53V6.1	8.40e-301	822.8		Viridiplantae	virNOG[6]	0XTFH@NOG,1BJY6@strNOG,1DXZR@virNOG,KOG1021@euNOG	exostosin family		GO:0008150(L=0),GO:0008152(L=1),	GO:0005575(L=0),GO:0016020(L=1),	GO:0003674(L=0),GO:0003824(L=1),GO:0016740(L=2),	PFAM (Exostosin), SMART (TRANS)
ID=g29851	XP_024357678.1	83.6	317	49	3	1	315	1	316	7.80e-180	99.7	XP_024357678.1 uncharacterized protein LOC112273299 [Physcomitrium patens]	physcomitrium patens	physcomitrium patens;physcomitrium;funariaceae;funariales;funariidae;bryopsida;bryophytina;bryophyta;embryophyta;streptophytina;streptophyta;viridiplantae;eukaryota;cellular organisms;root	/core/projects/EBP/Wegrzyn/Moss/Physcomitrellopsis_africana/Physcomitrellopsis_africana_Genome/RawData_Nanopore_5074/5074_test_LSK109_30JAN19/annotation/entap/entap_filter_abf_scaf/entap_outfiles/similarity_search/DIAMOND/blastp_genes_final_complete.out	No	No							3218.PP1S257_51V6.1	3.10e-90	278.9		Viridiplantae	virNOG[6]	0J8EV@euNOG,0ZCUP@NOG,1BWJ9@strNOG,1E8VA@virNOG	NA
ID=g6961.2	XP_024383070.1	87.9	306	3	1	27	298	1	306	3.20e-195	91	XP_024383070.1 E3 ubiquitin-protein ligase SINAT3-like [Physcomitrium patens]	physcomitrium patens	physcomitrium patens;physcomitrium;funariaceae;funariales;funariidae;bryopsida;bryophytina;bryophyta;embryophyta;streptophytina;streptophyta;viridiplantae;eukaryota;cellular organisms;root	/core/projects/EBP/Wegrzyn/Moss/Physcomitrellopsis_africana/Physcomitrellopsis_africana_Genome/RawData_Nanopore_5074/5074_test_LSK109_30JAN19/annotation/entap/entap_filter_abf_scaf/entap_outfiles/similarity_search/DIAMOND/blastp_genes_final_complete.out	No	Yes							3218.PP1S35_97V6.1	4.70e-196	545		Viridiplantae	virNOG[6]	0XVP0@NOG,1BDGB@strNOG,1DRDU@virNOG,KOG3002@euNOG	E3 ubiquitin-protein ligase	411541204310	GO:0006464(L=5),GO:0006508(L=4),GO:0006511(L=8),GO:0007275(L=3),GO:0008150(L=0),GO:0008152(L=1),GO:0009056(L=2),GO:0009057(L=4),GO:0009987(L=1),GO:0016567(L=8),GO:0019538(L=3),GO:0019941(L=7),GO:0030163(L=4),GO:0032446(L=7),GO:0032501(L=1),GO:0032502(L=1),GO:0036211(L=4),GO:0043170(L=3),GO:0043412(L=4),GO:0043632(L=5),GO:0044237(L=2),GO:0044238(L=2),GO:0044248(L=3),GO:0044257(L=5),GO:0044260(L=3)…	GO:0005575(L=0),GO:0005622(L=3),GO:0005623(L=1),GO:0005634(L=5),GO:0043226(L=1),GO:0043227(L=2),GO:0043229(L=3),GO:0043231(L=4),GO:0044424(L=3),GO:0044464(L=2),	GO:0003674(L=0),GO:0003824(L=1),GO:0004842(L=4),GO:0005488(L=1),GO:0008270(L=6),GO:0016874(L=2),GO:0016879(L=3),GO:0016881(L=4),GO:0019787(L=3),GO:0043167(L=2),GO:0043169(L=3),GO:0046872(L=4),GO:0046914(L=5),	PFAM (Sina), SMART (RING)
ID=g58723.1	XP_024367405.1	84.9	1322	79	1	1	1202	1	1322	0.00e+00	99.9	XP_024367405.1 coiled-coil domain-containing protein 39-like [Physcomitrium patens]	physcomitrium patens	physcomitrium patens;physcomitrium;funariaceae;funariales;funariidae;bryopsida;bryophytina;bryophyta;embryophyta;streptophytina;streptophyta;viridiplantae;eukaryota;cellular organisms;root	/core/projects/EBP/Wegrzyn/Moss/Physcomitrellopsis_africana/Physcomitrellopsis_africana_Genome/RawData_Nanopore_5074/5074_test_LSK109_30JAN19/annotation/entap/entap_filter_abf_scaf/entap_outfiles/similarity_search/DIAMOND/blastp_genes_final_complete.out	No	Yes							3218.PP1S276_65V6.1	0.00e+00	1977.6	FAP59	Viridiplantae	virNOG[6]	0IHS4@euNOG,0ZNZ9@NOG,1C0A8@strNOG,1E1DQ@virNOG	Inherit from euNOG: coiled-coil domain containing 39			GO:0005575(L=0),GO:0005622(L=3),GO:0005623(L=1),GO:0005737(L=4),GO:0005856(L=5),GO:0005929(L=4),GO:0005930(L=5),GO:0031514(L=5),GO:0032838(L=3),GO:0042995(L=3),GO:0043226(L=1),GO:0043227(L=2),GO:0043228(L=2),GO:0043229(L=3),GO:0043231(L=4),GO:0043232(L=3),GO:0044422(L=2),GO:0044424(L=3),GO:0044441(L=3),GO:0044444(L=4),GO:0044446(L=3),GO:0044463(L=3),GO:0044464(L=2),GO:0097014(L=5),		SMART (COIL)
ID=g14036	XP_024530230.1	35.2	403	204	12	12	369	18	408	5.00e-48	96.8	XP_024530230.1 SNAP25 homologous protein SNAP29 [Selaginella moellendorffii]	selaginella moellendorffii	selaginella moellendorffii;selaginella;selaginellaceae;selaginellales;lycopodiopsida;tracheophyta;embryophyta;streptophytina;streptophyta;viridiplantae;eukaryota;cellular organisms;root	/core/projects/EBP/Wegrzyn/Moss/Physcomitrellopsis_africana/Physcomitrellopsis_africana_Genome/RawData_Nanopore_5074/5074_test_LSK109_30JAN19/annotation/entap/entap_filter_abf_scaf/entap_outfiles/similarity_search/DIAMOND/blastp_genes_final_complete.out	No	Yes							4641.GSMUA_Achr4P23350_001	3.80e-48	169.5	SNAP33	Viridiplantae	virNOG[6]	0TQSK@lilNOG,0Y3Y0@NOG,1BC8K@strNOG,1DQ6Q@virNOG,KOG3065@euNOG	SNAP25 homologous protein	413041304911	GO:0000910(L=4),GO:0000911(L=7),GO:0006810(L=3),GO:0006886(L=5),GO:0007049(L=3),GO:0008104(L=3),GO:0008150(L=0),GO:0009605(L=2),GO:0009607(L=2),GO:0009612(L=3),GO:0009628(L=2),GO:0009719(L=2),GO:0009725(L=3),GO:0009737(L=4),GO:0009987(L=1),GO:0010033(L=3),GO:0015031(L=4),GO:0016043(L=2),GO:0016192(L=4),GO:0022402(L=4),GO:0033036(L=2),GO:0033993(L=4),GO:0034613(L=4),GO:0042221(L=2),GO:0044699(L=1)…	GO:0005575(L=0),GO:0005622(L=3),GO:0005623(L=1),GO:0005737(L=4),GO:0005886(L=3),GO:0009504(L=5),GO:0009507(L=6),GO:0009536(L=5),GO:0016020(L=1),GO:0016021(L=4),GO:0031224(L=3),GO:0043226(L=1),GO:0043227(L=2),GO:0043229(L=3),GO:0043231(L=4),GO:0044424(L=3),GO:0044425(L=2),GO:0044444(L=4),GO:0044464(L=2),GO:0071944(L=3),	GO:0003674(L=0),GO:0005484(L=3),GO:0005488(L=1),GO:0005515(L=2),	PFAM (SNARE, V-SNARE_C, SNAP-25), SMART (t_SNARE, COIL)
ID=g4273																								3218.PP1S456_25V6.1	7.80e-63	200.7	DAD1	Viridiplantae	virNOG[6]	11Q2I@NOG,1BRV3@strNOG,1E3Q6@virNOG,KOG1746@euNOG	Essential subunit of the N-oligosaccharyl transferase (OST) complex which catalyzes the transfer of a high mannose oligosaccharide from a lipid-linked oligosaccharide donor to an asparagine residue within an Asn-X-Ser Thr consensus motif in nascent polypeptide chains (By similarity). Possesses cell death- inhibiting activity (By similarity)	51051311004141	GO:0005975(L=3),GO:0006464(L=5),GO:0006486(L=6),GO:0006915(L=5),GO:0008150(L=0),GO:0008152(L=1),GO:0008219(L=3),GO:0009058(L=2),GO:0009059(L=4),GO:0009100(L=4),GO:0009101(L=5),GO:0009987(L=1),GO:0010941(L=4),GO:0012501(L=4),GO:0016265(L=-1),GO:0019538(L=3),GO:0034645(L=4),GO:0036211(L=4),GO:0043067(L=5),GO:0043069(L=6),GO:0043170(L=3),GO:0043412(L=4),GO:0043413(L=4),GO:0044237(L=2),GO:0044238(L=2…	GO:0005575(L=0),GO:0005622(L=3),GO:0005623(L=1),GO:0005737(L=4),GO:0005783(L=4),GO:0005789(L=3),GO:0008250(L=3),GO:0012505(L=3),GO:0016020(L=1),GO:0016021(L=4),GO:0031090(L=3),GO:0031224(L=3),GO:0032991(L=1),GO:0042175(L=3),GO:0043226(L=1),GO:0043227(L=2),GO:0043229(L=3),GO:0043231(L=4),GO:0043234(L=2),GO:0044422(L=2),GO:0044424(L=3),GO:0044425(L=2),GO:0044432(L=5),GO:0044444(L=4),GO:0044446(L=3)…	GO:0003674(L=0),GO:0003824(L=1),GO:0004576(L=5),GO:0004579(L=6),GO:0016740(L=2),GO:0016757(L=3),GO:0016758(L=4),	PFAM (DAD), SMART (TRANS)
ID=g1308	XP_024374711.1	94.5	164	9	0	1	164	1	164	7.70e-112	99.4	XP_024374711.1 ferredoxin-thioredoxin reductase catalytic chain, chloroplastic-like [Physcomitrium patens]	physcomitrium patens	physcomitrium patens;physcomitrium;funariaceae;funariales;funariidae;bryopsida;bryophytina;bryophyta;embryophyta;streptophytina;streptophyta;viridiplantae;eukaryota;cellular organisms;root	/core/projects/EBP/Wegrzyn/Moss/Physcomitrellopsis_africana/Physcomitrellopsis_africana_Genome/RawData_Nanopore_5074/5074_test_LSK109_30JAN19/annotation/entap/entap_filter_abf_scaf/entap_outfiles/similarity_search/DIAMOND/blastp_genes_final_complete.out	No	Yes							3218.PP1S13_21V6.1	1.10e-112	322.8	FTRC	Viridiplantae	virNOG[6]	0IXPJ@euNOG,1BSD7@strNOG,1E421@virNOG,COG4802@NOG	FTR is a 4Fe-4S protein playing a central role in the ferredoxin thioredoxin regulatory chain. It converts an electron signal (photoreduced ferredoxin) to a thiol signal (reduced thioredoxin) in the regulation of enzymes by reduction of specific disulfide groups. Catalyzes the light-dependent activation of several photosynthetic enzymes		GO:0008150(L=0),GO:0008152(L=1),GO:0044710(L=2),GO:0055114(L=3),	GO:0005575(L=0),GO:0005622(L=3),GO:0005623(L=1),GO:0005737(L=4),GO:0009507(L=6),GO:0009526(L=6),GO:0009532(L=6),GO:0009536(L=5),GO:0009570(L=7),GO:0009941(L=7),GO:0031967(L=3),GO:0031975(L=3),GO:0043226(L=1),GO:0043227(L=2),GO:0043229(L=3),GO:0043231(L=4),GO:0044422(L=2),GO:0044424(L=3),GO:0044434(L=6),GO:0044435(L=5),GO:0044444(L=4),GO:0044446(L=3),GO:0044464(L=2),	GO:0003674(L=0),GO:0003824(L=1),GO:0005488(L=1),GO:0008937(L=5),GO:0016491(L=2),GO:0016730(L=3),GO:0016731(L=4),GO:0043167(L=2),GO:0043169(L=3),GO:0046872(L=4),GO:0051536(L=3),GO:0051539(L=4),GO:0051540(L=2),	PFAM (FeThRed_B)
ID=g37709	XP_024359127.1	94	532	32	0	1	532	1	532	0.00e+00	99.8	XP_024359127.1 flavonoid 3'-monooxygenase-like [Physcomitrium patens]	physcomitrium patens	physcomitrium patens;physcomitrium;funariaceae;funariales;funariidae;bryopsida;bryophytina;bryophyta;embryophyta;streptophytina;streptophyta;viridiplantae;eukaryota;cellular organisms;root	/core/projects/EBP/Wegrzyn/Moss/Physcomitrellopsis_africana/Physcomitrellopsis_africana_Genome/RawData_Nanopore_5074/5074_test_LSK109_30JAN19/annotation/entap/entap_filter_abf_scaf/entap_outfiles/similarity_search/DIAMOND/blastp_genes_final_complete.out	No	Yes							3218.PP1S475_7V6.1	0.00e+00	1017.3	FG11002.1	Eukaryotes	euNOG[57]	COG2124@NOG,KOG0156@euNOG	Cytochrome p450		GO:0006629(L=3),GO:0006694(L=5),GO:0008150(L=0),GO:0008152(L=1),GO:0008202(L=4),GO:0008610(L=4),GO:0009058(L=2),GO:0044238(L=2),GO:0044710(L=2),GO:0055114(L=3),GO:0071704(L=2),GO:1901360(L=3),GO:1901362(L=4),GO:1901576(L=3),	GO:0005575(L=0),GO:0005622(L=3),GO:0005623(L=1),GO:0005737(L=4),GO:0005739(L=5),GO:0005740(L=6),GO:0016020(L=1),GO:0031090(L=3),GO:0031966(L=5),GO:0031967(L=3),GO:0031975(L=3),GO:0043226(L=1),GO:0043227(L=2),GO:0043229(L=3),GO:0043231(L=4),GO:0044422(L=2),GO:0044424(L=3),GO:0044429(L=5),GO:0044444(L=4),GO:0044446(L=3),GO:0044464(L=2),	GO:0003674(L=0),GO:0003824(L=1),GO:0004497(L=3),GO:0004507(L=5),GO:0005488(L=1),GO:0005506(L=6),GO:0008395(L=4),GO:0009055(L=1),GO:0016491(L=2),GO:0016705(L=3),GO:0016712(L=4),GO:0016713(L=4),GO:0020037(L=4),GO:0043167(L=2),GO:0043169(L=3),GO:0046872(L=4),GO:0046906(L=3),GO:0046914(L=5),GO:0070330(L=5),GO:0097159(L=2),GO:1901363(L=2),	PFAM (p450), SMART (TRANS, SIGNAL)
ID=g54787	XP_024391311.1	97.6	501	12	0	1	501	1	501	0.00e+00	96.2	XP_024391311.1 probable alkaline/neutral invertase F [Physcomitrium patens]	physcomitrium patens	physcomitrium patens;physcomitrium;funariaceae;funariales;funariidae;bryopsida;bryophytina;bryophyta;embryophyta;streptophytina;streptophyta;viridiplantae;eukaryota;cellular organisms;root	/core/projects/EBP/Wegrzyn/Moss/Physcomitrellopsis_africana/Physcomitrellopsis_africana_Genome/RawData_Nanopore_5074/5074_test_LSK109_30JAN19/annotation/entap/entap_filter_abf_scaf/entap_outfiles/similarity_search/DIAMOND/blastp_genes_final_complete.out	No	Yes							3218.PP1S261_25V6.1	0.00e+00	1010.7		Viridiplantae	virNOG[6]	0IVHI@euNOG,0XPYN@NOG,1BG52@strNOG,1DU2S@virNOG	invertase		GO:0005975(L=3),GO:0006082(L=3),GO:0006520(L=3),GO:0006807(L=2),GO:0007275(L=3),GO:0008150(L=0),GO:0008152(L=1),GO:0009987(L=1),GO:0019752(L=5),GO:0022622(L=5),GO:0032501(L=1),GO:0032502(L=1),GO:0043436(L=4),GO:0044237(L=2),GO:0044238(L=2),GO:0044281(L=3),GO:0044699(L=1),GO:0044707(L=2),GO:0044710(L=2),GO:0044767(L=2),GO:0048364(L=5),GO:0048513(L=4),GO:0048731(L=4),GO:0048856(L=2),GO:0071704(L=2)…	GO:0005575(L=0),GO:0005622(L=3),GO:0005623(L=1),GO:0005634(L=5),GO:0005737(L=4),GO:0005829(L=4),GO:0005886(L=3),GO:0016020(L=1),GO:0043226(L=1),GO:0043227(L=2),GO:0043229(L=3),GO:0043231(L=4),GO:0044424(L=3),GO:0044444(L=4),GO:0044464(L=2),GO:0071944(L=3),	GO:0003674(L=0),GO:0003824(L=1),GO:0004553(L=4),GO:0004558(L=7),GO:0004564(L=5),GO:0004575(L=6),GO:0015926(L=5),GO:0016787(L=2),GO:0016798(L=3),GO:0033926(L=5),	PFAM (Invertase_neut, GDE_C)
ID=g8672.3																								3218.PP1S15_385V6.1	6.90e-94	308.9		Viridiplantae	virNOG[6]	0Z7Z7@NOG,1BD00@strNOG,1DQXQ@virNOG,KOG4197@euNOG	Pentatricopeptide repeat-containing protein		GO:0006082(L=3),GO:0006520(L=3),GO:0006544(L=6),GO:0006546(L=7),GO:0006807(L=2),GO:0008150(L=0),GO:0008152(L=1),GO:0009056(L=2),GO:0009063(L=4),GO:0009069(L=5),GO:0009071(L=6),GO:0009987(L=1),GO:0016054(L=4),GO:0019464(L=8),GO:0019752(L=5),GO:0043436(L=4),GO:0044237(L=2),GO:0044238(L=2),GO:0044248(L=3),GO:0044281(L=3),GO:0044282(L=4),GO:0044710(L=2),GO:0044712(L=3),GO:0046395(L=5),GO:0071704(L=2)…	GO:0005575(L=0),GO:0005622(L=3),GO:0005623(L=1),GO:0005737(L=4),GO:0005960(L=5),GO:0032991(L=1),GO:0043234(L=2),GO:0044424(L=3),GO:0044444(L=4),GO:0044464(L=2),		PFAM (PPR), SMART (SIGNAL)
ID=g48668	XP_024368731.1	94	720	14	1	1	691	1	720	0.00e+00	99.9	XP_024368731.1 conserved oligomeric Golgi complex subunit 6-like [Physcomitrium patens]	physcomitrium patens	physcomitrium patens;physcomitrium;funariaceae;funariales;funariidae;bryopsida;bryophytina;bryophyta;embryophyta;streptophytina;streptophyta;viridiplantae;eukaryota;cellular organisms;root	/core/projects/EBP/Wegrzyn/Moss/Physcomitrellopsis_africana/Physcomitrellopsis_africana_Genome/RawData_Nanopore_5074/5074_test_LSK109_30JAN19/annotation/entap/entap_filter_abf_scaf/entap_outfiles/similarity_search/DIAMOND/blastp_genes_final_complete.out	No	No							3218.PP1S135_111V6.1	0.00e+00	1288.9		Viridiplantae	virNOG[6]	0Y72M@NOG,1BE27@strNOG,1DS00@virNOG,KOG3758@euNOG	Conserved oligomeric Golgi complex subunit		GO:0006810(L=3),GO:0006891(L=6),GO:0008150(L=0),GO:0009987(L=1),GO:0016192(L=4),GO:0044699(L=1),GO:0044763(L=2),GO:0044765(L=3),GO:0046907(L=3),GO:0048193(L=5),GO:0051179(L=1),GO:0051234(L=2),GO:0051641(L=2),GO:0051649(L=3),	GO:0005575(L=0),GO:0005622(L=3),GO:0005623(L=1),GO:0005737(L=4),GO:0005794(L=4),GO:0005829(L=4),GO:0017119(L=5),GO:0032991(L=1),GO:0043226(L=1),GO:0043227(L=2),GO:0043229(L=3),GO:0043231(L=4),GO:0043234(L=2),GO:0044422(L=2),GO:0044424(L=3),GO:0044431(L=5),GO:0044444(L=4),GO:0044446(L=3),GO:0044464(L=2),		PFAM (COG6), SMART (COG6, COIL)
ID=g31223.1	XP_024391133.1	89.3	1046	59	2	1	993	11	1056	0.00e+00	99.9	XP_024391133.1 F-box/LRR-repeat protein 15-like isoform X2 [Physcomitrium patens]	physcomitrium patens	physcomitrium patens;physcomitrium;funariaceae;funariales;funariidae;bryopsida;bryophytina;bryophyta;embryophyta;streptophytina;streptophyta;viridiplantae;eukaryota;cellular organisms;root	/core/projects/EBP/Wegrzyn/Moss/Physcomitrellopsis_africana/Physcomitrellopsis_africana_Genome/RawData_Nanopore_5074/5074_test_LSK109_30JAN19/annotation/entap/entap_filter_abf_scaf/entap_outfiles/similarity_search/DIAMOND/blastp_genes_final_complete.out	No	Yes							3218.PP1S46_277V6.1	0.00e+00	1357.4		Viridiplantae	virNOG[6]	0XQ54@NOG,1BI54@strNOG,1DW21@virNOG,KOG1947@euNOG	F-box LRR-repeat protein		GO:0007275(L=3),GO:0008150(L=0),GO:0009653(L=3),GO:0009887(L=4),GO:0010252(L=5),GO:0032501(L=1),GO:0032502(L=1),GO:0042592(L=3),GO:0044699(L=1),GO:0044707(L=2),GO:0044767(L=2),GO:0048513(L=4),GO:0048645(L=4),GO:0048646(L=3),GO:0048731(L=4),GO:0048856(L=2),GO:0048878(L=4),GO:0065007(L=1),GO:0065008(L=2),			PFAM (F-box), SMART (LRR, FBOX, LRR_CC)
ID=g20980.1																								39946.BGIOSGA011899-PA	8.20e-12	65.9		Viridiplantae	virNOG[6]	0TJI1@lilNOG,0XRGX@NOG,15GC7@poaNOG,1BJ5V@strNOG,1DX31@virNOG,KOG0332@euNOG	DEAD-box ATP-dependent RNA helicase		GO:0006139(L=3),GO:0006152(L=7),GO:0006163(L=5),GO:0006195(L=7),GO:0006200(L=-1),GO:0006403(L=3),GO:0006405(L=7),GO:0006406(L=6),GO:0006725(L=3),GO:0006753(L=4),GO:0006793(L=3),GO:0006796(L=4),GO:0006807(L=2),GO:0006810(L=3),GO:0006913(L=6),GO:0006950(L=2),GO:0008150(L=0),GO:0008152(L=1),GO:0009056(L=2),GO:0009116(L=4),GO:0009117(L=5),GO:0009119(L=5),GO:0009123(L=5),GO:0009125(L=5),GO:0009126(L=7…	GO:0005575(L=0),GO:0005622(L=3),GO:0005623(L=1),GO:0005634(L=5),GO:0005635(L=4),GO:0005737(L=4),GO:0005886(L=3),GO:0012505(L=3),GO:0016020(L=1),GO:0031967(L=3),GO:0031975(L=3),GO:0043226(L=1),GO:0043227(L=2),GO:0043229(L=3),GO:0043231(L=4),GO:0044422(L=2),GO:0044424(L=3),GO:0044428(L=5),GO:0044446(L=3),GO:0044464(L=2),GO:0071944(L=3),	GO:0000166(L=3),GO:0001882(L=3),GO:0001883(L=4),GO:0003674(L=0),GO:0003676(L=3),GO:0003723(L=4),GO:0003724(L=8),GO:0003824(L=1),GO:0004386(L=7),GO:0005488(L=1),GO:0005524(L=7),GO:0008026(L=9),GO:0008186(L=9),GO:0016462(L=5),GO:0016787(L=2),GO:0016817(L=3),GO:0016818(L=4),GO:0016887(L=7),GO:0017076(L=4),GO:0017111(L=6),GO:0030554(L=5),GO:0032549(L=4),GO:0032550(L=5),GO:0032553(L=3),GO:0032555(L=4)…	PFAM (Helicase_C, DEAD, ResIII), SMART (HELICc, DEXDc)
ID=g39302	XP_024398269.1	71.6	978	262	8	2	968	51	1023	2.00e-300	99.8	XP_024398269.1 LRR receptor-like serine/threonine-protein kinase FLS2 [Physcomitrium patens]	physcomitrium patens	physcomitrium patens;physcomitrium;funariaceae;funariales;funariidae;bryopsida;bryophytina;bryophyta;embryophyta;streptophytina;streptophyta;viridiplantae;eukaryota;cellular organisms;root	/core/projects/EBP/Wegrzyn/Moss/Physcomitrellopsis_africana/Physcomitrellopsis_africana_Genome/RawData_Nanopore_5074/5074_test_LSK109_30JAN19/annotation/entap/entap_filter_abf_scaf/entap_outfiles/similarity_search/DIAMOND/blastp_genes_final_complete.out	No	Yes							3218.PP1S395_4V6.1	0.00e+00	1022.7		Ancestor	NOG[107]	11IV8@NOG	receptor kinase		GO:0006464(L=5),GO:0006468(L=6),GO:0006793(L=3),GO:0006796(L=4),GO:0008150(L=0),GO:0008152(L=1),GO:0009987(L=1),GO:0016310(L=5),GO:0019538(L=3),GO:0036211(L=4),GO:0043170(L=3),GO:0043412(L=4),GO:0044237(L=2),GO:0044238(L=2),GO:0044260(L=3),GO:0044267(L=4),GO:0071704(L=2),	GO:0005575(L=0),GO:0016020(L=1),GO:0016021(L=4),GO:0031224(L=3),GO:0044425(L=2),	GO:0000166(L=3),GO:0001882(L=3),GO:0001883(L=4),GO:0003674(L=0),GO:0003824(L=1),GO:0004672(L=5),GO:0004674(L=6),GO:0004713(L=6),GO:0005488(L=1),GO:0005524(L=7),GO:0016301(L=4),GO:0016740(L=2),GO:0016772(L=3),GO:0016773(L=4),GO:0017076(L=4),GO:0030554(L=5),GO:0032549(L=4),GO:0032550(L=5),GO:0032553(L=3),GO:0032555(L=4),GO:0032559(L=6),GO:0035639(L=4),GO:0036094(L=2),GO:0043167(L=2),GO:0043168(L=3)…	PFAM (LRR_1, LRRNT_2, Pkinase_Tyr, Pkinase), SMART (LRR, SIGNAL, TRANS, STYKc)
ID=g22496
ID=g15753																								3218.PP1S1_221V6.1	8.20e-73	223		Viridiplantae	virNOG[6]	0IZAP@euNOG,1BTAP@strNOG,1E56R@virNOG,COG0254@NOG	50S ribosomal protein L3-1		GO:0006412(L=5),GO:0008150(L=0),GO:0008152(L=1),GO:0009058(L=2),GO:0009059(L=4),GO:0009987(L=1),GO:0010467(L=4),GO:0019538(L=3),GO:0034645(L=4),GO:0043170(L=3),GO:0044237(L=2),GO:0044238(L=2),GO:0044249(L=3),GO:0044260(L=3),GO:0044267(L=4),GO:0071704(L=2),GO:1901576(L=3),	GO:0005575(L=0),GO:0005622(L=3),GO:0005623(L=1),GO:0005737(L=4),GO:0005840(L=5),GO:0009507(L=6),GO:0009526(L=6),GO:0009532(L=6),GO:0009536(L=5),GO:0009570(L=7),GO:0009941(L=7),GO:0030529(L=4),GO:0031967(L=3),GO:0031975(L=3),GO:0032991(L=1),GO:0043226(L=1),GO:0043227(L=2),GO:0043228(L=2),GO:0043229(L=3),GO:0043231(L=4),GO:0043232(L=3),GO:0044422(L=2),GO:0044424(L=3),GO:0044434(L=6),GO:0044435(L=5)…	GO:0003674(L=0),GO:0003676(L=3),GO:0003723(L=4),GO:0003735(L=2),GO:0005198(L=1),GO:0005488(L=1),GO:0019843(L=5),GO:0097159(L=2),GO:1901363(L=2),	PFAM (Ribosomal_L31)
ID=g42995	XP_024385346.1	82.6	449	75	1	1	446	1	449	2.20e-256	96.7	XP_024385346.1 basic leucine zipper 63-like isoform X1 [Physcomitrium patens]	physcomitrium patens	physcomitrium patens;physcomitrium;funariaceae;funariales;funariidae;bryopsida;bryophytina;bryophyta;embryophyta;streptophytina;streptophyta;viridiplantae;eukaryota;cellular organisms;root	/core/projects/EBP/Wegrzyn/Moss/Physcomitrellopsis_africana/Physcomitrellopsis_africana_Genome/RawData_Nanopore_5074/5074_test_LSK109_30JAN19/annotation/entap/entap_filter_abf_scaf/entap_outfiles/similarity_search/DIAMOND/blastp_genes_final_complete.out	No	Yes							3218.PP1S220_102V6.1	3.20e-257	712.6		Viridiplantae	virNOG[6]	0IIE6@euNOG,11S51@NOG,1BK9D@strNOG,1DY5Z@virNOG	Transcription factor		GO:0001678(L=5),GO:0006139(L=3),GO:0006351(L=5),GO:0006355(L=7),GO:0006725(L=3),GO:0006807(L=2),GO:0008150(L=0),GO:0008152(L=1),GO:0009058(L=2),GO:0009059(L=4),GO:0009719(L=2),GO:0009725(L=3),GO:0009737(L=4),GO:0009743(L=4),GO:0009746(L=6),GO:0009749(L=7),GO:0009889(L=4),GO:0009987(L=1),GO:0010033(L=3),GO:0010467(L=4),GO:0010468(L=5),GO:0010556(L=5),GO:0016070(L=4),GO:0018130(L=4),GO:0019219(L=5)…	GO:0005575(L=0),GO:0005622(L=3),GO:0005623(L=1),GO:0005634(L=5),GO:0043226(L=1),GO:0043227(L=2),GO:0043229(L=3),GO:0043231(L=4),GO:0044424(L=3),GO:0044464(L=2),	GO:0000166(L=3),GO:0001071(L=1),GO:0001882(L=3),GO:0001883(L=4),GO:0003674(L=0),GO:0003676(L=3),GO:0003677(L=4),GO:0003700(L=2),GO:0005488(L=1),GO:0005524(L=7),GO:0017076(L=4),GO:0030554(L=5),GO:0032549(L=4),GO:0032550(L=5),GO:0032553(L=3),GO:0032555(L=4),GO:0032559(L=6),GO:0035639(L=4),GO:0036094(L=2),GO:0043167(L=2),GO:0043168(L=3),GO:0043565(L=5),GO:0097159(L=2),GO:1901265(L=3),GO:1901363(L=2),	PFAM (bZIP_1, bZIP_2, bZIP_C), SMART (BRLZ, COIL)
ID=g29348	XP_024378484.1	97.6	372	9	0	1	372	1	372	1.70e-246	99.7	XP_024378484.1 uncharacterized protein LOC112283669 [Physcomitrium patens]	physcomitrium patens	physcomitrium patens;physcomitrium;funariaceae;funariales;funariidae;bryopsida;bryophytina;bryophyta;embryophyta;streptophytina;streptophyta;viridiplantae;eukaryota;cellular organisms;root	/core/projects/EBP/Wegrzyn/Moss/Physcomitrellopsis_africana/Physcomitrellopsis_africana_Genome/RawData_Nanopore_5074/5074_test_LSK109_30JAN19/annotation/entap/entap_filter_abf_scaf/entap_outfiles/similarity_search/DIAMOND/blastp_genes_final_complete.out	No	No							3218.PP1S77_315V6.1	3.30e-27	114.8	OSI_34478	Viridiplantae	virNOG[6]	1BJDI@strNOG,1DXB3@virNOG,COG2608@NOG,KOG1603@euNOG	Heavy-metal-associated domain		GO:0006810(L=3),GO:0006811(L=4),GO:0006812(L=5),GO:0008150(L=0),GO:0030001(L=6),GO:0044699(L=1),GO:0044765(L=3),GO:0051179(L=1),GO:0051234(L=2),		GO:0003674(L=0),GO:0005488(L=1),GO:0043167(L=2),GO:0043169(L=3),GO:0046872(L=4),	PFAM (HMA)
ID=g51084																								3218.PP1S285_12V6.1	2.10e-55	192.6		Viridiplantae	virNOG[6]	1BJI4@strNOG,1DRGH@virNOG,COG0464@NOG,KOG0735@euNOG	peroxisome biogenesis protein	4146	GO:0006082(L=3),GO:0006139(L=3),GO:0006152(L=7),GO:0006163(L=5),GO:0006195(L=7),GO:0006200(L=-1),GO:0006605(L=6),GO:0006625(L=7),GO:0006629(L=3),GO:0006631(L=4),GO:0006635(L=6),GO:0006725(L=3),GO:0006753(L=4),GO:0006793(L=3),GO:0006796(L=4),GO:0006807(L=2),GO:0006810(L=3),GO:0006886(L=5),GO:0006950(L=2),GO:0006996(L=3),GO:0007031(L=4),GO:0008104(L=3),GO:0008150(L=0),GO:0008152(L=1),GO:0009056(L=2…	GO:0005575(L=0),GO:0005622(L=3),GO:0005623(L=1),GO:0005737(L=4),GO:0005777(L=6),GO:0005778(L=7),GO:0005886(L=3),GO:0016020(L=1),GO:0031090(L=3),GO:0031903(L=6),GO:0042579(L=5),GO:0043226(L=1),GO:0043227(L=2),GO:0043229(L=3),GO:0043231(L=4),GO:0044422(L=2),GO:0044424(L=3),GO:0044438(L=5),GO:0044439(L=6),GO:0044444(L=4),GO:0044446(L=3),GO:0044464(L=2),GO:0071944(L=3),	GO:0000166(L=3),GO:0001882(L=3),GO:0001883(L=4),GO:0003674(L=0),GO:0003824(L=1),GO:0005488(L=1),GO:0005524(L=7),GO:0008270(L=6),GO:0016462(L=5),GO:0016787(L=2),GO:0016817(L=3),GO:0016818(L=4),GO:0016887(L=7),GO:0017076(L=4),GO:0017111(L=6),GO:0030554(L=5),GO:0032549(L=4),GO:0032550(L=5),GO:0032553(L=3),GO:0032555(L=4),GO:0032559(L=6),GO:0035639(L=4),GO:0036094(L=2),GO:0042623(L=8),GO:0043167(L=2)…	PFAM (AAA, PEX-1N, Arch_ATPase, NACHT), SMART (AAA, TRANS)
ID=g24631	XP_024373162.1	90.6	394	37	0	1	394	1	394	4.60e-262	99.7	XP_024373162.1 pyruvate dehydrogenase E1 component subunit alpha-1, mitochondrial-like [Physcomitrium patens]	physcomitrium patens	physcomitrium patens;physcomitrium;funariaceae;funariales;funariidae;bryopsida;bryophytina;bryophyta;embryophyta;streptophytina;streptophyta;viridiplantae;eukaryota;cellular organisms;root	/core/projects/EBP/Wegrzyn/Moss/Physcomitrellopsis_africana/Physcomitrellopsis_africana_Genome/RawData_Nanopore_5074/5074_test_LSK109_30JAN19/annotation/entap/entap_filter_abf_scaf/entap_outfiles/similarity_search/DIAMOND/blastp_genes_final_complete.out	No	Yes							3218.PP1S56_222V6.1	1.60e-279	763.8	IAR4	Viridiplantae	virNOG[6]	1BHZE@strNOG,1DVVT@virNOG,COG1071@NOG,KOG0225@euNOG	pyruvate dehydrogenase E1 component	10,20,620,650,1100,1110,1120,4066	GO:0005975(L=3),GO:0005996(L=4),GO:0006006(L=7),GO:0006007(L=7),GO:0006091(L=3),GO:0006096(L=5),GO:0006950(L=2),GO:0006970(L=3),GO:0008150(L=0),GO:0008152(L=1),GO:0009056(L=2),GO:0009628(L=2),GO:0009651(L=4),GO:0009987(L=1),GO:0010035(L=3),GO:0010038(L=4),GO:0016052(L=4),GO:0019318(L=5),GO:0019320(L=7),GO:0042221(L=2),GO:0044237(L=2),GO:0044238(L=2),GO:0044710(L=2),GO:0044723(L=3),GO:0044724(L=4)…	GO:0005575(L=0),GO:0005622(L=3),GO:0005623(L=1),GO:0005634(L=5),GO:0005737(L=4),GO:0005739(L=5),GO:0005759(L=6),GO:0005829(L=4),GO:0031974(L=1),GO:0043226(L=1),GO:0043227(L=2),GO:0043229(L=3),GO:0043231(L=4),GO:0043233(L=2),GO:0044422(L=2),GO:0044424(L=3),GO:0044429(L=5),GO:0044444(L=4),GO:0044446(L=3),GO:0044464(L=2),GO:0070013(L=3),	GO:0003674(L=0),GO:0003824(L=1),GO:0004738(L=4),GO:0004739(L=5),GO:0005488(L=1),GO:0008270(L=6),GO:0016491(L=2),GO:0016624(L=4),GO:0016903(L=3),GO:0043167(L=2),GO:0043169(L=3),GO:0046872(L=4),GO:0046914(L=5),GO:0050897(L=6),	PFAM (E1_dh, TPP_enzyme_C), SMART (COIL, TRANS)
ID=g59312	XP_024367106.1	96.3	831	31	0	15	845	1	831	0.00e+00	98.2	XP_024367106.1 protein CHROMATIN REMODELING 19-like isoform X2 [Physcomitrium patens]	physcomitrium patens	physcomitrium patens;physcomitrium;funariaceae;funariales;funariidae;bryopsida;bryophytina;bryophyta;embryophyta;streptophytina;streptophyta;viridiplantae;eukaryota;cellular organisms;root	/core/projects/EBP/Wegrzyn/Moss/Physcomitrellopsis_africana/Physcomitrellopsis_africana_Genome/RawData_Nanopore_5074/5074_test_LSK109_30JAN19/annotation/entap/entap_filter_abf_scaf/entap_outfiles/similarity_search/DIAMOND/blastp_genes_final_complete.out	No	Yes							3218.PP1S256_75V6.1	0.00e+00	1516.9		Viridiplantae	virNOG[6]	0XNUT@NOG,1BBS7@strNOG,1E0VX@virNOG,KOG0389@euNOG	SWI SNF-related matrix-associated actin-dependent regulator of chromatin subfamily A containing DEAD H box		GO:0006810(L=3),GO:0008150(L=0),GO:0008152(L=1),GO:0009987(L=1),GO:0016192(L=4),GO:0016197(L=4),GO:0042147(L=5),GO:0044699(L=1),GO:0044763(L=2),GO:0044765(L=3),GO:0046907(L=3),GO:0051179(L=1),GO:0051234(L=2),GO:0051641(L=2),GO:0051649(L=3),		GO:0000166(L=3),GO:0001882(L=3),GO:0001883(L=4),GO:0003674(L=0),GO:0003676(L=3),GO:0003677(L=4),GO:0003824(L=1),GO:0004386(L=7),GO:0005488(L=1),GO:0005524(L=7),GO:0016462(L=5),GO:0016787(L=2),GO:0016817(L=3),GO:0016818(L=4),GO:0017076(L=4),GO:0017111(L=6),GO:0030554(L=5),GO:0032549(L=4),GO:0032550(L=5),GO:0032553(L=3),GO:0032555(L=4),GO:0032559(L=6),GO:0035639(L=4),GO:0036094(L=2),GO:0043167(L=2)…	PFAM (SNF2_N, Helicase_C, ResIII, DEAD), SMART (DEXDc, HELICc, COIL)
ID=g48346.1	XP_024362641.1	87.2	983	108	3	1	983	1	965	0.00e+00	99.9	XP_024362641.1 myosin-10-like isoform X1 [Physcomitrium patens]	physcomitrium patens	physcomitrium patens;physcomitrium;funariaceae;funariales;funariidae;bryopsida;bryophytina;bryophyta;embryophyta;streptophytina;streptophyta;viridiplantae;eukaryota;cellular organisms;root	/core/projects/EBP/Wegrzyn/Moss/Physcomitrellopsis_africana/Physcomitrellopsis_africana_Genome/RawData_Nanopore_5074/5074_test_LSK109_30JAN19/annotation/entap/entap_filter_abf_scaf/entap_outfiles/similarity_search/DIAMOND/blastp_genes_final_complete.out	No	Yes							3218.PP1S137_47V6.1	0.00e+00	1428.3		Ancestor	NOG[107]	0XRDC@NOG	Laminin, alpha		GO:0006508(L=4),GO:0007155(L=2),GO:0008150(L=0),GO:0008152(L=1),GO:0009987(L=1),GO:0019538(L=3),GO:0022610(L=1),GO:0043170(L=3),GO:0044238(L=2),GO:0044699(L=1),GO:0044763(L=2),GO:0071704(L=2),	GO:0005575(L=0),GO:0005622(L=3),GO:0005623(L=1),GO:0005737(L=4),GO:0016020(L=1),GO:0030139(L=6),GO:0031410(L=4),GO:0031982(L=3),GO:0043226(L=1),GO:0043227(L=2),GO:0043229(L=3),GO:0043231(L=4),GO:0044424(L=3),GO:0044444(L=4),GO:0044464(L=2),GO:0045335(L=7),	GO:0003674(L=0),GO:0003676(L=3),GO:0003677(L=4),GO:0003824(L=1),GO:0004175(L=5),GO:0004222(L=6),GO:0005488(L=1),GO:0008233(L=3),GO:0008237(L=5),GO:0008270(L=6),GO:0016787(L=2),GO:0043167(L=2),GO:0043169(L=3),GO:0046872(L=4),GO:0046914(L=5),GO:0070011(L=4),GO:0097159(L=2),GO:1901363(L=2),	PFAM (Laminin_EGF, Laminin_G_2, Laminin_G_1, Laminin_B, Laminin_N, fn3, Laminin_I, Laminin_II), SMART (EGF_Lam, COIL, LamG, FN3, EGF_like, LamNT, LamB, SIGNAL, TRANS)
ID=g6161
ID=g52420	XP_020588912.1	39.5	258	92	4	16	229	16	253	6.30e-48	82.3	XP_020588912.1 zinc finger HIT domain-containing protein 2, partial [Phalaenopsis equestris]	phalaenopsis equestris	phalaenopsis equestris;phalaenopsis;aeridinae;vandeae;epidendroideae;orchidaceae;asparagales;petrosaviidae;liliopsida;mesangiospermae;magnoliopsida;spermatophyta;euphyllophyta;tracheophyta;embryophyta;streptophytina;streptophyta;viridiplantae;eukaryota;cellular organisms;root	/core/projects/EBP/Wegrzyn/Moss/Physcomitrellopsis_africana/Physcomitrellopsis_africana_Genome/RawData_Nanopore_5074/5074_test_LSK109_30JAN19/annotation/entap/entap_filter_abf_scaf/entap_outfiles/similarity_search/DIAMOND/blastp_genes_final_complete.out	No	Yes							3218.PP1S81_34V6.2	2.90e-134	393.3		Viridiplantae	virNOG[6]	11VC9@NOG,1BFK2@strNOG,1DPXU@virNOG,KOG4317@euNOG	Zinc finger HIT domain-containing protein		GO:0006810(L=3),GO:0006811(L=4),GO:0006820(L=5),GO:0006835(L=7),GO:0008150(L=0),GO:0015711(L=5),GO:0015740(L=7),GO:0015743(L=8),GO:0015849(L=4),GO:0044699(L=1),GO:0044765(L=3),GO:0046942(L=7),GO:0051179(L=1),GO:0051234(L=2),GO:0071702(L=4),			PFAM (zf-HIT, SHQ1)
ID=g43052	XP_024367476.1	99.2	982	8	0	1	982	1	982	0.00e+00	99.9	XP_024367476.1 110 kDa U5 small nuclear ribonucleoprotein component CLO-like [Physcomitrium patens]	physcomitrium patens	physcomitrium patens;physcomitrium;funariaceae;funariales;funariidae;bryopsida;bryophytina;bryophyta;embryophyta;streptophytina;streptophyta;viridiplantae;eukaryota;cellular organisms;root	/core/projects/EBP/Wegrzyn/Moss/Physcomitrellopsis_africana/Physcomitrellopsis_africana_Genome/RawData_Nanopore_5074/5074_test_LSK109_30JAN19/annotation/entap/entap_filter_abf_scaf/entap_outfiles/similarity_search/DIAMOND/blastp_genes_final_complete.out	No	Yes							3218.PP1S214_36V6.1	0.00e+00	1924.1		Viridiplantae	virNOG[6]	1BFWB@strNOG,1DTTW@virNOG,COG0480@NOG,KOG0468@euNOG	U5 small nuclear ribonucleoprotein	3040	GO:0000003(L=1),GO:0003006(L=2),GO:0006139(L=3),GO:0006152(L=7),GO:0006163(L=5),GO:0006184(L=-1),GO:0006195(L=7),GO:0006412(L=5),GO:0006413(L=6),GO:0006414(L=6),GO:0006725(L=3),GO:0006753(L=4),GO:0006793(L=3),GO:0006796(L=4),GO:0006807(L=2),GO:0007275(L=3),GO:0008150(L=0),GO:0008152(L=1),GO:0009056(L=2),GO:0009058(L=2),GO:0009059(L=4),GO:0009116(L=4),GO:0009117(L=5),GO:0009119(L=5),GO:0009141(L=5…	GO:0005575(L=0),GO:0005618(L=4),GO:0005622(L=3),GO:0005623(L=1),GO:0005634(L=5),GO:0005654(L=5),GO:0005730(L=5),GO:0005886(L=3),GO:0016020(L=1),GO:0016604(L=7),GO:0016607(L=8),GO:0030312(L=3),GO:0030529(L=4),GO:0031974(L=1),GO:0031981(L=6),GO:0032991(L=1),GO:0043226(L=1),GO:0043227(L=2),GO:0043228(L=2),GO:0043229(L=3),GO:0043231(L=4),GO:0043232(L=3),GO:0043233(L=2),GO:0044422(L=2),GO:0044424(L=3)…	GO:0000166(L=3),GO:0001882(L=3),GO:0001883(L=4),GO:0003674(L=0),GO:0003676(L=3),GO:0003723(L=4),GO:0003743(L=6),GO:0003746(L=6),GO:0003824(L=1),GO:0003924(L=7),GO:0005488(L=1),GO:0005525(L=7),GO:0008135(L=5),GO:0016462(L=5),GO:0016787(L=2),GO:0016817(L=3),GO:0016818(L=4),GO:0017076(L=4),GO:0017111(L=6),GO:0019001(L=5),GO:0032549(L=4),GO:0032550(L=5),GO:0032553(L=3),GO:0032555(L=4),GO:0032561(L=6)…	PFAM (GTP_EFTU, EFG_IV, GTP_EFTU_D2, EFG_C, Miro), SMART (EFG_IV, EFG_C)
ID=g19422	XP_024396936.1	93.3	421	24	2	1	417	1	421	5.50e-278	99.8	XP_024396936.1 S-adenosylmethionine decarboxylase proenzyme-like [Physcomitrium patens]	physcomitrium patens	physcomitrium patens;physcomitrium;funariaceae;funariales;funariidae;bryopsida;bryophytina;bryophyta;embryophyta;streptophytina;streptophyta;viridiplantae;eukaryota;cellular organisms;root	/core/projects/EBP/Wegrzyn/Moss/Physcomitrellopsis_africana/Physcomitrellopsis_africana_Genome/RawData_Nanopore_5074/5074_test_LSK109_30JAN19/annotation/entap/entap_filter_abf_scaf/entap_outfiles/similarity_search/DIAMOND/blastp_genes_final_complete.out	No	Yes							3218.PP1S206_92V6.1	8.60e-271	746.1	SAMDC	Viridiplantae	virNOG[6]	0XRN0@NOG,1BCFT@strNOG,1DQDT@virNOG,KOG0788@euNOG	S-adenosylmethionine decarboxylase proenzyme	2703301100	GO:0006139(L=3),GO:0006557(L=5),GO:0006576(L=5),GO:0006595(L=6),GO:0006596(L=8),GO:0006597(L=5),GO:0006725(L=3),GO:0006790(L=3),GO:0006807(L=2),GO:0008150(L=0),GO:0008152(L=1),GO:0008215(L=4),GO:0008216(L=4),GO:0008295(L=5),GO:0009058(L=2),GO:0009116(L=4),GO:0009119(L=5),GO:0009163(L=5),GO:0009308(L=4),GO:0009309(L=5),GO:0009892(L=4),GO:0009987(L=1),GO:0010468(L=5),GO:0010605(L=5),GO:0010629(L=6)…		GO:0003674(L=0),GO:0003824(L=1),GO:0004014(L=5),GO:0008792(L=5),GO:0016829(L=2),GO:0016830(L=3),GO:0016831(L=4),	PFAM (SAM_decarbox, AdoMetDC_leader)
ID=g51414	XP_024370139.1	42.9	455	225	14	1	442	1	433	7.80e-77	99.8	XP_024370139.1 uncharacterized protein LOC112279695 isoform X1 [Physcomitrium patens]	physcomitrium patens	physcomitrium patens;physcomitrium;funariaceae;funariales;funariidae;bryopsida;bryophytina;bryophyta;embryophyta;streptophytina;streptophyta;viridiplantae;eukaryota;cellular organisms;root	/core/projects/EBP/Wegrzyn/Moss/Physcomitrellopsis_africana/Physcomitrellopsis_africana_Genome/RawData_Nanopore_5074/5074_test_LSK109_30JAN19/annotation/entap/entap_filter_abf_scaf/entap_outfiles/similarity_search/DIAMOND/blastp_genes_final_complete.out	No	No
ID=g51891
ID=g30019	XP_040874398.1	29.5	122	77	4	1	119	1	116	3.90e-06	73.5	XP_040874398.1 probable polyamine transporter At3g13620 [Glycine max]	glycine max	glycine max;glycine subgen. soja;glycine;phaseoleae;indigoferoid/millettioid clade;npaaa clade;50 kb inversion clade;papilionoideae;fabaceae;fabales;fabids;rosids;pentapetalae;gunneridae;eudicotyledons;mesangiospermae;magnoliopsida;spermatophyta;euphyllophyta;tracheophyta;embryophyta;streptophytina;streptophyta;viridiplantae;eukaryota;cellular organisms;root	/core/projects/EBP/Wegrzyn/Moss/Physcomitrellopsis_africana/Physcomitrellopsis_africana_Genome/RawData_Nanopore_5074/5074_test_LSK109_30JAN19/annotation/entap/entap_filter_abf_scaf/entap_outfiles/similarity_search/DIAMOND/blastp_genes_final_complete.out	No	Yes							88036.EFJ06852	6.30e-31	123.6	MDH1B	Eukaryotes	euNOG[57]	COG0531@NOG,KOG1287@euNOG,KOG1496@euNOG	Malate dehydrogenase	2.06206e+26	GO:0003333(L=6),GO:0005975(L=3),GO:0005996(L=4),GO:0006006(L=7),GO:0006082(L=3),GO:0006091(L=3),GO:0006094(L=7),GO:0006099(L=7),GO:0006107(L=7),GO:0006108(L=7),GO:0006139(L=3),GO:0006163(L=5),GO:0006621(L=8),GO:0006725(L=3),GO:0006732(L=4),GO:0006733(L=5),GO:0006734(L=8),GO:0006753(L=4),GO:0006793(L=3),GO:0006796(L=4),GO:0006807(L=2),GO:0006810(L=3),GO:0006811(L=4),GO:0006820(L=5),GO:0006865(L=5)…	GO:0005575(L=0),GO:0005622(L=3),GO:0005623(L=1),GO:0005737(L=4),GO:0005739(L=5),GO:0005811(L=5),GO:0005813(L=5),GO:0005815(L=6),GO:0005829(L=4),GO:0005856(L=5),GO:0005886(L=3),GO:0015630(L=6),GO:0016020(L=1),GO:0016021(L=4),GO:0031224(L=3),GO:0043226(L=1),GO:0043227(L=2),GO:0043228(L=2),GO:0043229(L=3),GO:0043231(L=4),GO:0043232(L=3),GO:0044422(L=2),GO:0044424(L=3),GO:0044425(L=2),GO:0044430(L=5)…	GO:0000166(L=3),GO:0003674(L=0),GO:0003824(L=1),GO:0004470(L=5),GO:0005048(L=4),GO:0005215(L=1),GO:0005342(L=4),GO:0005488(L=1),GO:0008509(L=5),GO:0008514(L=6),GO:0009055(L=1),GO:0009916(L=5),GO:0015035(L=5),GO:0015036(L=4),GO:0015075(L=4),GO:0015171(L=6),GO:0015203(L=4),GO:0015291(L=4),GO:0015293(L=5),GO:0016491(L=2),GO:0016614(L=3),GO:0016615(L=4),GO:0016616(L=4),GO:0016667(L=3),GO:0016679(L=3)…	PFAM (Ldh_1_C, Ldh_1_N), SMART (TRANS)
ID=g49493	XP_024401736.1	92.5	612	46	0	1	612	1	612	0.00e+00	99.8	XP_024401736.1 protein HOTHEAD-like [Physcomitrium patens]	physcomitrium patens	physcomitrium patens;physcomitrium;funariaceae;funariales;funariidae;bryopsida;bryophytina;bryophyta;embryophyta;streptophytina;streptophyta;viridiplantae;eukaryota;cellular organisms;root	/core/projects/EBP/Wegrzyn/Moss/Physcomitrellopsis_africana/Physcomitrellopsis_africana_Genome/RawData_Nanopore_5074/5074_test_LSK109_30JAN19/annotation/entap/entap_filter_abf_scaf/entap_outfiles/similarity_search/DIAMOND/blastp_genes_final_complete.out	No	Yes							3218.PP1S3_628V6.1	0.00e+00	1132.1		Viridiplantae	virNOG[6]	1BDPR@strNOG,1DRKY@virNOG,COG2303@NOG,KOG1238@euNOG	GMC oxidoreductase	73	GO:0006066(L=4),GO:0006082(L=3),GO:0006629(L=3),GO:0006631(L=4),GO:0007154(L=2),GO:0007267(L=3),GO:0007275(L=3),GO:0008150(L=0),GO:0008152(L=1),GO:0009553(L=5),GO:0009987(L=1),GO:0010430(L=6),GO:0019395(L=5),GO:0019752(L=5),GO:0023052(L=1),GO:0030258(L=4),GO:0032501(L=1),GO:0032502(L=1),GO:0032787(L=6),GO:0034440(L=4),GO:0043436(L=4),GO:0044237(L=2),GO:0044238(L=2),GO:0044255(L=3),GO:0044281(L=3)…	GO:0005575(L=0),GO:0005576(L=1),	GO:0000166(L=3),GO:0003674(L=0),GO:0003824(L=1),GO:0005488(L=1),GO:0008812(L=4),GO:0016491(L=2),GO:0016614(L=3),GO:0016829(L=2),GO:0016830(L=3),GO:0016832(L=4),GO:0036094(L=2),GO:0043167(L=2),GO:0043168(L=3),GO:0046593(L=5),GO:0048037(L=2),GO:0050660(L=4),GO:0050662(L=3),GO:0097159(L=2),GO:1901265(L=3),GO:1901363(L=2),	PFAM (GMC_oxred_N, GMC_oxred_C), SMART (SIGNAL, TRANS)
ID=g23497	XP_024369955.1	83.6	134	22	0	15	148	6	139	4.90e-78	89.9	XP_024369955.1 thioredoxin H-type-like isoform X1 [Physcomitrium patens]	physcomitrium patens	physcomitrium patens;physcomitrium;funariaceae;funariales;funariidae;bryopsida;bryophytina;bryophyta;embryophyta;streptophytina;streptophyta;viridiplantae;eukaryota;cellular organisms;root	/core/projects/EBP/Wegrzyn/Moss/Physcomitrellopsis_africana/Physcomitrellopsis_africana_Genome/RawData_Nanopore_5074/5074_test_LSK109_30JAN19/annotation/entap/entap_filter_abf_scaf/entap_outfiles/similarity_search/DIAMOND/blastp_genes_final_complete.out	No	Yes							3218.PP1S21_318V6.1	1.30e-75	226.9		Viridiplantae	virNOG[6]	1BS6K@strNOG,1E41R@virNOG,COG0526@NOG,KOG0907@euNOG	Thioredoxin		GO:0006091(L=3),GO:0006662(L=4),GO:0007154(L=2),GO:0008150(L=0),GO:0008152(L=1),GO:0009987(L=1),GO:0018904(L=3),GO:0019725(L=3),GO:0022900(L=3),GO:0042592(L=3),GO:0044237(L=2),GO:0044281(L=3),GO:0044699(L=1),GO:0044710(L=2),GO:0044763(L=2),GO:0045454(L=4),GO:0050789(L=2),GO:0050794(L=3),GO:0055114(L=3),GO:0065007(L=1),GO:0065008(L=2),GO:0071704(L=2),	GO:0005575(L=0),GO:0005622(L=3),GO:0005623(L=1),GO:0005634(L=5),GO:0005737(L=4),GO:0005829(L=4),GO:0005886(L=3),GO:0009536(L=5),GO:0016020(L=1),GO:0043226(L=1),GO:0043227(L=2),GO:0043229(L=3),GO:0043231(L=4),GO:0044424(L=3),GO:0044444(L=4),GO:0044464(L=2),GO:0071944(L=3),	GO:0003674(L=0),GO:0003824(L=1),GO:0009055(L=1),GO:0015035(L=5),GO:0015036(L=4),GO:0016491(L=2),GO:0016667(L=3),	PFAM (Thioredoxin, Redoxin, AhpC-TSA)
ID=g10197	XP_024403229.1	96.4	476	17	0	58	533	1	476	0.00e+00	88.3	XP_024403229.1 b(0,+)-type amino acid transporter 1-like [Physcomitrium patens]	physcomitrium patens	physcomitrium patens;physcomitrium;funariaceae;funariales;funariidae;bryopsida;bryophytina;bryophyta;embryophyta;streptophytina;streptophyta;viridiplantae;eukaryota;cellular organisms;root	/core/projects/EBP/Wegrzyn/Moss/Physcomitrellopsis_africana/Physcomitrellopsis_africana_Genome/RawData_Nanopore_5074/5074_test_LSK109_30JAN19/annotation/entap/entap_filter_abf_scaf/entap_outfiles/similarity_search/DIAMOND/blastp_genes_final_complete.out	No	Yes							3218.PP1S17_2V6.1	1.70e-134	395.6	SLC7A7	Eukaryotes	euNOG[57]	COG0531@NOG,KOG1287@euNOG	amino acid transporter	41414974	GO:0000003(L=1),GO:0000101(L=6),GO:0001654(L=7),GO:0001775(L=3),GO:0002088(L=6),GO:0002376(L=1),GO:0003333(L=6),GO:0006082(L=3),GO:0006461(L=5),GO:0006520(L=3),GO:0006807(L=2),GO:0006810(L=3),GO:0006811(L=4),GO:0006812(L=5),GO:0006820(L=5),GO:0006835(L=7),GO:0006865(L=5),GO:0006868(L=6),GO:0006928(L=3),GO:0006950(L=2),GO:0006952(L=3),GO:0006979(L=3),GO:0007155(L=2),GO:0007275(L=3),GO:0007399(L=5)…	GO:0005575(L=0),GO:0005622(L=3),GO:0005623(L=1),GO:0005737(L=4),GO:0005783(L=4),GO:0005791(L=6),GO:0005829(L=4),GO:0005856(L=5),GO:0005886(L=3),GO:0005887(L=4),GO:0009986(L=3),GO:0016020(L=1),GO:0016021(L=4),GO:0016323(L=3),GO:0016324(L=3),GO:0030425(L=4),GO:0031224(L=3),GO:0031226(L=3),GO:0031594(L=2),GO:0032991(L=1),GO:0042995(L=3),GO:0043005(L=4),GO:0043226(L=1),GO:0043227(L=2),GO:0043228(L=2)…	GO:0000099(L=4),GO:0003674(L=0),GO:0003823(L=2),GO:0003824(L=1),GO:0005215(L=1),GO:0005275(L=4),GO:0005294(L=5),GO:0005310(L=6),GO:0005313(L=8),GO:0005342(L=4),GO:0005488(L=1),GO:0005515(L=2),GO:0008270(L=6),GO:0008324(L=5),GO:0008509(L=5),GO:0008514(L=6),GO:0015075(L=4),GO:0015101(L=6),GO:0015171(L=6),GO:0015172(L=7),GO:0015173(L=7),GO:0015175(L=7),GO:0015179(L=7),GO:0015184(L=4),GO:0015190(L=6)…	PFAM (AA_permease), SMART (TRANS)
ID=g12242	XP_024362882.1	96.4	503	17	1	1	502	1	503	0.00e+00	99.8	XP_024362882.1 uncharacterized protein LOC112276100 isoform X2 [Physcomitrium patens]	physcomitrium patens	physcomitrium patens;physcomitrium;funariaceae;funariales;funariidae;bryopsida;bryophytina;bryophyta;embryophyta;streptophytina;streptophyta;viridiplantae;eukaryota;cellular organisms;root	/core/projects/EBP/Wegrzyn/Moss/Physcomitrellopsis_africana/Physcomitrellopsis_africana_Genome/RawData_Nanopore_5074/5074_test_LSK109_30JAN19/annotation/entap/entap_filter_abf_scaf/entap_outfiles/similarity_search/DIAMOND/blastp_genes_final_complete.out	No	No							3218.PP1S137_233V6.2	0.00e+00	950.7		Viridiplantae	virNOG[6]	0IIHW@euNOG,106FQ@NOG,1BJ8J@strNOG,1DX5X@virNOG	STYKc		GO:0006464(L=5),GO:0006468(L=6),GO:0006793(L=3),GO:0006796(L=4),GO:0008150(L=0),GO:0008152(L=1),GO:0009987(L=1),GO:0016310(L=5),GO:0019538(L=3),GO:0036211(L=4),GO:0043170(L=3),GO:0043412(L=4),GO:0044237(L=2),GO:0044238(L=2),GO:0044260(L=3),GO:0044267(L=4),GO:0071704(L=2),	GO:0005575(L=0),GO:0005622(L=3),GO:0005623(L=1),GO:0005737(L=4),GO:0009507(L=6),GO:0009536(L=5),GO:0043226(L=1),GO:0043227(L=2),GO:0043229(L=3),GO:0043231(L=4),GO:0044424(L=3),GO:0044444(L=4),GO:0044464(L=2),	GO:0000166(L=3),GO:0001882(L=3),GO:0001883(L=4),GO:0003674(L=0),GO:0003824(L=1),GO:0004672(L=5),GO:0005488(L=1),GO:0005524(L=7),GO:0016301(L=4),GO:0016740(L=2),GO:0016772(L=3),GO:0016773(L=4),GO:0017076(L=4),GO:0030554(L=5),GO:0032549(L=4),GO:0032550(L=5),GO:0032553(L=3),GO:0032555(L=4),GO:0032559(L=6),GO:0035639(L=4),GO:0036094(L=2),GO:0043167(L=2),GO:0043168(L=3),GO:0097159(L=2),GO:1901265(L=3)…	PFAM (Pkinase), SMART (STYKc)
ID=g56262	XP_024389953.1	99.3	145	1	0	1	145	1	145	3.50e-92	99.3	XP_024389953.1 probable histone H2A variant 3 [Physcomitrium patens]	physcomitrium patens	physcomitrium patens;physcomitrium;funariaceae;funariales;funariidae;bryopsida;bryophytina;bryophyta;embryophyta;streptophytina;streptophyta;viridiplantae;eukaryota;cellular organisms;root	/core/projects/EBP/Wegrzyn/Moss/Physcomitrellopsis_africana/Physcomitrellopsis_africana_Genome/RawData_Nanopore_5074/5074_test_LSK109_30JAN19/annotation/entap/entap_filter_abf_scaf/entap_outfiles/similarity_search/DIAMOND/blastp_genes_final_complete.out	No	Yes							3218.PP1S46_245V6.1	5.10e-93	271.6	H2A	Viridiplantae	virNOG[6]	1BRTR@strNOG,1E3NQ@virNOG,COG5262@NOG,KOG1757@euNOG	histone h2a	50345322	GO:0006139(L=3),GO:0006259(L=4),GO:0006323(L=6),GO:0006325(L=4),GO:0006333(L=5),GO:0006334(L=7),GO:0006725(L=3),GO:0006807(L=2),GO:0006950(L=2),GO:0006952(L=3),GO:0006996(L=3),GO:0008150(L=0),GO:0008152(L=1),GO:0009266(L=3),GO:0009607(L=2),GO:0009617(L=5),GO:0009628(L=2),GO:0009909(L=5),GO:0009987(L=1),GO:0010468(L=5),GO:0016043(L=2),GO:0019219(L=5),GO:0019222(L=3),GO:0022607(L=3),GO:0031323(L=4)…	GO:0000785(L=5),GO:0000786(L=3),GO:0005575(L=0),GO:0005622(L=3),GO:0005623(L=1),GO:0005634(L=5),GO:0005694(L=4),GO:0005737(L=4),GO:0005773(L=5),GO:0032991(L=1),GO:0032993(L=2),GO:0043226(L=1),GO:0043227(L=2),GO:0043228(L=2),GO:0043229(L=3),GO:0043231(L=4),GO:0043232(L=3),GO:0044422(L=2),GO:0044424(L=3),GO:0044427(L=5),GO:0044444(L=4),GO:0044446(L=3),GO:0044464(L=2),	GO:0003674(L=0),GO:0003676(L=3),GO:0003677(L=4),GO:0005488(L=1),GO:0097159(L=2),GO:1901363(L=2),	PFAM (Histone), SMART (H2A)
ID=g21940	XP_024388397.1	86.5	362	49	0	1	362	1	362	4.90e-239	99.5	XP_024388397.1 GDSL esterase/lipase At3g09930-like [Physcomitrium patens]	physcomitrium patens	physcomitrium patens;physcomitrium;funariaceae;funariales;funariidae;bryopsida;bryophytina;bryophyta;embryophyta;streptophytina;streptophyta;viridiplantae;eukaryota;cellular organisms;root	/core/projects/EBP/Wegrzyn/Moss/Physcomitrellopsis_africana/Physcomitrellopsis_africana_Genome/RawData_Nanopore_5074/5074_test_LSK109_30JAN19/annotation/entap/entap_filter_abf_scaf/entap_outfiles/similarity_search/DIAMOND/blastp_genes_final_complete.out	No	Yes							3218.PP1S135_83V6.1	1.90e-97	300.4		Viridiplantae	virNOG[6]	0JE8U@euNOG,11T31@NOG,1BP26@strNOG,1E01B@virNOG	GDSL-like Lipase/Acylhydrolase		GO:0006629(L=3),GO:0008150(L=0),GO:0008152(L=1),GO:0044238(L=2),GO:0044710(L=2),GO:0071704(L=2),		GO:0003674(L=0),GO:0003824(L=1),GO:0016787(L=2),GO:0016788(L=3),	PFAM (Lipase_GDSL, Fasciclin), SMART (SIGNAL, TRANS, FAS1)
ID=g2245	XP_024386163.1	96.3	2008	72	1	1	2006	1	2008	0.00e+00	100	XP_024386163.1 callose synthase 9-like isoform X2 [Physcomitrium patens]	physcomitrium patens	physcomitrium patens;physcomitrium;funariaceae;funariales;funariidae;bryopsida;bryophytina;bryophyta;embryophyta;streptophytina;streptophyta;viridiplantae;eukaryota;cellular organisms;root	/core/projects/EBP/Wegrzyn/Moss/Physcomitrellopsis_africana/Physcomitrellopsis_africana_Genome/RawData_Nanopore_5074/5074_test_LSK109_30JAN19/annotation/entap/entap_filter_abf_scaf/entap_outfiles/similarity_search/DIAMOND/blastp_genes_final_complete.out	No	Yes							3218.PP1S145_49V6.1	0.00e+00	3800		Viridiplantae	virNOG[6]	0XQ8V@NOG,1BBV2@strNOG,1DPTS@virNOG,KOG0916@euNOG	callose synthase		GO:0000271(L=5),GO:0005975(L=3),GO:0005976(L=4),GO:0006073(L=5),GO:0006074(L=8),GO:0006075(L=7),GO:0008150(L=0),GO:0008152(L=1),GO:0008360(L=6),GO:0009058(L=2),GO:0009059(L=4),GO:0009250(L=7),GO:0009987(L=1),GO:0016051(L=4),GO:0022603(L=4),GO:0022604(L=5),GO:0033692(L=4),GO:0034637(L=4),GO:0034645(L=4),GO:0043170(L=3),GO:0044042(L=5),GO:0044237(L=2),GO:0044238(L=2),GO:0044249(L=3),GO:0044260(L=3)…	GO:0000148(L=5),GO:0005575(L=0),GO:0005623(L=1),GO:0005886(L=3),GO:0016020(L=1),GO:0016021(L=4),GO:0031224(L=3),GO:0032991(L=1),GO:0043234(L=2),GO:0044425(L=2),GO:0044459(L=3),GO:0044464(L=2),GO:0071944(L=3),	GO:0003674(L=0),GO:0003824(L=1),GO:0003843(L=6),GO:0008194(L=4),GO:0016740(L=2),GO:0016757(L=3),GO:0016758(L=4),GO:0035251(L=5),GO:0046527(L=5),	PFAM (Glucan_synthase), SMART (TRANS, FKS1_dom1)
ID=g39898	XP_024360386.1	93.5	201	12	1	1	200	1	201	1.50e-129	99.5	XP_024360386.1 thiosulfate sulfurtransferase 16, chloroplastic-like isoform X3 [Physcomitrium patens]	physcomitrium patens	physcomitrium patens;physcomitrium;funariaceae;funariales;funariidae;bryopsida;bryophytina;bryophyta;embryophyta;streptophytina;streptophyta;viridiplantae;eukaryota;cellular organisms;root	/core/projects/EBP/Wegrzyn/Moss/Physcomitrellopsis_africana/Physcomitrellopsis_africana_Genome/RawData_Nanopore_5074/5074_test_LSK109_30JAN19/annotation/entap/entap_filter_abf_scaf/entap_outfiles/similarity_search/DIAMOND/blastp_genes_final_complete.out	No	Yes							3218.PP1S1_163V6.2	7.90e-122	350.5		Viridiplantae	virNOG[6]	1BSUG@strNOG,1E4PP@virNOG,COG0607@NOG,KOG1530@euNOG	biological_process		GO:0006950(L=2),GO:0006979(L=3),GO:0007568(L=3),GO:0008150(L=0),GO:0008152(L=1),GO:0009611(L=3),GO:0009719(L=2),GO:0009725(L=3),GO:0009753(L=4),GO:0010033(L=3),GO:0032502(L=1),GO:0042221(L=2),GO:0044699(L=1),GO:0044767(L=2),GO:0050896(L=1),GO:1901700(L=3),	GO:0005575(L=0),GO:0005622(L=3),GO:0005623(L=1),GO:0005737(L=4),GO:0009507(L=6),GO:0009536(L=5),GO:0009579(L=4),GO:0043226(L=1),GO:0043227(L=2),GO:0043229(L=3),GO:0043231(L=4),GO:0044424(L=3),GO:0044444(L=4),GO:0044464(L=2),	GO:0003674(L=0),GO:0003824(L=1),GO:0004792(L=5),GO:0016740(L=2),GO:0016782(L=3),GO:0016783(L=4),	PFAM (Rhodanese), SMART (RHOD)
ID=g49369	XP_024392907.1	95.7	647	27	1	1	647	7	652	0.00e+00	99.8	XP_024392907.1 endoglucanase 7-like [Physcomitrium patens]	physcomitrium patens	physcomitrium patens;physcomitrium;funariaceae;funariales;funariidae;bryopsida;bryophytina;bryophyta;embryophyta;streptophytina;streptophyta;viridiplantae;eukaryota;cellular organisms;root	/core/projects/EBP/Wegrzyn/Moss/Physcomitrellopsis_africana/Physcomitrellopsis_africana_Genome/RawData_Nanopore_5074/5074_test_LSK109_30JAN19/annotation/entap/entap_filter_abf_scaf/entap_outfiles/similarity_search/DIAMOND/blastp_genes_final_complete.out	No	Yes							3218.PP1S37_355V6.1	0.00e+00	1264.2		Viridiplantae	virNOG[6]	0IDXW@euNOG,0XPC9@NOG,1BF75@strNOG,1DT55@virNOG	Endoglucanase		GO:0000272(L=5),GO:0005975(L=3),GO:0005976(L=4),GO:0006073(L=5),GO:0008150(L=0),GO:0008152(L=1),GO:0009056(L=2),GO:0009057(L=4),GO:0009251(L=6),GO:0009987(L=1),GO:0016052(L=4),GO:0030243(L=8),GO:0030245(L=8),GO:0043170(L=3),GO:0044042(L=5),GO:0044237(L=2),GO:0044238(L=2),GO:0044247(L=5),GO:0044260(L=3),GO:0044262(L=3),GO:0044264(L=4),GO:0044275(L=4),GO:0044723(L=3),GO:0044724(L=4),GO:0051273(L=7)…	GO:0005575(L=0),GO:0005576(L=1),	GO:0003674(L=0),GO:0003824(L=1),GO:0004553(L=4),GO:0005488(L=1),GO:0008810(L=5),GO:0016787(L=2),GO:0016798(L=3),GO:0030246(L=2),	PFAM (Glyco_hydro_9), SMART (TRANS, SIGNAL)
ID=g18158	XP_024386326.1	82.5	2034	194	6	1	1880	45	2070	0.00e+00	99.9	XP_024386326.1 transcription initiation factor TFIID subunit 1-like isoform X2 [Physcomitrium patens]	physcomitrium patens	physcomitrium patens;physcomitrium;funariaceae;funariales;funariidae;bryopsida;bryophytina;bryophyta;embryophyta;streptophytina;streptophyta;viridiplantae;eukaryota;cellular organisms;root	/core/projects/EBP/Wegrzyn/Moss/Physcomitrellopsis_africana/Physcomitrellopsis_africana_Genome/RawData_Nanopore_5074/5074_test_LSK109_30JAN19/annotation/entap/entap_filter_abf_scaf/entap_outfiles/similarity_search/DIAMOND/blastp_genes_final_complete.out	No	Yes							3218.PP1S95_40V6.1	0.00e+00	2788.1		Viridiplantae	virNOG[6]	1BKXE@strNOG,1DYSY@virNOG,COG5179@NOG,KOG0008@euNOG	transcription initiation factor TFIID subunit	3022	GO:0005975(L=3),GO:0006139(L=3),GO:0006325(L=4),GO:0006351(L=5),GO:0006355(L=7),GO:0006412(L=5),GO:0006413(L=6),GO:0006464(L=5),GO:0006473(L=7),GO:0006475(L=8),GO:0006725(L=3),GO:0006807(L=2),GO:0006996(L=3),GO:0008150(L=0),GO:0008152(L=1),GO:0009058(L=2),GO:0009059(L=4),GO:0009292(L=3),GO:0009294(L=4),GO:0009314(L=3),GO:0009416(L=4),GO:0009628(L=2),GO:0009889(L=4),GO:0009987(L=1),GO:0010467(L=4)…	GO:0005575(L=0),GO:0005622(L=3),GO:0005623(L=1),GO:0005634(L=5),GO:0016020(L=1),GO:0043226(L=1),GO:0043227(L=2),GO:0043229(L=3),GO:0043231(L=4),GO:0044424(L=3),GO:0044464(L=2),	GO:0003674(L=0),GO:0003676(L=3),GO:0003723(L=4),GO:0003743(L=6),GO:0003824(L=1),GO:0005488(L=1),GO:0008135(L=5),GO:0008270(L=6),GO:0016740(L=2),GO:0016853(L=2),GO:0016866(L=3),GO:0016868(L=4),GO:0043167(L=2),GO:0043169(L=3),GO:0046872(L=4),GO:0046914(L=5),GO:0097159(L=2),GO:1901363(L=2),	PFAM (DUF3591, ubiquitin, TBP-binding, Bromodomain, Rad60-SLD), SMART (COIL, UBQ, BROMO, ZnF_C2HC)
ID=g13912
ID=g27228	XP_024394460.1	94.3	384	22	0	1	384	1	384	3.20e-257	99.7	XP_024394460.1 UBP1-associated protein 2C-like [Physcomitrium patens]	physcomitrium patens	physcomitrium patens;physcomitrium;funariaceae;funariales;funariidae;bryopsida;bryophytina;bryophyta;embryophyta;streptophytina;streptophyta;viridiplantae;eukaryota;cellular organisms;root	/core/projects/EBP/Wegrzyn/Moss/Physcomitrellopsis_africana/Physcomitrellopsis_africana_Genome/RawData_Nanopore_5074/5074_test_LSK109_30JAN19/annotation/entap/entap_filter_abf_scaf/entap_outfiles/similarity_search/DIAMOND/blastp_genes_final_complete.out	No	Yes							3218.PP1S338_41V6.1	4.60e-258	708.8		Viridiplantae	virNOG[6]	0IQWA@euNOG,0Z77Q@NOG,1C74H@strNOG,1EM1Q@virNOG	RNA recognition motif. (a.k.a. RRM, RBD, or RNP domain)	3040			GO:0000166(L=3),GO:0003674(L=0),GO:0003676(L=3),GO:0005488(L=1),GO:0036094(L=2),GO:0097159(L=2),GO:1901265(L=3),GO:1901363(L=2),	PFAM (RRM_1), SMART (RRM)
ID=g10206	XP_024402406.1	94.8	667	35	0	1	667	1	667	0.00e+00	99.9	XP_024402406.1 uncharacterized protein LOC112295286 [Physcomitrium patens]	physcomitrium patens	physcomitrium patens;physcomitrium;funariaceae;funariales;funariidae;bryopsida;bryophytina;bryophyta;embryophyta;streptophytina;streptophyta;viridiplantae;eukaryota;cellular organisms;root	/core/projects/EBP/Wegrzyn/Moss/Physcomitrellopsis_africana/Physcomitrellopsis_africana_Genome/RawData_Nanopore_5074/5074_test_LSK109_30JAN19/annotation/entap/entap_filter_abf_scaf/entap_outfiles/similarity_search/DIAMOND/blastp_genes_final_complete.out	No	No							3218.PP1S17_19V6.1	0.00e+00	1213.4		Viridiplantae	virNOG[6]	0IH0N@euNOG,0YBUN@NOG,1EENP@virNOG	NA					PFAM (HEAT)
ID=g29967	XP_024381890.1	98.6	146	2	0	1	146	1	146	1.60e-102	99.3	XP_024381890.1 60S ribosomal protein L27a-3-like [Physcomitrium patens]	physcomitrium patens	physcomitrium patens;physcomitrium;funariaceae;funariales;funariidae;bryopsida;bryophytina;bryophyta;embryophyta;streptophytina;streptophyta;viridiplantae;eukaryota;cellular organisms;root	/core/projects/EBP/Wegrzyn/Moss/Physcomitrellopsis_africana/Physcomitrellopsis_africana_Genome/RawData_Nanopore_5074/5074_test_LSK109_30JAN19/annotation/entap/entap_filter_abf_scaf/entap_outfiles/similarity_search/DIAMOND/blastp_genes_final_complete.out	No	Yes							3218.PP1S8_10V6.1	2.40e-103	297.7	RPL27A	Viridiplantae	virNOG[6]	1BQRC@strNOG,1E2JF@virNOG,COG0200@NOG,KOG1742@euNOG	60S ribosomal protein	3010	GO:0000003(L=1),GO:0003006(L=2),GO:0006412(L=5),GO:0007275(L=3),GO:0008150(L=0),GO:0008152(L=1),GO:0009058(L=2),GO:0009059(L=4),GO:0009791(L=4),GO:0009908(L=5),GO:0009987(L=1),GO:0010229(L=5),GO:0010467(L=4),GO:0019538(L=3),GO:0022414(L=2),GO:0032501(L=1),GO:0032502(L=1),GO:0034645(L=4),GO:0043170(L=3),GO:0044237(L=2),GO:0044238(L=2),GO:0044249(L=3),GO:0044260(L=3),GO:0044267(L=4),GO:0044699(L=1)…	GO:0005575(L=0),GO:0005622(L=3),GO:0005623(L=1),GO:0005634(L=5),GO:0005730(L=5),GO:0005737(L=4),GO:0005829(L=4),GO:0005840(L=5),GO:0005911(L=2),GO:0009506(L=3),GO:0015934(L=6),GO:0016020(L=1),GO:0022625(L=6),GO:0022626(L=5),GO:0030054(L=1),GO:0030529(L=4),GO:0031974(L=1),GO:0031981(L=6),GO:0032991(L=1),GO:0043226(L=1),GO:0043227(L=2),GO:0043228(L=2),GO:0043229(L=3),GO:0043231(L=4),GO:0043232(L=3)…	GO:0003674(L=0),GO:0003735(L=2),GO:0005198(L=1),	PFAM (Ribosomal_L18e)
ID=g38022	XP_024360130.1	96.5	143	5	0	1	143	13	155	2.20e-95	98.6	XP_024360130.1 cytochrome b5-like [Physcomitrium patens]	physcomitrium patens	physcomitrium patens;physcomitrium;funariaceae;funariales;funariidae;bryopsida;bryophytina;bryophyta;embryophyta;streptophytina;streptophyta;viridiplantae;eukaryota;cellular organisms;root	/core/projects/EBP/Wegrzyn/Moss/Physcomitrellopsis_africana/Physcomitrellopsis_africana_Genome/RawData_Nanopore_5074/5074_test_LSK109_30JAN19/annotation/entap/entap_filter_abf_scaf/entap_outfiles/similarity_search/DIAMOND/blastp_genes_final_complete.out	No	Yes							3218.PP1S12_349V6.2	3.20e-96	280		Viridiplantae	virNOG[6]	1E7G7@virNOG,COG5274@NOG,KOG0537@euNOG	Cyt-b5				GO:0003674(L=0),GO:0005488(L=1),GO:0020037(L=4),GO:0043167(L=2),GO:0043169(L=3),GO:0046872(L=4),GO:0046906(L=3),GO:0097159(L=2),GO:1901363(L=2),	PFAM (Cyt-b5), SMART (Cyt-b5, TRANS)
ID=g38435	XP_024379957.1	90.8	303	28	0	1	303	67	369	6.90e-174	99.7	XP_024379957.1 dihydrolipoyllysine-residue succinyltransferase component of 2-oxoglutarate dehydrogenase complex 2, mitochondrial-like isoform X4 [Physcomitrium patens]	physcomitrium patens	physcomitrium patens;physcomitrium;funariaceae;funariales;funariidae;bryopsida;bryophytina;bryophyta;embryophyta;streptophytina;streptophyta;viridiplantae;eukaryota;cellular organisms;root	/core/projects/EBP/Wegrzyn/Moss/Physcomitrellopsis_africana/Physcomitrellopsis_africana_Genome/RawData_Nanopore_5074/5074_test_LSK109_30JAN19/annotation/entap/entap_filter_abf_scaf/entap_outfiles/similarity_search/DIAMOND/blastp_genes_final_complete.out	No	Yes							3218.PP1S2_220V6.1	1.90e-174	493.8		Viridiplantae	virNOG[6]	1BNMG@strNOG,1DZ53@virNOG,COG0508@NOG,KOG0559@euNOG	dihydrolipoyllysine-residue succinyltransferase component of 2-oxoglutarate dehydrogenase complex	2.03101e+16	GO:0006082(L=3),GO:0006084(L=6),GO:0006091(L=3),GO:0006099(L=7),GO:0006520(L=3),GO:0006553(L=6),GO:0006554(L=7),GO:0006637(L=4),GO:0006732(L=4),GO:0006793(L=3),GO:0006807(L=2),GO:0006950(L=2),GO:0006979(L=3),GO:0008150(L=0),GO:0008152(L=1),GO:0009056(L=2),GO:0009060(L=6),GO:0009063(L=4),GO:0009066(L=5),GO:0009068(L=6),GO:0009987(L=1),GO:0015980(L=3),GO:0016054(L=4),GO:0019474(L=7),GO:0019477(L=8)…	GO:0005575(L=0),GO:0005622(L=3),GO:0005623(L=1),GO:0005737(L=4),GO:0005739(L=5),GO:0005829(L=4),GO:0005840(L=5),GO:0016020(L=1),GO:0022626(L=5),GO:0030529(L=4),GO:0032991(L=1),GO:0043226(L=1),GO:0043227(L=2),GO:0043228(L=2),GO:0043229(L=3),GO:0043231(L=4),GO:0043232(L=3),GO:0043234(L=2),GO:0044424(L=3),GO:0044444(L=4),GO:0044445(L=5),GO:0044464(L=2),GO:0045239(L=5),GO:0045240(L=6),GO:0045252(L=7),	GO:0003674(L=0),GO:0003824(L=1),GO:0004149(L=7),GO:0005488(L=1),GO:0008270(L=6),GO:0016417(L=5),GO:0016740(L=2),GO:0016746(L=3),GO:0016747(L=4),GO:0016748(L=5),GO:0016751(L=6),GO:0043167(L=2),GO:0043169(L=3),GO:0046872(L=4),GO:0046914(L=5),	PFAM (Biotin_lipoyl, 2-oxoacid_dh)
ID=g31767	XP_019085402.1	70	180	53	1	2	181	11	189	1.40e-92	98.9	XP_019085402.1 PREDICTED: uncharacterized protein At1g04910-like, partial [Camelina sativa]	camelina sativa	camelina sativa;camelina;camelineae;brassicaceae;brassicales;malvids;rosids;pentapetalae;gunneridae;eudicotyledons;mesangiospermae;magnoliopsida;spermatophyta;euphyllophyta;tracheophyta;embryophyta;streptophytina;streptophyta;viridiplantae;eukaryota;cellular organisms;root	/core/projects/EBP/Wegrzyn/Moss/Physcomitrellopsis_africana/Physcomitrellopsis_africana_Genome/RawData_Nanopore_5074/5074_test_LSK109_30JAN19/annotation/entap/entap_filter_abf_scaf/entap_outfiles/similarity_search/DIAMOND/blastp_genes_final_complete.out	No	No							3218.PP1S173_14V6.1	2.00e-123	362.5		Viridiplantae	virNOG[6]	0IJN0@euNOG,0ZXCE@NOG,1BJ7A@strNOG,1DX4I@virNOG	DUF246 domain-containing protein At1g04910-like		GO:0008150(L=0),GO:0008152(L=1),GO:0032259(L=2),	GO:0005575(L=0),GO:0005622(L=3),GO:0005623(L=1),GO:0005737(L=4),GO:0005768(L=5),GO:0005794(L=4),GO:0005802(L=5),GO:0043226(L=1),GO:0043227(L=2),GO:0043229(L=3),GO:0043231(L=4),GO:0044424(L=3),GO:0044444(L=4),GO:0044464(L=2),	GO:0003674(L=0),GO:0003824(L=1),GO:0008168(L=4),GO:0016740(L=2),GO:0016741(L=3),GO:0016757(L=3),	PFAM (O-FucT, DUF248), SMART (TRANS)
ID=g7832	XP_024359939.1	94.1	544	32	0	24	567	1	544	0.00e+00	95.8	XP_024359939.1 uncharacterized protein LOC112274536 isoform X2 [Physcomitrium patens]	physcomitrium patens	physcomitrium patens;physcomitrium;funariaceae;funariales;funariidae;bryopsida;bryophytina;bryophyta;embryophyta;streptophytina;streptophyta;viridiplantae;eukaryota;cellular organisms;root	/core/projects/EBP/Wegrzyn/Moss/Physcomitrellopsis_africana/Physcomitrellopsis_africana_Genome/RawData_Nanopore_5074/5074_test_LSK109_30JAN19/annotation/entap/entap_filter_abf_scaf/entap_outfiles/similarity_search/DIAMOND/blastp_genes_final_complete.out	No	No							3218.PP1S345_42V6.1	0.00e+00	994.6		Viridiplantae	virNOG[6]	0JR4I@euNOG,1EF45@virNOG,COG0266@NOG	Formamidopyrimidine-DNA glycosylase H2TH domain		GO:0006139(L=3),GO:0006259(L=4),GO:0006281(L=5),GO:0006284(L=7),GO:0006289(L=7),GO:0006725(L=3),GO:0006807(L=2),GO:0006950(L=2),GO:0006974(L=4),GO:0008150(L=0),GO:0008152(L=1),GO:0009987(L=1),GO:0033554(L=3),GO:0034641(L=3),GO:0043170(L=3),GO:0044237(L=2),GO:0044238(L=2),GO:0044260(L=3),GO:0044699(L=1),GO:0044763(L=2),GO:0046483(L=3),GO:0050896(L=1),GO:0051716(L=2),GO:0071704(L=2),GO:0090304(L=4)…		GO:0003674(L=0),GO:0003676(L=3),GO:0003677(L=4),GO:0003684(L=5),GO:0003824(L=1),GO:0003906(L=4),GO:0005488(L=1),GO:0008270(L=6),GO:0016787(L=2),GO:0016798(L=3),GO:0016799(L=4),GO:0016829(L=2),GO:0016835(L=3),GO:0043167(L=2),GO:0043169(L=3),GO:0046872(L=4),GO:0046914(L=5),GO:0097159(L=2),GO:1901363(L=2),	PFAM (H2TH, Fapy_DNA_glyco), SMART (Fapy_DNA_glyco)
ID=g51236	XP_024363662.1	94.5	400	22	0	1	400	21	420	1.30e-271	99.8	XP_024363662.1 uncharacterized protein LOC112276506 [Physcomitrium patens]	physcomitrium patens	physcomitrium patens;physcomitrium;funariaceae;funariales;funariidae;bryopsida;bryophytina;bryophyta;embryophyta;streptophytina;streptophyta;viridiplantae;eukaryota;cellular organisms;root	/core/projects/EBP/Wegrzyn/Moss/Physcomitrellopsis_africana/Physcomitrellopsis_africana_Genome/RawData_Nanopore_5074/5074_test_LSK109_30JAN19/annotation/entap/entap_filter_abf_scaf/entap_outfiles/similarity_search/DIAMOND/blastp_genes_final_complete.out	No	No							3218.PP1S73_57V6.1	2.20e-271	747.3		Viridiplantae	virNOG[6]	0IXQ8@euNOG,0YQ91@NOG,1BQT6@strNOG,1E2M4@virNOG	NA
ID=g16615
ID=g14700.1	XP_024378585.1	93.8	812	42	1	1	812	1	804	0.00e+00	99.9	XP_024378585.1 uncharacterized protein LOC112283740 isoform X1 [Physcomitrium patens]	physcomitrium patens	physcomitrium patens;physcomitrium;funariaceae;funariales;funariidae;bryopsida;bryophytina;bryophyta;embryophyta;streptophytina;streptophyta;viridiplantae;eukaryota;cellular organisms;root	/core/projects/EBP/Wegrzyn/Moss/Physcomitrellopsis_africana/Physcomitrellopsis_africana_Genome/RawData_Nanopore_5074/5074_test_LSK109_30JAN19/annotation/entap/entap_filter_abf_scaf/entap_outfiles/similarity_search/DIAMOND/blastp_genes_final_complete.out	No	No							3218.PP1S307_5V6.1	0.00e+00	1398.6		Viridiplantae	virNOG[6]	0IU1B@euNOG,1C7P3@strNOG,1EMKZ@virNOG,COG1770@NOG	Prolyl oligopeptidase, N-terminal beta-propeller domain	51425143	GO:0006139(L=3),GO:0006259(L=4),GO:0006260(L=5),GO:0006278(L=7),GO:0006281(L=5),GO:0006508(L=4),GO:0006725(L=3),GO:0006807(L=2),GO:0006950(L=2),GO:0006974(L=4),GO:0008150(L=0),GO:0008152(L=1),GO:0009058(L=2),GO:0009059(L=4),GO:0009987(L=1),GO:0019538(L=3),GO:0033554(L=3),GO:0034641(L=3),GO:0034645(L=4),GO:0043170(L=3),GO:0044237(L=2),GO:0044238(L=2),GO:0044249(L=3),GO:0044260(L=3),GO:0044699(L=1)…	GO:0005575(L=0),GO:0005622(L=3),GO:0005623(L=1),GO:0005737(L=4),GO:0005829(L=4),GO:0044424(L=3),GO:0044444(L=4),GO:0044464(L=2),	GO:0003674(L=0),GO:0003676(L=3),GO:0003677(L=4),GO:0003723(L=4),GO:0003824(L=1),GO:0003964(L=6),GO:0004175(L=5),GO:0004252(L=5),GO:0004518(L=4),GO:0004519(L=5),GO:0005488(L=1),GO:0008233(L=3),GO:0008236(L=4),GO:0008238(L=5),GO:0016740(L=2),GO:0016772(L=3),GO:0016779(L=4),GO:0016787(L=2),GO:0016788(L=3),GO:0017171(L=3),GO:0034061(L=5),GO:0070008(L=5),GO:0070011(L=4),GO:0097159(L=2),GO:1901363(L=2),	PFAM (Peptidase_S9, Peptidase_S9_N)
ID=g7086
ID=g29217																								3218.PP1S41_130V6.1	3.80e-44	147.9		Viridiplantae	virNOG[6]	0J3F7@euNOG,0Y5J2@NOG,1BVZW@strNOG,1E830@virNOG	NA					SMART (SIGNAL)
ID=g38706	XP_024391120.1	98	1179	24	0	1	1179	1	1179	0.00e+00	99.9	XP_024391120.1 uncharacterized protein LOC112289779 [Physcomitrium patens]	physcomitrium patens	physcomitrium patens;physcomitrium;funariaceae;funariales;funariidae;bryopsida;bryophytina;bryophyta;embryophyta;streptophytina;streptophyta;viridiplantae;eukaryota;cellular organisms;root	/core/projects/EBP/Wegrzyn/Moss/Physcomitrellopsis_africana/Physcomitrellopsis_africana_Genome/RawData_Nanopore_5074/5074_test_LSK109_30JAN19/annotation/entap/entap_filter_abf_scaf/entap_outfiles/similarity_search/DIAMOND/blastp_genes_final_complete.out	No	No							3218.PP1S91_24V6.1	0.00e+00	2267.7	PPC1	Eukaryotes	euNOG[57]	0IEAR@euNOG,COG2352@NOG	phosphoenolpyruvate carboxylase	6.20681e+19	GO:0006091(L=3),GO:0006099(L=7),GO:0006461(L=5),GO:0006950(L=2),GO:0007154(L=2),GO:0008150(L=0),GO:0008152(L=1),GO:0009060(L=6),GO:0009267(L=4),GO:0009605(L=2),GO:0009987(L=1),GO:0009991(L=3),GO:0015977(L=3),GO:0015979(L=3),GO:0015980(L=3),GO:0016036(L=5),GO:0016043(L=2),GO:0022607(L=3),GO:0031667(L=4),GO:0031668(L=3),GO:0031669(L=4),GO:0033554(L=3),GO:0042594(L=3),GO:0043933(L=3),GO:0044085(L=2)…	GO:0005575(L=0),GO:0005576(L=1),GO:0005622(L=3),GO:0005623(L=1),GO:0005737(L=4),GO:0005829(L=4),GO:0005886(L=3),GO:0005911(L=2),GO:0009506(L=3),GO:0009507(L=6),GO:0009536(L=5),GO:0016020(L=1),GO:0030054(L=1),GO:0043226(L=1),GO:0043227(L=2),GO:0043229(L=3),GO:0043231(L=4),GO:0044424(L=3),GO:0044444(L=4),GO:0044464(L=2),GO:0048046(L=2),GO:0055044(L=1),GO:0071944(L=3),	GO:0003674(L=0),GO:0003824(L=1),GO:0004611(L=5),GO:0008964(L=6),GO:0016829(L=2),GO:0016830(L=3),GO:0016831(L=4),	PFAM (PEPcase)
ID=g24598	XP_024378495.1	89.2	454	45	1	1	450	62	515	7.90e-275	99.8	XP_024378495.1 uncharacterized protein LOC112283678 [Physcomitrium patens]	physcomitrium patens	physcomitrium patens;physcomitrium;funariaceae;funariales;funariidae;bryopsida;bryophytina;bryophyta;embryophyta;streptophytina;streptophyta;viridiplantae;eukaryota;cellular organisms;root	/core/projects/EBP/Wegrzyn/Moss/Physcomitrellopsis_africana/Physcomitrellopsis_africana_Genome/RawData_Nanopore_5074/5074_test_LSK109_30JAN19/annotation/entap/entap_filter_abf_scaf/entap_outfiles/similarity_search/DIAMOND/blastp_genes_final_complete.out	No	No
ID=g31837.1	XP_024380092.1	87	1539	110	7	201	1715	6	1478	0.00e+00	88.3	XP_024380092.1 translocase of chloroplast 120, chloroplastic-like isoform X1 [Physcomitrium patens]	physcomitrium patens	physcomitrium patens;physcomitrium;funariaceae;funariales;funariidae;bryopsida;bryophytina;bryophyta;embryophyta;streptophytina;streptophyta;viridiplantae;eukaryota;cellular organisms;root	/core/projects/EBP/Wegrzyn/Moss/Physcomitrellopsis_africana/Physcomitrellopsis_africana_Genome/RawData_Nanopore_5074/5074_test_LSK109_30JAN19/annotation/entap/entap_filter_abf_scaf/entap_outfiles/similarity_search/DIAMOND/blastp_genes_final_complete.out	No	Yes							3218.PP1S136_62V6.1	0.00e+00	2191.8		Viridiplantae	virNOG[6]	0IJAB@euNOG,0XR0M@NOG,1BIZ5@strNOG,1DWWA@virNOG	Translocase of chloroplast		GO:0006605(L=6),GO:0006810(L=3),GO:0006886(L=5),GO:0007154(L=2),GO:0007165(L=3),GO:0008104(L=3),GO:0008150(L=0),GO:0008152(L=1),GO:0009987(L=1),GO:0015031(L=4),GO:0016482(L=4),GO:0023052(L=1),GO:0033036(L=2),GO:0033365(L=5),GO:0034613(L=4),GO:0044699(L=1),GO:0044700(L=2),GO:0044763(L=2),GO:0044765(L=3),GO:0045036(L=7),GO:0045184(L=4),GO:0046907(L=3),GO:0050789(L=2),GO:0050794(L=3),GO:0050896(L=1)…	GO:0005575(L=0),GO:0005622(L=3),GO:0005623(L=1),GO:0005737(L=4),GO:0009507(L=6),GO:0009526(L=6),GO:0009527(L=5),GO:0009536(L=5),GO:0009707(L=6),GO:0009941(L=7),GO:0016020(L=1),GO:0016021(L=4),GO:0019012(L=1),GO:0019031(L=4),GO:0019867(L=2),GO:0031090(L=3),GO:0031224(L=3),GO:0031967(L=3),GO:0031968(L=4),GO:0031969(L=6),GO:0031975(L=3),GO:0036338(L=3),GO:0042170(L=5),GO:0043226(L=1),GO:0043227(L=2)…	GO:0000166(L=3),GO:0001882(L=3),GO:0001883(L=4),GO:0003674(L=0),GO:0003824(L=1),GO:0004871(L=1),GO:0004872(L=2),GO:0004888(L=3),GO:0005488(L=1),GO:0005525(L=7),GO:0016787(L=2),GO:0016817(L=3),GO:0017076(L=4),GO:0019001(L=5),GO:0032549(L=4),GO:0032550(L=5),GO:0032553(L=3),GO:0032555(L=4),GO:0032561(L=6),GO:0035639(L=4),GO:0036094(L=2),GO:0038023(L=2),GO:0043167(L=2),GO:0043168(L=3),GO:0043169(L=3)…	PFAM (DUF3406, AIG1, DUF258, MMR_HSR1, Septin, Gtr1_RagA), SMART (COIL)
ID=g4370.1	XP_024395185.1	92.8	332	24	0	58	389	1	332	4.60e-211	85.1	XP_024395185.1 DNA repair protein XRCC4-like [Physcomitrium patens]	physcomitrium patens	physcomitrium patens;physcomitrium;funariaceae;funariales;funariidae;bryopsida;bryophytina;bryophyta;embryophyta;streptophytina;streptophyta;viridiplantae;eukaryota;cellular organisms;root	/core/projects/EBP/Wegrzyn/Moss/Physcomitrellopsis_africana/Physcomitrellopsis_africana_Genome/RawData_Nanopore_5074/5074_test_LSK109_30JAN19/annotation/entap/entap_filter_abf_scaf/entap_outfiles/similarity_search/DIAMOND/blastp_genes_final_complete.out	No	Yes							3218.PP1S34_261V6.1	6.70e-212	590.1		Viridiplantae	virNOG[6]	0IFUB@euNOG,11X3V@NOG,1BJNB@strNOG,1DVEH@virNOG	DNA repair protein	3450	GO:0006139(L=3),GO:0006259(L=4),GO:0006281(L=5),GO:0006302(L=7),GO:0006310(L=5),GO:0006725(L=3),GO:0006807(L=2),GO:0006950(L=2),GO:0006974(L=4),GO:0008150(L=0),GO:0008152(L=1),GO:0009987(L=1),GO:0033554(L=3),GO:0034641(L=3),GO:0043170(L=3),GO:0044237(L=2),GO:0044238(L=2),GO:0044260(L=3),GO:0044699(L=1),GO:0044763(L=2),GO:0046483(L=3),GO:0050896(L=1),GO:0051716(L=2),GO:0071704(L=2),GO:0090304(L=4)…	GO:0005575(L=0),GO:0005622(L=3),GO:0005623(L=1),GO:0005634(L=5),GO:0043226(L=1),GO:0043227(L=2),GO:0043229(L=3),GO:0043231(L=4),GO:0044424(L=3),GO:0044464(L=2),	GO:0000166(L=3),GO:0001882(L=3),GO:0001883(L=4),GO:0003674(L=0),GO:0003676(L=3),GO:0003677(L=4),GO:0005488(L=1),GO:0005524(L=7),GO:0017076(L=4),GO:0030554(L=5),GO:0032549(L=4),GO:0032550(L=5),GO:0032553(L=3),GO:0032555(L=4),GO:0032559(L=6),GO:0035639(L=4),GO:0036094(L=2),GO:0043167(L=2),GO:0043168(L=3),GO:0097159(L=2),GO:1901265(L=3),GO:1901363(L=2),	PFAM (XRCC4), SMART (COIL)
ID=g60248	XP_012755845.1	61.5	179	61	4	3	178	18	191	7.90e-67	86.7	XP_012755845.1 hypothetical protein SAMD00019534_038870, partial [Acytostelium subglobosum LB1]	acytostelium subglobosum lb1	acytostelium subglobosum lb1;acytostelium subglobosum;acytostelium;acytosteliaceae;acytosteliales;dictyostelia;eumycetozoa;evosea;amoebozoa;eukaryota;cellular organisms;root	/core/projects/EBP/Wegrzyn/Moss/Physcomitrellopsis_africana/Physcomitrellopsis_africana_Genome/RawData_Nanopore_5074/5074_test_LSK109_30JAN19/annotation/entap/entap_filter_abf_scaf/entap_outfiles/similarity_search/DIAMOND/blastp_genes_final_complete.out	No	No							3218.PP1S179_67V6.1	1.50e-118	345.9	ATAN11	Viridiplantae	virNOG[6]	0XQ78@NOG,1BK8Z@strNOG,1DVWU@virNOG,KOG0290@euNOG	WD repeat-containing protein		GO:0000003(L=1),GO:0003006(L=2),GO:0007275(L=3),GO:0008150(L=0),GO:0008152(L=1),GO:0009058(L=2),GO:0009314(L=3),GO:0009416(L=4),GO:0009605(L=2),GO:0009628(L=2),GO:0009648(L=5),GO:0009649(L=4),GO:0009718(L=4),GO:0009791(L=4),GO:0009812(L=3),GO:0009813(L=4),GO:0010228(L=4),GO:0022414(L=2),GO:0032501(L=1),GO:0032502(L=1),GO:0042440(L=3),GO:0042752(L=3),GO:0043153(L=5),GO:0044699(L=1),GO:0044707(L=2)…	GO:0005575(L=0),GO:0005622(L=3),GO:0005623(L=1),GO:0005634(L=5),GO:0043226(L=1),GO:0043227(L=2),GO:0043229(L=3),GO:0043231(L=4),GO:0044424(L=3),GO:0044464(L=2),	GO:0000975(L=5),GO:0001067(L=4),GO:0003674(L=0),GO:0003676(L=3),GO:0003677(L=4),GO:0005488(L=1),GO:0044212(L=6),GO:0097159(L=2),GO:1901363(L=2),	PFAM (WD40), SMART (WD40)
ID=g16121.1	XP_024393729.1	91.4	477	40	1	1	476	5	481	6.50e-307	99.8	XP_024393729.1 protein Brevis radix-like 4 isoform X1 [Physcomitrium patens]	physcomitrium patens	physcomitrium patens;physcomitrium;funariaceae;funariales;funariidae;bryopsida;bryophytina;bryophyta;embryophyta;streptophytina;streptophyta;viridiplantae;eukaryota;cellular organisms;root	/core/projects/EBP/Wegrzyn/Moss/Physcomitrellopsis_africana/Physcomitrellopsis_africana_Genome/RawData_Nanopore_5074/5074_test_LSK109_30JAN19/annotation/entap/entap_filter_abf_scaf/entap_outfiles/similarity_search/DIAMOND/blastp_genes_final_complete.out	No	Yes							3218.PP1S36_318V6.1	3.60e-305	835.9		Viridiplantae	virNOG[6]	0IGAU@euNOG,12D19@NOG,1BM4F@strNOG,1DYZI@virNOG	protein BREVIS RADIX-like			GO:0005575(L=0),GO:0005622(L=3),GO:0005623(L=1),GO:0005634(L=5),GO:0043226(L=1),GO:0043227(L=2),GO:0043229(L=3),GO:0043231(L=4),GO:0044424(L=3),GO:0044464(L=2),		PFAM (DZC)
ID=g41141	XP_008043326.1	34	441	231	12	77	489	1	409	2.00e-64	83.9	XP_008043326.1 linoleoyl phosphatidylcholine delta-12 acetylenase [Trametes versicolor FP-101664 SS1]	trametes versicolor fp-101664 ss1	trametes versicolor fp-101664 ss1;trametes versicolor;trametes;polyporaceae;polyporales;agaricomycetes incertae sedis;agaricomycetes;agaricomycotina;basidiomycota;dikarya;fungi;opisthokonta;eukaryota;cellular organisms;root	/core/projects/EBP/Wegrzyn/Moss/Physcomitrellopsis_africana/Physcomitrellopsis_africana_Genome/RawData_Nanopore_5074/5074_test_LSK109_30JAN19/annotation/entap/entap_filter_abf_scaf/entap_outfiles/similarity_search/DIAMOND/blastp_genes_final_complete.out	No	Yes							3218.PP1S30_149V6.1	1.10e-233	651.4	FAD2	Viridiplantae	virNOG[6]	0IFN9@euNOG,1BDJZ@strNOG,1DRHB@virNOG,COG3239@NOG	fatty acid desaturase	1040591	GO:0006082(L=3),GO:0006629(L=3),GO:0006631(L=4),GO:0006633(L=5),GO:0006636(L=7),GO:0008150(L=0),GO:0008152(L=1),GO:0008610(L=4),GO:0009058(L=2),GO:0009987(L=1),GO:0016053(L=4),GO:0019752(L=5),GO:0032787(L=6),GO:0033559(L=5),GO:0043436(L=4),GO:0044237(L=2),GO:0044238(L=2),GO:0044249(L=3),GO:0044255(L=3),GO:0044281(L=3),GO:0044283(L=4),GO:0044710(L=2),GO:0044711(L=3),GO:0046394(L=5),GO:0055114(L=3)…	GO:0005575(L=0),GO:0005622(L=3),GO:0005623(L=1),GO:0005737(L=4),GO:0005783(L=4),GO:0005789(L=3),GO:0012505(L=3),GO:0016020(L=1),GO:0016021(L=4),GO:0031090(L=3),GO:0031224(L=3),GO:0042175(L=3),GO:0043226(L=1),GO:0043227(L=2),GO:0043229(L=3),GO:0043231(L=4),GO:0044422(L=2),GO:0044424(L=3),GO:0044425(L=2),GO:0044432(L=5),GO:0044444(L=4),GO:0044446(L=3),GO:0044464(L=2),	GO:0003674(L=0),GO:0003824(L=1),GO:0016491(L=2),GO:0016705(L=3),GO:0016717(L=4),GO:0016720(L=4),GO:0045485(L=4),	PFAM (FA_desaturase, DUF3474), SMART (TRANS)
ID=g51171	XP_024385789.1	94	382	23	0	1	382	1	382	1.10e-226	99.7	XP_024385789.1 ubiquitin receptor RAD23c-like isoform X1 [Physcomitrium patens]	physcomitrium patens	physcomitrium patens;physcomitrium;funariaceae;funariales;funariidae;bryopsida;bryophytina;bryophyta;embryophyta;streptophytina;streptophyta;viridiplantae;eukaryota;cellular organisms;root	/core/projects/EBP/Wegrzyn/Moss/Physcomitrellopsis_africana/Physcomitrellopsis_africana_Genome/RawData_Nanopore_5074/5074_test_LSK109_30JAN19/annotation/entap/entap_filter_abf_scaf/entap_outfiles/similarity_search/DIAMOND/blastp_genes_final_complete.out	No	Yes							3218.PP1S58_148V6.2	1.60e-227	631.3		Viridiplantae	virNOG[6]	1BDGN@strNOG,1DRE4@virNOG,COG5272@NOG,KOG0011@euNOG	DNA repair protein	34204141	GO:0006139(L=3),GO:0006259(L=4),GO:0006281(L=5),GO:0006289(L=7),GO:0006508(L=4),GO:0006511(L=8),GO:0006725(L=3),GO:0006807(L=2),GO:0006950(L=2),GO:0006974(L=4),GO:0008150(L=0),GO:0008152(L=1),GO:0009056(L=2),GO:0009057(L=4),GO:0009987(L=1),GO:0010498(L=7),GO:0019538(L=3),GO:0019941(L=7),GO:0030163(L=4),GO:0033554(L=3),GO:0034641(L=3),GO:0043161(L=8),GO:0043170(L=3),GO:0043632(L=5),GO:0044237(L=2)…	GO:0005575(L=0),GO:0005622(L=3),GO:0005623(L=1),GO:0005634(L=5),GO:0043226(L=1),GO:0043227(L=2),GO:0043229(L=3),GO:0043231(L=4),GO:0044424(L=3),GO:0044464(L=2),	GO:0003674(L=0),GO:0003676(L=3),GO:0003677(L=4),GO:0003684(L=5),GO:0005488(L=1),GO:0005515(L=2),GO:0032182(L=3),GO:0032403(L=3),GO:0043130(L=4),GO:0070628(L=4),GO:0097159(L=2),GO:1901363(L=2),	PFAM (UBA, XPC-binding, ubiquitin, Rad60-SLD), SMART (UBA, UBQ, STI1)
ID=g1859	XP_024391970.1	89.1	384	36	1	1	384	1	378	9.20e-244	99.7	XP_024391970.1 V-type proton ATPase subunit C-like [Physcomitrium patens]	physcomitrium patens	physcomitrium patens;physcomitrium;funariaceae;funariales;funariidae;bryopsida;bryophytina;bryophyta;embryophyta;streptophytina;streptophyta;viridiplantae;eukaryota;cellular organisms;root	/core/projects/EBP/Wegrzyn/Moss/Physcomitrellopsis_africana/Physcomitrellopsis_africana_Genome/RawData_Nanopore_5074/5074_test_LSK109_30JAN19/annotation/entap/entap_filter_abf_scaf/entap_outfiles/similarity_search/DIAMOND/blastp_genes_final_complete.out	No	Yes							3218.PP1S158_12V6.1	1.30e-244	674.5	DET3	Viridiplantae	virNOG[6]	1BD0Y@strNOG,1DTUQ@virNOG,COG5127@NOG,KOG2909@euNOG	V-type proton ATPase subunit	1.9011e+30	GO:0000902(L=5),GO:0006109(L=5),GO:0006139(L=3),GO:0006152(L=7),GO:0006163(L=5),GO:0006195(L=7),GO:0006200(L=-1),GO:0006725(L=3),GO:0006753(L=4),GO:0006793(L=3),GO:0006796(L=4),GO:0006807(L=2),GO:0006810(L=3),GO:0006811(L=4),GO:0006812(L=5),GO:0006818(L=4),GO:0008150(L=0),GO:0008152(L=1),GO:0009056(L=2),GO:0009058(L=2),GO:0009116(L=4),GO:0009117(L=5),GO:0009119(L=5),GO:0009123(L=5),GO:0009125(L=5…	GO:0000221(L=5),GO:0000325(L=6),GO:0005575(L=0),GO:0005622(L=3),GO:0005623(L=1),GO:0005737(L=4),GO:0005773(L=5),GO:0005774(L=6),GO:0005794(L=4),GO:0005886(L=3),GO:0009507(L=6),GO:0009536(L=5),GO:0016020(L=1),GO:0016469(L=4),GO:0016471(L=5),GO:0031090(L=3),GO:0032991(L=1),GO:0033176(L=5),GO:0033178(L=5),GO:0033180(L=5),GO:0043226(L=1),GO:0043227(L=2),GO:0043229(L=3),GO:0043231(L=4),GO:0043234(L=2)…	GO:0003674(L=0),GO:0003824(L=1),GO:0005215(L=1),GO:0008324(L=5),GO:0015075(L=4),GO:0015077(L=7),GO:0015078(L=8),GO:0015399(L=4),GO:0015405(L=5),GO:0016462(L=5),GO:0016787(L=2),GO:0016817(L=3),GO:0016818(L=4),GO:0016820(L=4),GO:0016887(L=7),GO:0017111(L=6),GO:0019829(L=6),GO:0022804(L=3),GO:0022857(L=2),GO:0022890(L=6),GO:0022891(L=3),GO:0022892(L=2),GO:0042623(L=8),GO:0042625(L=5),GO:0042626(L=5)…	PFAM (V-ATPase_C), SMART (COIL, SIGNAL)
ID=g19442
ID=g51314.1	XP_024363783.1	96.5	827	28	1	1	827	1	826	0.00e+00	99.9	XP_024363783.1 glyoxysomal processing protease, glyoxysomal-like isoform X1 [Physcomitrium patens]	physcomitrium patens	physcomitrium patens;physcomitrium;funariaceae;funariales;funariidae;bryopsida;bryophytina;bryophyta;embryophyta;streptophytina;streptophyta;viridiplantae;eukaryota;cellular organisms;root	/core/projects/EBP/Wegrzyn/Moss/Physcomitrellopsis_africana/Physcomitrellopsis_africana_Genome/RawData_Nanopore_5074/5074_test_LSK109_30JAN19/annotation/entap/entap_filter_abf_scaf/entap_outfiles/similarity_search/DIAMOND/blastp_genes_final_complete.out	No	Yes							3218.PP1S196_28V6.1	0.00e+00	1462.6		Viridiplantae	virNOG[6]	1BECV@strNOG,1DYN2@virNOG,COG0265@NOG,KOG1320@euNOG	protease		GO:0006508(L=4),GO:0008150(L=0),GO:0008152(L=1),GO:0019538(L=3),GO:0043170(L=3),GO:0044238(L=2),GO:0044710(L=2),GO:0055114(L=3),GO:0071704(L=2),	GO:0005575(L=0),GO:0005622(L=3),GO:0005623(L=1),GO:0005737(L=4),GO:0005777(L=6),GO:0009514(L=7),GO:0042579(L=5),GO:0043226(L=1),GO:0043227(L=2),GO:0043229(L=3),GO:0043231(L=4),GO:0044424(L=3),GO:0044444(L=4),GO:0044464(L=2),	GO:0003674(L=0),GO:0003824(L=1),GO:0004175(L=5),GO:0004252(L=5),GO:0004784(L=2),GO:0008233(L=3),GO:0008236(L=4),GO:0016209(L=1),GO:0016491(L=2),GO:0016721(L=3),GO:0016787(L=2),GO:0017171(L=3),GO:0070011(L=4),
ID=g2310	XP_024385542.1	94.8	842	42	2	1	841	1	841	0.00e+00	99.9	XP_024385542.1 uncharacterized protein LOC112287105 isoform X1 [Physcomitrium patens]	physcomitrium patens	physcomitrium patens;physcomitrium;funariaceae;funariales;funariidae;bryopsida;bryophytina;bryophyta;embryophyta;streptophytina;streptophyta;viridiplantae;eukaryota;cellular organisms;root	/core/projects/EBP/Wegrzyn/Moss/Physcomitrellopsis_africana/Physcomitrellopsis_africana_Genome/RawData_Nanopore_5074/5074_test_LSK109_30JAN19/annotation/entap/entap_filter_abf_scaf/entap_outfiles/similarity_search/DIAMOND/blastp_genes_final_complete.out	No	No							3218.PP1S66_10V6.1	0.00e+00	1347.4		Viridiplantae	virNOG[6]	0II33@euNOG,0YREK@NOG,1BCUK@strNOG,1DQSA@virNOG	DENN domain containing protein					PFAM (DENN, uDENN, dDENN), SMART (DENN, uDENN, dDENN, TRANS)
ID=g39714	XP_024366352.1	72.3	382	4	2	1	280	1	382	3.40e-192	99.6	XP_024366352.1 nucleoside diphosphate kinase 7-like [Physcomitrium patens]	physcomitrium patens	physcomitrium patens;physcomitrium;funariaceae;funariales;funariidae;bryopsida;bryophytina;bryophyta;embryophyta;streptophytina;streptophyta;viridiplantae;eukaryota;cellular organisms;root	/core/projects/EBP/Wegrzyn/Moss/Physcomitrellopsis_africana/Physcomitrellopsis_africana_Genome/RawData_Nanopore_5074/5074_test_LSK109_30JAN19/annotation/entap/entap_filter_abf_scaf/entap_outfiles/similarity_search/DIAMOND/blastp_genes_final_complete.out	No	Yes							3218.PP1S217_28V6.1	5.70e-169	479.2		Viridiplantae	virNOG[6]	1BYAA@strNOG,1DYKB@virNOG,COG0105@NOG,KOG0888@euNOG	nucleoside diphosphate kinase	23024011001110	GO:0006139(L=3),GO:0006163(L=5),GO:0006164(L=7),GO:0006165(L=7),GO:0006183(L=8),GO:0006213(L=5),GO:0006220(L=5),GO:0006221(L=7),GO:0006228(L=8),GO:0006241(L=8),GO:0006725(L=3),GO:0006753(L=4),GO:0006793(L=3),GO:0006796(L=4),GO:0006807(L=2),GO:0008150(L=0),GO:0008152(L=1),GO:0009058(L=2),GO:0009116(L=4),GO:0009117(L=5),GO:0009119(L=5),GO:0009132(L=5),GO:0009141(L=5),GO:0009142(L=5),GO:0009144(L=7)…		GO:0000166(L=3),GO:0001882(L=3),GO:0001883(L=4),GO:0003674(L=0),GO:0003824(L=1),GO:0004550(L=5),GO:0005488(L=1),GO:0005524(L=7),GO:0016301(L=4),GO:0016740(L=2),GO:0016772(L=3),GO:0016776(L=4),GO:0017076(L=4),GO:0019205(L=5),GO:0030554(L=5),GO:0032549(L=4),GO:0032550(L=5),GO:0032553(L=3),GO:0032555(L=4),GO:0032559(L=6),GO:0035639(L=4),GO:0036094(L=2),GO:0043167(L=2),GO:0043168(L=3),GO:0097159(L=2)…	PFAM (NDK), SMART (NDK, DM10)
ID=g39181	XP_024402438.1	94.3	280	16	0	1	280	1	280	1.10e-189	99.6	XP_024402438.1 probable protein phosphatase 2C 59 [Physcomitrium patens]	physcomitrium patens	physcomitrium patens;physcomitrium;funariaceae;funariales;funariidae;bryopsida;bryophytina;bryophyta;embryophyta;streptophytina;streptophyta;viridiplantae;eukaryota;cellular organisms;root	/core/projects/EBP/Wegrzyn/Moss/Physcomitrellopsis_africana/Physcomitrellopsis_africana_Genome/RawData_Nanopore_5074/5074_test_LSK109_30JAN19/annotation/entap/entap_filter_abf_scaf/entap_outfiles/similarity_search/DIAMOND/blastp_genes_final_complete.out	No	Yes							3218.PP1S17_286V6.1	1.50e-190	529.3		Viridiplantae	virNOG[6]	1BE50@strNOG,1DS30@virNOG,COG0631@NOG,KOG0698@euNOG	phosphatase 2C		GO:0006464(L=5),GO:0006470(L=6),GO:0006793(L=3),GO:0006796(L=4),GO:0006950(L=2),GO:0006952(L=3),GO:0008150(L=0),GO:0008152(L=1),GO:0009607(L=2),GO:0009617(L=5),GO:0009987(L=1),GO:0016311(L=5),GO:0019538(L=3),GO:0036211(L=4),GO:0042742(L=5),GO:0043170(L=3),GO:0043412(L=4),GO:0044237(L=2),GO:0044238(L=2),GO:0044260(L=3),GO:0044267(L=4),GO:0044419(L=2),GO:0050896(L=1),GO:0051704(L=1),GO:0051707(L=4)…	GO:0005575(L=0),GO:0005576(L=1),GO:0005623(L=1),GO:0005886(L=3),GO:0016020(L=1),GO:0016021(L=4),GO:0031224(L=3),GO:0044425(L=2),GO:0044464(L=2),GO:0048046(L=2),GO:0071944(L=3),	GO:0003674(L=0),GO:0003824(L=1),GO:0004721(L=6),GO:0004722(L=7),GO:0005488(L=1),GO:0016787(L=2),GO:0016788(L=3),GO:0016791(L=5),GO:0042578(L=4),GO:0043167(L=2),GO:0043169(L=3),GO:0046872(L=4),	PFAM (PP2C), SMART (PP2Cc, PP2C_SIG, SIGNAL, TRANS)
ID=g59299	XP_024375636.1	88.9	914	100	1	1	914	1	913	0.00e+00	99.9	XP_024375636.1 probable LRR receptor-like serine/threonine-protein kinase At2g16250 [Physcomitrium patens]	physcomitrium patens	physcomitrium patens;physcomitrium;funariaceae;funariales;funariidae;bryopsida;bryophytina;bryophyta;embryophyta;streptophytina;streptophyta;viridiplantae;eukaryota;cellular organisms;root	/core/projects/EBP/Wegrzyn/Moss/Physcomitrellopsis_africana/Physcomitrellopsis_africana_Genome/RawData_Nanopore_5074/5074_test_LSK109_30JAN19/annotation/entap/entap_filter_abf_scaf/entap_outfiles/similarity_search/DIAMOND/blastp_genes_final_complete.out	No	Yes							3218.PP1S41_20V6.1	0.00e+00	1190.3		Viridiplantae	virNOG[6]	0IGXW@euNOG,0XZUP@NOG,1BN9A@strNOG,1E040@virNOG	LRR receptor-like serine threonine-protein kinase		GO:0006464(L=5),GO:0006468(L=6),GO:0006793(L=3),GO:0006796(L=4),GO:0008150(L=0),GO:0008152(L=1),GO:0009987(L=1),GO:0016310(L=5),GO:0019538(L=3),GO:0036211(L=4),GO:0043170(L=3),GO:0043412(L=4),GO:0044237(L=2),GO:0044238(L=2),GO:0044260(L=3),GO:0044267(L=4),GO:0071704(L=2),	GO:0005575(L=0),GO:0005618(L=4),GO:0005623(L=1),GO:0005886(L=3),GO:0005911(L=2),GO:0009505(L=5),GO:0009506(L=3),GO:0016020(L=1),GO:0016021(L=4),GO:0030054(L=1),GO:0030312(L=3),GO:0031224(L=3),GO:0044425(L=2),GO:0044464(L=2),GO:0055044(L=1),GO:0071944(L=3),	GO:0000166(L=3),GO:0001882(L=3),GO:0001883(L=4),GO:0003674(L=0),GO:0003824(L=1),GO:0004672(L=5),GO:0004674(L=6),GO:0005488(L=1),GO:0005524(L=7),GO:0016301(L=4),GO:0016740(L=2),GO:0016772(L=3),GO:0016773(L=4),GO:0017076(L=4),GO:0030554(L=5),GO:0032549(L=4),GO:0032550(L=5),GO:0032553(L=3),GO:0032555(L=4),GO:0032559(L=6),GO:0035639(L=4),GO:0036094(L=2),GO:0043167(L=2),GO:0043168(L=3),GO:0097159(L=2)…	PFAM (LRR_1, Pkinase_Tyr, Pkinase, LRRNT_2), SMART (LRR, TRANS, STYKc, SIGNAL, LRR_TYP)
ID=g39033	XP_024387588.1	92.3	155	12	0	2	156	14	168	1.20e-98	98.7	XP_024387588.1 uncharacterized protein LOC112288039 [Physcomitrium patens]	physcomitrium patens	physcomitrium patens;physcomitrium;funariaceae;funariales;funariidae;bryopsida;bryophytina;bryophyta;embryophyta;streptophytina;streptophyta;viridiplantae;eukaryota;cellular organisms;root	/core/projects/EBP/Wegrzyn/Moss/Physcomitrellopsis_africana/Physcomitrellopsis_africana_Genome/RawData_Nanopore_5074/5074_test_LSK109_30JAN19/annotation/entap/entap_filter_abf_scaf/entap_outfiles/similarity_search/DIAMOND/blastp_genes_final_complete.out	No	No							3218.PP1S163_93V6.1	1.70e-99	289.3		Eukaryotes	euNOG[57]	0J33W@euNOG,0XV03@NOG	NA					SMART (COIL)
ID=g40866	XP_024376618.1	94.8	485	25	0	1	485	52	536	0.00e+00	99.8	XP_024376618.1 uncharacterized protein LOC112282778 [Physcomitrium patens]	physcomitrium patens	physcomitrium patens;physcomitrium;funariaceae;funariales;funariidae;bryopsida;bryophytina;bryophyta;embryophyta;streptophytina;streptophyta;viridiplantae;eukaryota;cellular organisms;root	/core/projects/EBP/Wegrzyn/Moss/Physcomitrellopsis_africana/Physcomitrellopsis_africana_Genome/RawData_Nanopore_5074/5074_test_LSK109_30JAN19/annotation/entap/entap_filter_abf_scaf/entap_outfiles/similarity_search/DIAMOND/blastp_genes_final_complete.out	No	No							3218.PP1S295_29V6.1	0.00e+00	945.7		Viridiplantae	virNOG[6]	0J0CK@euNOG,11Z46@NOG,1C0DZ@strNOG,1E9GU@virNOG	NA		GO:0008150(L=0),GO:0008152(L=1),		GO:0003674(L=0),GO:0003824(L=1),GO:0009975(L=2),GO:0009976(L=3),	PFAM (CPSase_L_chain)
ID=g45142
ID=g17971	XP_024361558.1	77.6	563	125	1	55	617	44	605	0.00e+00	91	XP_024361558.1 probable trehalase [Physcomitrium patens]	physcomitrium patens	physcomitrium patens;physcomitrium;funariaceae;funariales;funariidae;bryopsida;bryophytina;bryophyta;embryophyta;streptophytina;streptophyta;viridiplantae;eukaryota;cellular organisms;root	/core/projects/EBP/Wegrzyn/Moss/Physcomitrellopsis_africana/Physcomitrellopsis_africana_Genome/RawData_Nanopore_5074/5074_test_LSK109_30JAN19/annotation/entap/entap_filter_abf_scaf/entap_outfiles/similarity_search/DIAMOND/blastp_genes_final_complete.out	No	Yes							3218.PP1S137_159V6.1	0.00e+00	914.1		Viridiplantae	virNOG[6]	1BKS3@strNOG,1DYMW@virNOG,COG1626@NOG,KOG0602@euNOG	alpha,alpha-trehalase (EC 3.2.1.28)	5001100	GO:0005975(L=3),GO:0005984(L=3),GO:0005991(L=4),GO:0005993(L=7),GO:0006950(L=2),GO:0008150(L=0),GO:0008152(L=1),GO:0009056(L=2),GO:0009311(L=4),GO:0009313(L=5),GO:0009987(L=1),GO:0016052(L=4),GO:0044237(L=2),GO:0044238(L=2),GO:0044262(L=3),GO:0044275(L=4),GO:0044723(L=3),GO:0044724(L=4),GO:0046352(L=4),GO:0050896(L=1),GO:0071704(L=2),GO:1901575(L=3),	GO:0005575(L=0),GO:0005623(L=1),GO:0005886(L=3),GO:0016020(L=1),GO:0016021(L=4),GO:0031224(L=3),GO:0044425(L=2),GO:0044464(L=2),GO:0071944(L=3),	GO:0003674(L=0),GO:0003824(L=1),GO:0004553(L=4),GO:0004555(L=6),GO:0015927(L=5),GO:0016787(L=2),GO:0016798(L=3),	PFAM (Trehalase, Glyco_hydro_63), SMART (SIGNAL, TRANS)
ID=g41163																								3218.PP1S30_184V6.1	3.00e-148	439.9		Viridiplantae	virNOG[6]	0IEIB@euNOG,0XREK@NOG,1BY2G@strNOG,1DWWJ@virNOG	WD domain, G-beta repeat					PFAM (WD40), SMART (WD40, COIL)
ID=g1898
ID=g38810	XP_024375721.1	98	344	7	0	1	344	1	344	2.60e-238	99.7	XP_024375721.1 DNA repair protein RAD51 homolog 3-like isoform X2 [Physcomitrium patens]	physcomitrium patens	physcomitrium patens;physcomitrium;funariaceae;funariales;funariidae;bryopsida;bryophytina;bryophyta;embryophyta;streptophytina;streptophyta;viridiplantae;eukaryota;cellular organisms;root	/core/projects/EBP/Wegrzyn/Moss/Physcomitrellopsis_africana/Physcomitrellopsis_africana_Genome/RawData_Nanopore_5074/5074_test_LSK109_30JAN19/annotation/entap/entap_filter_abf_scaf/entap_outfiles/similarity_search/DIAMOND/blastp_genes_final_complete.out	No	Yes							3218.PP1S236_47V6.1	3.80e-239	657.5		Viridiplantae	virNOG[6]	1BHGI@strNOG,1DVCE@virNOG,COG0468@NOG,KOG1434@euNOG	DNA repair protein	34403460	GO:0000003(L=1),GO:0000724(L=7),GO:0000725(L=7),GO:0006139(L=3),GO:0006152(L=7),GO:0006163(L=5),GO:0006195(L=7),GO:0006200(L=-1),GO:0006259(L=4),GO:0006281(L=5),GO:0006302(L=7),GO:0006310(L=5),GO:0006725(L=3),GO:0006753(L=4),GO:0006793(L=3),GO:0006796(L=4),GO:0006807(L=2),GO:0006950(L=2),GO:0006974(L=4),GO:0007049(L=3),GO:0007126(L=4),GO:0007127(L=4),GO:0007131(L=5),GO:0007140(L=4),GO:0007143(L=4…	GO:0005575(L=0),GO:0005622(L=3),GO:0005623(L=1),GO:0005634(L=5),GO:0043226(L=1),GO:0043227(L=2),GO:0043229(L=3),GO:0043231(L=4),GO:0044424(L=3),GO:0044464(L=2),	GO:0000166(L=3),GO:0001882(L=3),GO:0001883(L=4),GO:0003674(L=0),GO:0003676(L=3),GO:0003677(L=4),GO:0003824(L=1),GO:0005488(L=1),GO:0005524(L=7),GO:0008094(L=9),GO:0016462(L=5),GO:0016787(L=2),GO:0016817(L=3),GO:0016818(L=4),GO:0016887(L=7),GO:0017076(L=4),GO:0017111(L=6),GO:0030554(L=5),GO:0032549(L=4),GO:0032550(L=5),GO:0032553(L=3),GO:0032555(L=4),GO:0032559(L=6),GO:0035639(L=4),GO:0036094(L=2)…	PFAM (Rad51, KaiC, DnaB_C), SMART (AAA)
ID=g52188	XP_024384009.1	95.3	597	28	0	1	597	1	597	0.00e+00	99.8	XP_024384009.1 phosphatidylinositol 4-kinase gamma 4-like [Physcomitrium patens]	physcomitrium patens	physcomitrium patens;physcomitrium;funariaceae;funariales;funariidae;bryopsida;bryophytina;bryophyta;embryophyta;streptophytina;streptophyta;viridiplantae;eukaryota;cellular organisms;root	/core/projects/EBP/Wegrzyn/Moss/Physcomitrellopsis_africana/Physcomitrellopsis_africana_Genome/RawData_Nanopore_5074/5074_test_LSK109_30JAN19/annotation/entap/entap_filter_abf_scaf/entap_outfiles/similarity_search/DIAMOND/blastp_genes_final_complete.out	No	Yes							3218.PP1S78_86V6.1	0.00e+00	1119.4		Viridiplantae	virNOG[6]	0XP06@NOG,1BBYD@strNOG,1DPX2@virNOG,KOG0001@euNOG,KOG2381@euNOG	phosphatidylinositol 3- and 4-kinase family protein		GO:0006629(L=3),GO:0006644(L=4),GO:0006650(L=5),GO:0006793(L=3),GO:0006796(L=4),GO:0008150(L=0),GO:0008152(L=1),GO:0009987(L=1),GO:0016310(L=5),GO:0019637(L=3),GO:0030258(L=4),GO:0044237(L=2),GO:0044238(L=2),GO:0044255(L=3),GO:0044710(L=2),GO:0046486(L=4),GO:0046488(L=7),GO:0046834(L=5),GO:0046854(L=7),GO:0071704(L=2),	GO:0005575(L=0),GO:0005622(L=3),GO:0005623(L=1),GO:0005737(L=4),GO:0005777(L=6),GO:0005829(L=4),GO:0042579(L=5),GO:0043226(L=1),GO:0043227(L=2),GO:0043229(L=3),GO:0043231(L=4),GO:0044424(L=3),GO:0044444(L=4),GO:0044464(L=2),	GO:0003674(L=0),GO:0003824(L=1),GO:0004430(L=6),GO:0016301(L=4),GO:0016740(L=2),GO:0016772(L=3),GO:0016773(L=4),GO:0052742(L=5),	PFAM (ubiquitin, PI3_PI4_kinase, Rad60-SLD), SMART (UBQ)
ID=g4135
ID=g29032	XP_024384864.1	92.3	1020	75	1	1	1016	1	1020	0.00e+00	99.9	XP_024384864.1 origin of replication complex subunit 1-like [Physcomitrium patens]	physcomitrium patens	physcomitrium patens;physcomitrium;funariaceae;funariales;funariidae;bryopsida;bryophytina;bryophyta;embryophyta;streptophytina;streptophyta;viridiplantae;eukaryota;cellular organisms;root	/core/projects/EBP/Wegrzyn/Moss/Physcomitrellopsis_africana/Physcomitrellopsis_africana_Genome/RawData_Nanopore_5074/5074_test_LSK109_30JAN19/annotation/entap/entap_filter_abf_scaf/entap_outfiles/similarity_search/DIAMOND/blastp_genes_final_complete.out	No	Yes							3218.PP1S90_96V6.1	0.00e+00	1758.4	ORC1	Viridiplantae	virNOG[6]	1BJBC@strNOG,1DVX9@virNOG,COG1474@NOG,KOG1514@euNOG	origin recognition complex subunit	411041114113	GO:0000003(L=1),GO:0006139(L=3),GO:0006259(L=4),GO:0006260(L=5),GO:0006355(L=7),GO:0006725(L=3),GO:0006807(L=2),GO:0008150(L=0),GO:0008152(L=1),GO:0009058(L=2),GO:0009059(L=4),GO:0009566(L=3),GO:0009567(L=5),GO:0009889(L=4),GO:0009987(L=1),GO:0010468(L=5),GO:0010556(L=5),GO:0019219(L=5),GO:0019222(L=3),GO:0019953(L=2),GO:0022414(L=2),GO:0031323(L=4),GO:0031326(L=5),GO:0034641(L=3),GO:0034645(L=4)…	GO:0000808(L=5),GO:0005575(L=0),GO:0005622(L=3),GO:0005623(L=1),GO:0005634(L=5),GO:0005694(L=4),GO:0032991(L=1),GO:0043226(L=1),GO:0043227(L=2),GO:0043228(L=2),GO:0043229(L=3),GO:0043231(L=4),GO:0043232(L=3),GO:0043234(L=2),GO:0044422(L=2),GO:0044424(L=3),GO:0044427(L=5),GO:0044446(L=3),GO:0044464(L=2),	GO:0000166(L=3),GO:0001882(L=3),GO:0001883(L=4),GO:0003674(L=0),GO:0003676(L=3),GO:0003677(L=4),GO:0003690(L=5),GO:0003824(L=1),GO:0005488(L=1),GO:0005524(L=7),GO:0008270(L=6),GO:0010385(L=6),GO:0016462(L=5),GO:0016787(L=2),GO:0016817(L=3),GO:0016818(L=4),GO:0017076(L=4),GO:0017111(L=6),GO:0030554(L=5),GO:0032549(L=4),GO:0032550(L=5),GO:0032553(L=3),GO:0032555(L=4),GO:0032559(L=6),GO:0035639(L=4)…	PFAM (AAA, BAH, PHD), SMART (AAA, PHD, BAH)
ID=g21792
ID=g6815	XP_024376909.1	98.5	201	3	0	1	201	1	201	2.20e-136	99.5	XP_024376909.1 ras-related protein RHN1-like [Physcomitrium patens]	physcomitrium patens	physcomitrium patens;physcomitrium;funariaceae;funariales;funariidae;bryopsida;bryophytina;bryophyta;embryophyta;streptophytina;streptophyta;viridiplantae;eukaryota;cellular organisms;root	/core/projects/EBP/Wegrzyn/Moss/Physcomitrellopsis_africana/Physcomitrellopsis_africana_Genome/RawData_Nanopore_5074/5074_test_LSK109_30JAN19/annotation/entap/entap_filter_abf_scaf/entap_outfiles/similarity_search/DIAMOND/blastp_genes_final_complete.out	No	Yes							3218.PP1S259_34V6.1	3.20e-137	387.9		Viridiplantae	virNOG[6]	0YCCP@NOG,1BGRS@strNOG,1DQXM@virNOG,KOG0092@euNOG	ras-related protein	4.14441e+19	GO:0006810(L=3),GO:0006897(L=5),GO:0007034(L=4),GO:0007154(L=2),GO:0007165(L=3),GO:0007264(L=5),GO:0008104(L=3),GO:0008150(L=0),GO:0009987(L=1),GO:0015031(L=4),GO:0016192(L=4),GO:0023052(L=1),GO:0033036(L=2),GO:0035556(L=4),GO:0044699(L=1),GO:0044700(L=2),GO:0044763(L=2),GO:0044765(L=3),GO:0045184(L=4),GO:0046907(L=3),GO:0050789(L=2),GO:0050794(L=3),GO:0050896(L=1),GO:0051179(L=1),GO:0051234(L=2)…	GO:0005575(L=0),GO:0005622(L=3),GO:0005623(L=1),GO:0005737(L=4),GO:0005768(L=5),GO:0005769(L=7),GO:0005773(L=5),GO:0005774(L=6),GO:0005783(L=4),GO:0005886(L=3),GO:0010008(L=5),GO:0016020(L=1),GO:0031090(L=3),GO:0031901(L=7),GO:0043226(L=1),GO:0043227(L=2),GO:0043229(L=3),GO:0043231(L=4),GO:0044422(L=2),GO:0044424(L=3),GO:0044437(L=5),GO:0044440(L=6),GO:0044444(L=4),GO:0044446(L=3),GO:0044464(L=2)…	GO:0000166(L=3),GO:0001882(L=3),GO:0001883(L=4),GO:0003674(L=0),GO:0005488(L=1),GO:0005525(L=7),GO:0017076(L=4),GO:0019001(L=5),GO:0032549(L=4),GO:0032550(L=5),GO:0032553(L=3),GO:0032555(L=4),GO:0032561(L=6),GO:0035639(L=4),GO:0036094(L=2),GO:0043167(L=2),GO:0043168(L=3),GO:0097159(L=2),GO:1901265(L=3),GO:1901363(L=2),	PFAM (Ras, Miro, Arf, Gtr1_RagA, GTP_EFTU), SMART (RAB)
ID=g48938	XP_024377081.1	95	342	17	0	1	342	1	342	5.70e-232	99.7	XP_024377081.1 uncharacterized protein LOC112283017 [Physcomitrium patens]	physcomitrium patens	physcomitrium patens;physcomitrium;funariaceae;funariales;funariidae;bryopsida;bryophytina;bryophyta;embryophyta;streptophytina;streptophyta;viridiplantae;eukaryota;cellular organisms;root	/core/projects/EBP/Wegrzyn/Moss/Physcomitrellopsis_africana/Physcomitrellopsis_africana_Genome/RawData_Nanopore_5074/5074_test_LSK109_30JAN19/annotation/entap/entap_filter_abf_scaf/entap_outfiles/similarity_search/DIAMOND/blastp_genes_final_complete.out	No	No							3218.PP1S23_240V6.1	8.30e-233	641.3		Viridiplantae	virNOG[6]	0IZ6V@euNOG,0YNID@NOG,1BTHQ@strNOG,1E5DD@virNOG	VQ motif					PFAM (VQ)
ID=g47767	XP_024366519.1	81.5	346	36	3	1	346	1	318	4.90e-191	99.7	XP_024366519.1 chloroplast envelope quinone oxidoreductase homolog [Physcomitrium patens]	physcomitrium patens	physcomitrium patens;physcomitrium;funariaceae;funariales;funariidae;bryopsida;bryophytina;bryophyta;embryophyta;streptophytina;streptophyta;viridiplantae;eukaryota;cellular organisms;root	/core/projects/EBP/Wegrzyn/Moss/Physcomitrellopsis_africana/Physcomitrellopsis_africana_Genome/RawData_Nanopore_5074/5074_test_LSK109_30JAN19/annotation/entap/entap_filter_abf_scaf/entap_outfiles/similarity_search/DIAMOND/blastp_genes_final_complete.out	No	Yes							3218.PP1S6_118V6.1	1.20e-193	542.7	OSI_15552	Eukaryotes	euNOG[57]	COG0604@NOG,KOG1198@euNOG	alcohol dehydrogenase	6.2779e+17	GO:0006139(L=3),GO:0006259(L=4),GO:0006281(L=5),GO:0006725(L=3),GO:0006807(L=2),GO:0006950(L=2),GO:0006974(L=4),GO:0007275(L=3),GO:0008150(L=0),GO:0008152(L=1),GO:0009987(L=1),GO:0032501(L=1),GO:0032502(L=1),GO:0033554(L=3),GO:0034641(L=3),GO:0043170(L=3),GO:0043581(L=-1),GO:0044237(L=2),GO:0044238(L=2),GO:0044260(L=3),GO:0044699(L=1),GO:0044707(L=2),GO:0044710(L=2),GO:0044763(L=2),GO:0044767(L=2…	GO:0005575(L=0),GO:0005622(L=3),GO:0005623(L=1),GO:0005737(L=4),GO:0005739(L=5),GO:0005773(L=5),GO:0005783(L=4),GO:0005794(L=4),GO:0005886(L=3),GO:0009507(L=6),GO:0009526(L=6),GO:0009528(L=5),GO:0009534(L=6),GO:0009535(L=6),GO:0009536(L=5),GO:0009579(L=4),GO:0009706(L=6),GO:0009941(L=7),GO:0016020(L=1),GO:0019866(L=4),GO:0031090(L=3),GO:0031967(L=3),GO:0031969(L=6),GO:0031975(L=3),GO:0031976(L=5)…	GO:0000166(L=3),GO:0003674(L=0),GO:0003824(L=1),GO:0004022(L=5),GO:0004024(L=6),GO:0004518(L=4),GO:0004519(L=5),GO:0005488(L=1),GO:0008270(L=6),GO:0016491(L=2),GO:0016614(L=3),GO:0016616(L=4),GO:0016787(L=2),GO:0016788(L=3),GO:0036094(L=2),GO:0043167(L=2),GO:0043169(L=3),GO:0046872(L=4),GO:0046914(L=5),GO:0051536(L=3),GO:0051539(L=4),GO:0051540(L=2),GO:0097159(L=2),GO:1901265(L=3),GO:1901363(L=2),	PFAM (ADH_zinc_N, ADH_N)
ID=g49959	XP_024367732.1	98.9	272	3	0	1	272	1	272	7.30e-193	99.6	XP_024367732.1 putative ER lumen protein-retaining receptor C28H8.4 [Physcomitrium patens]	physcomitrium patens	physcomitrium patens;physcomitrium;funariaceae;funariales;funariidae;bryopsida;bryophytina;bryophyta;embryophyta;streptophytina;streptophyta;viridiplantae;eukaryota;cellular organisms;root	/core/projects/EBP/Wegrzyn/Moss/Physcomitrellopsis_africana/Physcomitrellopsis_africana_Genome/RawData_Nanopore_5074/5074_test_LSK109_30JAN19/annotation/entap/entap_filter_abf_scaf/entap_outfiles/similarity_search/DIAMOND/blastp_genes_final_complete.out	No	No							3218.PP1S280_51V6.1	1.10e-193	536.6		Viridiplantae	virNOG[6]	1BH9M@strNOG,1DS0U@virNOG,COG5196@NOG,KOG3106@euNOG	ER lumen protein retaining		GO:0006621(L=8),GO:0008104(L=3),GO:0008150(L=0),GO:0008152(L=1),GO:0009987(L=1),GO:0032507(L=5),GO:0033036(L=2),GO:0033365(L=5),GO:0034613(L=4),GO:0035437(L=7),GO:0044699(L=1),GO:0044710(L=2),GO:0044763(L=2),GO:0045185(L=4),GO:0051179(L=1),GO:0051235(L=2),GO:0051641(L=2),GO:0051651(L=3),GO:0055114(L=3),GO:0065007(L=1),GO:0065008(L=2),GO:0070727(L=3),GO:0070972(L=6),GO:0072595(L=6),	GO:0005575(L=0),GO:0016020(L=1),GO:0016021(L=4),GO:0031224(L=3),GO:0044425(L=2),	GO:0003674(L=0),GO:0003824(L=1),GO:0005048(L=4),GO:0005488(L=1),GO:0005506(L=6),GO:0009055(L=1),GO:0016491(L=2),GO:0016705(L=3),GO:0020037(L=4),GO:0033218(L=2),GO:0042277(L=3),GO:0043167(L=2),GO:0043169(L=3),GO:0046872(L=4),GO:0046906(L=3),GO:0046914(L=5),GO:0046923(L=5),GO:0097159(L=2),GO:1901363(L=2),	PFAM (ER_lumen_recept), SMART (TRANS)
ID=g20728
ID=g24790
ID=g11485	XP_024381580.1	95.6	872	38	0	1	872	1	872	0.00e+00	99.9	XP_024381580.1 ATP-dependent zinc metalloprotease FTSH 8, mitochondrial-like isoform X1 [Physcomitrium patens]	physcomitrium patens	physcomitrium patens;physcomitrium;funariaceae;funariales;funariidae;bryopsida;bryophytina;bryophyta;embryophyta;streptophytina;streptophyta;viridiplantae;eukaryota;cellular organisms;root	/core/projects/EBP/Wegrzyn/Moss/Physcomitrellopsis_africana/Physcomitrellopsis_africana_Genome/RawData_Nanopore_5074/5074_test_LSK109_30JAN19/annotation/entap/entap_filter_abf_scaf/entap_outfiles/similarity_search/DIAMOND/blastp_genes_final_complete.out	No	Yes							3218.PP1S346_22V6.1	0.00e+00	1570.1	FTSH3	Viridiplantae	virNOG[6]	1BDZV@strNOG,1DRXM@virNOG,COG0465@NOG,KOG0731@euNOG	ATP-dependent zinc metalloprotease FTSH		GO:0006139(L=3),GO:0006152(L=7),GO:0006163(L=5),GO:0006195(L=7),GO:0006200(L=-1),GO:0006508(L=4),GO:0006725(L=3),GO:0006753(L=4),GO:0006793(L=3),GO:0006796(L=4),GO:0006807(L=2),GO:0008150(L=0),GO:0008152(L=1),GO:0009056(L=2),GO:0009057(L=4),GO:0009116(L=4),GO:0009117(L=5),GO:0009119(L=5),GO:0009123(L=5),GO:0009125(L=5),GO:0009126(L=7),GO:0009128(L=7),GO:0009141(L=5),GO:0009143(L=5),GO:0009144(L=7…	GO:0005575(L=0),GO:0005622(L=3),GO:0005623(L=1),GO:0005737(L=4),GO:0005739(L=5),GO:0005740(L=6),GO:0005743(L=5),GO:0009507(L=6),GO:0009534(L=6),GO:0009535(L=6),GO:0009536(L=5),GO:0009579(L=4),GO:0016020(L=1),GO:0016021(L=4),GO:0019866(L=4),GO:0031090(L=3),GO:0031224(L=3),GO:0031966(L=5),GO:0031967(L=3),GO:0031975(L=3),GO:0031976(L=5),GO:0031984(L=3),GO:0034357(L=4),GO:0042651(L=6),GO:0043226(L=1)…	GO:0000166(L=3),GO:0001882(L=3),GO:0001883(L=4),GO:0003674(L=0),GO:0003824(L=1),GO:0004175(L=5),GO:0004176(L=5),GO:0004222(L=6),GO:0005488(L=1),GO:0005524(L=7),GO:0008233(L=3),GO:0008237(L=5),GO:0008270(L=6),GO:0016462(L=5),GO:0016787(L=2),GO:0016817(L=3),GO:0016818(L=4),GO:0016887(L=7),GO:0017076(L=4),GO:0017111(L=6),GO:0030554(L=5),GO:0032549(L=4),GO:0032550(L=5),GO:0032553(L=3),GO:0032555(L=4)…	PFAM (AAA, Peptidase_M41, FtsH_ext, AAA_5), SMART (AAA, COIL)
ID=g11074	XP_024397479.1	96.7	212	7	0	41	252	1	212	8.00e-148	83.8	XP_024397479.1 glutathione S-transferase F10-like [Physcomitrium patens]	physcomitrium patens	physcomitrium patens;physcomitrium;funariaceae;funariales;funariidae;bryopsida;bryophytina;bryophyta;embryophyta;streptophytina;streptophyta;viridiplantae;eukaryota;cellular organisms;root	/core/projects/EBP/Wegrzyn/Moss/Physcomitrellopsis_africana/Physcomitrellopsis_africana_Genome/RawData_Nanopore_5074/5074_test_LSK109_30JAN19/annotation/entap/entap_filter_abf_scaf/entap_outfiles/similarity_search/DIAMOND/blastp_genes_final_complete.out	No	Yes							3218.PP1S83_192V6.1	1.20e-148	419.5	GST3	Eukaryotes	euNOG[57]	COG0625@NOG,KOG0867@euNOG	glutathione Stransferase	4.80981e+16	GO:0002376(L=1),GO:0006950(L=2),GO:0006952(L=3),GO:0006955(L=2),GO:0006970(L=3),GO:0006979(L=3),GO:0007154(L=2),GO:0007165(L=3),GO:0008150(L=0),GO:0008152(L=1),GO:0009056(L=2),GO:0009266(L=3),GO:0009404(L=3),GO:0009407(L=4),GO:0009409(L=3),GO:0009414(L=3),GO:0009415(L=3),GO:0009607(L=2),GO:0009617(L=5),GO:0009620(L=5),GO:0009628(L=2),GO:0009636(L=3),GO:0009651(L=4),GO:0009719(L=2),GO:0009725(L=3)…	GO:0000325(L=6),GO:0005575(L=0),GO:0005576(L=1),GO:0005618(L=4),GO:0005622(L=3),GO:0005623(L=1),GO:0005634(L=5),GO:0005737(L=4),GO:0005739(L=5),GO:0005773(L=5),GO:0005774(L=6),GO:0005783(L=4),GO:0005829(L=4),GO:0005886(L=3),GO:0005911(L=2),GO:0009506(L=3),GO:0009507(L=6),GO:0009526(L=6),GO:0009532(L=6),GO:0009536(L=5),GO:0009570(L=7),GO:0009579(L=4),GO:0009705(L=6),GO:0009941(L=7),GO:0010319(L=5)…	GO:0003674(L=0),GO:0003824(L=1),GO:0004364(L=4),GO:0004601(L=2),GO:0004602(L=3),GO:0005488(L=1),GO:0005507(L=6),GO:0016209(L=1),GO:0016491(L=2),GO:0016597(L=5),GO:0016684(L=3),GO:0016740(L=2),GO:0016765(L=3),GO:0031406(L=4),GO:0033218(L=2),GO:0042277(L=3),GO:0043167(L=2),GO:0043168(L=3),GO:0043169(L=3),GO:0043295(L=3),GO:0046872(L=4),GO:0046914(L=5),GO:0050897(L=6),GO:0072341(L=2),GO:0097159(L=2)…	PFAM (GST_C, GST_N, EF1G), SMART (EF1G, COIL)
ID=g6211	XP_024392137.1	75.9	665	31	2	1	536	200	864	0.00e+00	99.8	XP_024392137.1 probable receptor-like protein kinase At1g49730 isoform X2 [Physcomitrium patens]	physcomitrium patens	physcomitrium patens;physcomitrium;funariaceae;funariales;funariidae;bryopsida;bryophytina;bryophyta;embryophyta;streptophytina;streptophyta;viridiplantae;eukaryota;cellular organisms;root	/core/projects/EBP/Wegrzyn/Moss/Physcomitrellopsis_africana/Physcomitrellopsis_africana_Genome/RawData_Nanopore_5074/5074_test_LSK109_30JAN19/annotation/entap/entap_filter_abf_scaf/entap_outfiles/similarity_search/DIAMOND/blastp_genes_final_complete.out	No	Yes							3218.PP1S142_28V6.1	0.00e+00	945.3		Viridiplantae	virNOG[6]	1BKAC@strNOG,1DWZY@virNOG,COG0515@NOG,KOG1187@euNOG	receptor-like protein kinase		GO:0006464(L=5),GO:0006468(L=6),GO:0006793(L=3),GO:0006796(L=4),GO:0008150(L=0),GO:0008152(L=1),GO:0009987(L=1),GO:0016310(L=5),GO:0019538(L=3),GO:0036211(L=4),GO:0043170(L=3),GO:0043412(L=4),GO:0044237(L=2),GO:0044238(L=2),GO:0044260(L=3),GO:0044267(L=4),GO:0071704(L=2),	GO:0005575(L=0),GO:0005623(L=1),GO:0005886(L=3),GO:0016020(L=1),GO:0016021(L=4),GO:0031224(L=3),GO:0044425(L=2),GO:0044464(L=2),GO:0071944(L=3),	GO:0000166(L=3),GO:0001882(L=3),GO:0001883(L=4),GO:0003674(L=0),GO:0003824(L=1),GO:0004672(L=5),GO:0004674(L=6),GO:0005488(L=1),GO:0005524(L=7),GO:0016301(L=4),GO:0016740(L=2),GO:0016772(L=3),GO:0016773(L=4),GO:0017076(L=4),GO:0030554(L=5),GO:0032549(L=4),GO:0032550(L=5),GO:0032553(L=3),GO:0032555(L=4),GO:0032559(L=6),GO:0035639(L=4),GO:0036094(L=2),GO:0043167(L=2),GO:0043168(L=3),GO:0097159(L=2)…	PFAM (Pkinase_Tyr, Pkinase, APH, LEA_2), SMART (TRANS, STYKc, SIGNAL)
ID=g6835																								3218.PP1S101_210V6.1	6.40e-33	133.7	OSI_17928	Viridiplantae	virNOG[6]	0XQAC@NOG,1BKGH@strNOG,1DXIN@virNOG,KOG0267@euNOG	katanin p80 WD40 repeat-containing subunit B1 homolog		GO:0007017(L=3),GO:0008150(L=0),GO:0009987(L=1),GO:0044699(L=1),GO:0044763(L=2),GO:0051013(L=4),	GO:0000151(L=4),GO:0005575(L=0),GO:0005622(L=3),GO:0005623(L=1),GO:0005737(L=4),GO:0005815(L=6),GO:0005856(L=5),GO:0005874(L=6),GO:0005875(L=6),GO:0008352(L=8),GO:0015630(L=6),GO:0031461(L=5),GO:0032991(L=1),GO:0043226(L=1),GO:0043228(L=2),GO:0043229(L=3),GO:0043232(L=3),GO:0043234(L=2),GO:0044422(L=2),GO:0044424(L=3),GO:0044430(L=5),GO:0044444(L=4),GO:0044446(L=3),GO:0044450(L=5),GO:0044464(L=2)…		PFAM (WD40, eIF2A), SMART (WD40)
ID=g35190.1	XP_024378880.1	94.7	476	25	0	1	476	1	476	0.00e+00	99.8	XP_024378880.1 lysophospholipid acyltransferase 1-like isoform X1 [Physcomitrium patens]	physcomitrium patens	physcomitrium patens;physcomitrium;funariaceae;funariales;funariidae;bryopsida;bryophytina;bryophyta;embryophyta;streptophytina;streptophyta;viridiplantae;eukaryota;cellular organisms;root	/core/projects/EBP/Wegrzyn/Moss/Physcomitrellopsis_africana/Physcomitrellopsis_africana_Genome/RawData_Nanopore_5074/5074_test_LSK109_30JAN19/annotation/entap/entap_filter_abf_scaf/entap_outfiles/similarity_search/DIAMOND/blastp_genes_final_complete.out	No	Yes							3218.PP1S279_54V6.1	0.00e+00	907.5		Viridiplantae	virNOG[6]	1BBR1@strNOG,1DPPT@virNOG,COG5202@NOG,KOG2704@euNOG	Membrane bound O-acyl	5615645651100	GO:0006629(L=3),GO:0006638(L=4),GO:0006639(L=5),GO:0006641(L=7),GO:0008150(L=0),GO:0008152(L=1),GO:0008610(L=4),GO:0009058(L=2),GO:0009987(L=1),GO:0019432(L=7),GO:0044237(L=2),GO:0044238(L=2),GO:0044249(L=3),GO:0044255(L=3),GO:0044710(L=2),GO:0045017(L=4),GO:0046460(L=4),GO:0046463(L=5),GO:0046486(L=4),GO:0071704(L=2),GO:1901576(L=3),	GO:0005575(L=0),GO:0005622(L=3),GO:0005623(L=1),GO:0005737(L=4),GO:0005783(L=4),GO:0005886(L=3),GO:0016020(L=1),GO:0016021(L=4),GO:0031224(L=3),GO:0043226(L=1),GO:0043227(L=2),GO:0043229(L=3),GO:0043231(L=4),GO:0044424(L=3),GO:0044425(L=2),GO:0044444(L=4),GO:0044464(L=2),GO:0071944(L=3),	GO:0003674(L=0),GO:0003824(L=1),GO:0008374(L=5),GO:0016740(L=2),GO:0016746(L=3),GO:0016747(L=4),GO:0047184(L=6),GO:0071617(L=5),	PFAM (MBOAT), SMART (TRANS)
ID=g13955
ID=g19120	XP_024357763.1	97.2	1373	37	1	1	1373	1	1372	0.00e+00	99.9	XP_024357763.1 DExH-box ATP-dependent RNA helicase DExH11-like isoform X1 [Physcomitrium patens]	physcomitrium patens	physcomitrium patens;physcomitrium;funariaceae;funariales;funariidae;bryopsida;bryophytina;bryophyta;embryophyta;streptophytina;streptophyta;viridiplantae;eukaryota;cellular organisms;root	/core/projects/EBP/Wegrzyn/Moss/Physcomitrellopsis_africana/Physcomitrellopsis_africana_Genome/RawData_Nanopore_5074/5074_test_LSK109_30JAN19/annotation/entap/entap_filter_abf_scaf/entap_outfiles/similarity_search/DIAMOND/blastp_genes_final_complete.out	No	Yes							3218.PP1S406_14V6.1	0.00e+00	2486.1		Viridiplantae	virNOG[6]	1BG2N@strNOG,1DU08@virNOG,COG4581@NOG,KOG0947@euNOG	DSHCT (NUC185) domain	3018	GO:0006139(L=3),GO:0006152(L=7),GO:0006163(L=5),GO:0006195(L=7),GO:0006200(L=-1),GO:0006725(L=3),GO:0006753(L=4),GO:0006793(L=3),GO:0006796(L=4),GO:0006807(L=2),GO:0006810(L=3),GO:0006811(L=4),GO:0006812(L=5),GO:0006813(L=7),GO:0008150(L=0),GO:0008152(L=1),GO:0009056(L=2),GO:0009116(L=4),GO:0009117(L=5),GO:0009119(L=5),GO:0009123(L=5),GO:0009125(L=5),GO:0009126(L=7),GO:0009128(L=7),GO:0009141(L=5…	GO:0005575(L=0),GO:0005622(L=3),GO:0005623(L=1),GO:0005737(L=4),GO:0005773(L=5),GO:0043226(L=1),GO:0043227(L=2),GO:0043229(L=3),GO:0043231(L=4),GO:0044424(L=3),GO:0044444(L=4),GO:0044464(L=2),	GO:0000166(L=3),GO:0001882(L=3),GO:0001883(L=4),GO:0003674(L=0),GO:0003676(L=3),GO:0003824(L=1),GO:0004386(L=7),GO:0005488(L=1),GO:0005524(L=7),GO:0008026(L=9),GO:0016462(L=5),GO:0016787(L=2),GO:0016817(L=3),GO:0016818(L=4),GO:0016887(L=7),GO:0017076(L=4),GO:0017111(L=6),GO:0030554(L=5),GO:0032549(L=4),GO:0032550(L=5),GO:0032553(L=3),GO:0032555(L=4),GO:0032559(L=6),GO:0035639(L=4),GO:0036094(L=2)…	PFAM (DEAD, DSHCT, Helicase_C, PG_binding_1), SMART (DEXDc, HELICc, DSHCT, COIL)
ID=g22131.1	XP_024391636.1	90.6	1020	51	4	1	976	1	1019	0.00e+00	99.9	XP_024391636.1 intraflagellar transport protein 140 homolog isoform X1 [Physcomitrium patens]	physcomitrium patens	physcomitrium patens;physcomitrium;funariaceae;funariales;funariidae;bryopsida;bryophytina;bryophyta;embryophyta;streptophytina;streptophyta;viridiplantae;eukaryota;cellular organisms;root	/core/projects/EBP/Wegrzyn/Moss/Physcomitrellopsis_africana/Physcomitrellopsis_africana_Genome/RawData_Nanopore_5074/5074_test_LSK109_30JAN19/annotation/entap/entap_filter_abf_scaf/entap_outfiles/similarity_search/DIAMOND/blastp_genes_final_complete.out	No	Yes							3218.PP1S56_81V6.1	0.00e+00	1354.3	IFT140	Viridiplantae	virNOG[6]	0XSS4@NOG,1C2WZ@strNOG,1E823@virNOG,KOG3617@euNOG	Inherit from KOG: intraflagellar transport 140 homolog (Chlamydomonas)					PFAM (WD40), SMART (WD40)
ID=g49748	XP_024366107.1	87.8	1304	93	1	1	1238	1	1304	0.00e+00	96.7	XP_024366107.1 kinesin-like protein KIN-14I isoform X1 [Physcomitrium patens]	physcomitrium patens	physcomitrium patens;physcomitrium;funariaceae;funariales;funariidae;bryopsida;bryophytina;bryophyta;embryophyta;streptophytina;streptophyta;viridiplantae;eukaryota;cellular organisms;root	/core/projects/EBP/Wegrzyn/Moss/Physcomitrellopsis_africana/Physcomitrellopsis_africana_Genome/RawData_Nanopore_5074/5074_test_LSK109_30JAN19/annotation/entap/entap_filter_abf_scaf/entap_outfiles/similarity_search/DIAMOND/blastp_genes_final_complete.out	No	Yes							3218.PP1S84_53V6.1	0.00e+00	2070.4		Viridiplantae	virNOG[6]	1BFHE@strNOG,1DT12@virNOG,COG5059@NOG,KOG0239@euNOG	K10406 kinesin family member C2 C3		GO:0006139(L=3),GO:0006152(L=7),GO:0006163(L=5),GO:0006195(L=7),GO:0006200(L=-1),GO:0006725(L=3),GO:0006753(L=4),GO:0006793(L=3),GO:0006796(L=4),GO:0006807(L=2),GO:0006928(L=3),GO:0006950(L=2),GO:0006952(L=3),GO:0007017(L=3),GO:0007018(L=4),GO:0008150(L=0),GO:0008152(L=1),GO:0009056(L=2),GO:0009116(L=4),GO:0009117(L=5),GO:0009119(L=5),GO:0009123(L=5),GO:0009125(L=5),GO:0009126(L=7),GO:0009128(L=7…	GO:0005575(L=0),GO:0005622(L=3),GO:0005623(L=1),GO:0005737(L=4),GO:0005856(L=5),GO:0005874(L=6),GO:0005875(L=6),GO:0005886(L=3),GO:0015630(L=6),GO:0016020(L=1),GO:0016021(L=4),GO:0031224(L=3),GO:0032991(L=1),GO:0043226(L=1),GO:0043228(L=2),GO:0043229(L=3),GO:0043232(L=3),GO:0043234(L=2),GO:0044422(L=2),GO:0044424(L=3),GO:0044425(L=2),GO:0044430(L=5),GO:0044446(L=3),GO:0044464(L=2),GO:0071944(L=3),	GO:0000166(L=3),GO:0001882(L=3),GO:0001883(L=4),GO:0003674(L=0),GO:0003774(L=7),GO:0003777(L=8),GO:0003824(L=1),GO:0005488(L=1),GO:0005515(L=2),GO:0005524(L=7),GO:0008017(L=5),GO:0008092(L=3),GO:0015631(L=4),GO:0016462(L=5),GO:0016787(L=2),GO:0016817(L=3),GO:0016818(L=4),GO:0016887(L=7),GO:0017076(L=4),GO:0017111(L=6),GO:0030554(L=5),GO:0032549(L=4),GO:0032550(L=5),GO:0032553(L=3),GO:0032555(L=4)…	PFAM (Kinesin, CH), SMART (COIL, KISc, CH)
ID=g41874																								3218.PP1S153_133V6.1	8.30e-181	516.2	LCYE	Viridiplantae	virNOG[6]	0II56@euNOG,0XPIY@NOG,1BMRZ@strNOG,1DXSQ@virNOG	Lycopene epsilon cyclase	90611001110	GO:0006629(L=3),GO:0006720(L=4),GO:0006721(L=5),GO:0008150(L=0),GO:0008152(L=1),GO:0008299(L=4),GO:0008610(L=4),GO:0009058(L=2),GO:0009987(L=1),GO:0016108(L=7),GO:0016109(L=7),GO:0016114(L=5),GO:0016116(L=7),GO:0016117(L=5),GO:0016119(L=7),GO:0016120(L=7),GO:0016122(L=8),GO:0016123(L=8),GO:0042214(L=5),GO:0042440(L=3),GO:0044237(L=2),GO:0044238(L=2),GO:0044249(L=3),GO:0044255(L=3),GO:0044710(L=2)…	GO:0005575(L=0),GO:0005622(L=3),GO:0005623(L=1),GO:0005737(L=4),GO:0009507(L=6),GO:0009526(L=6),GO:0009536(L=5),GO:0009941(L=7),GO:0016020(L=1),GO:0016021(L=4),GO:0031090(L=3),GO:0031224(L=3),GO:0031967(L=3),GO:0031969(L=6),GO:0031975(L=3),GO:0042170(L=5),GO:0043226(L=1),GO:0043227(L=2),GO:0043229(L=3),GO:0043231(L=4),GO:0044422(L=2),GO:0044424(L=3),GO:0044425(L=2),GO:0044434(L=6),GO:0044435(L=5)…	GO:0003674(L=0),GO:0003824(L=1),GO:0009975(L=2),GO:0016491(L=2),GO:0016705(L=3),GO:0016853(L=2),GO:0016860(L=3),GO:0045435(L=3),	PFAM (Lycopene_cycl, Pyr_redox_2, DAO, Thi4, FAD_binding_2), SMART (TRANS)
ID=g56123	XP_024392517.1	97.4	345	9	0	1	345	1	345	5.50e-197	99.7	XP_024392517.1 telomere repeat-binding factor 1-like isoform X1 [Physcomitrium patens]	physcomitrium patens	physcomitrium patens;physcomitrium;funariaceae;funariales;funariidae;bryopsida;bryophytina;bryophyta;embryophyta;streptophytina;streptophyta;viridiplantae;eukaryota;cellular organisms;root	/core/projects/EBP/Wegrzyn/Moss/Physcomitrellopsis_africana/Physcomitrellopsis_africana_Genome/RawData_Nanopore_5074/5074_test_LSK109_30JAN19/annotation/entap/entap_filter_abf_scaf/entap_outfiles/similarity_search/DIAMOND/blastp_genes_final_complete.out	No	Yes							3218.PP1S176_113V6.2	1.30e-192	540.8	MYB19	Viridiplantae	virNOG[6]	0IHMF@euNOG,11SQS@NOG,1BMAD@strNOG,1DZ52@virNOG	single myb histone		GO:0006139(L=3),GO:0006259(L=4),GO:0006323(L=6),GO:0006325(L=4),GO:0006333(L=5),GO:0006334(L=7),GO:0006351(L=5),GO:0006355(L=7),GO:0006725(L=3),GO:0006807(L=2),GO:0006950(L=2),GO:0006970(L=3),GO:0006996(L=3),GO:0008150(L=0),GO:0008152(L=1),GO:0009058(L=2),GO:0009059(L=4),GO:0009628(L=2),GO:0009651(L=4),GO:0009719(L=2),GO:0009723(L=4),GO:0009725(L=3),GO:0009733(L=4),GO:0009737(L=4),GO:0009739(L=4)…	GO:0000785(L=5),GO:0000786(L=3),GO:0005575(L=0),GO:0005622(L=3),GO:0005623(L=1),GO:0005634(L=5),GO:0005694(L=4),GO:0005730(L=5),GO:0031974(L=1),GO:0031981(L=6),GO:0032991(L=1),GO:0032993(L=2),GO:0043226(L=1),GO:0043227(L=2),GO:0043228(L=2),GO:0043229(L=3),GO:0043231(L=4),GO:0043232(L=3),GO:0043233(L=2),GO:0044422(L=2),GO:0044424(L=3),GO:0044427(L=5),GO:0044428(L=5),GO:0044446(L=3),GO:0044464(L=2)…	GO:0001071(L=1),GO:0003674(L=0),GO:0003676(L=3),GO:0003677(L=4),GO:0003682(L=3),GO:0003690(L=5),GO:0003691(L=6),GO:0003697(L=5),GO:0003700(L=2),GO:0005488(L=1),GO:0042162(L=6),GO:0043047(L=7),GO:0043565(L=5),GO:0043566(L=5),GO:0097159(L=2),GO:1901363(L=2),	PFAM (Linker_histone, Myb_DNA-binding), SMART (SANT, COIL, H15)
ID=g14489	XP_024398790.1	99.2	743	6	0	1	743	1	743	0.00e+00	99.9	XP_024398790.1 cullin-1-like [Physcomitrium patens]	physcomitrium patens	physcomitrium patens;physcomitrium;funariaceae;funariales;funariidae;bryopsida;bryophytina;bryophyta;embryophyta;streptophytina;streptophyta;viridiplantae;eukaryota;cellular organisms;root	/core/projects/EBP/Wegrzyn/Moss/Physcomitrellopsis_africana/Physcomitrellopsis_africana_Genome/RawData_Nanopore_5074/5074_test_LSK109_30JAN19/annotation/entap/entap_filter_abf_scaf/entap_outfiles/similarity_search/DIAMOND/blastp_genes_final_complete.out	No	Yes							3218.PP1S144_158V6.1	0.00e+00	1462.2	CUL1	Viridiplantae	virNOG[6]	1BC6Y@strNOG,1DQ55@virNOG,COG5647@NOG,KOG2166@euNOG	Cullin 1	4.11041e+35	GO:0000003(L=1),GO:0000160(L=5),GO:0003006(L=2),GO:0006461(L=5),GO:0006464(L=5),GO:0006508(L=4),GO:0006511(L=8),GO:0007049(L=3),GO:0007154(L=2),GO:0007165(L=3),GO:0007275(L=3),GO:0008150(L=0),GO:0008152(L=1),GO:0009056(L=2),GO:0009057(L=4),GO:0009719(L=2),GO:0009723(L=4),GO:0009725(L=3),GO:0009733(L=4),GO:0009734(L=6),GO:0009753(L=4),GO:0009755(L=5),GO:0009790(L=4),GO:0009791(L=4),GO:0009793(L=5)…	GO:0000151(L=4),GO:0000228(L=5),GO:0000793(L=5),GO:0000794(L=5),GO:0005575(L=0),GO:0005622(L=3),GO:0005623(L=1),GO:0005634(L=5),GO:0005694(L=4),GO:0005737(L=4),GO:0005819(L=6),GO:0005829(L=4),GO:0005856(L=5),GO:0009507(L=6),GO:0009524(L=5),GO:0009526(L=6),GO:0009536(L=5),GO:0009941(L=7),GO:0015630(L=6),GO:0031461(L=5),GO:0031967(L=3),GO:0031974(L=1),GO:0031975(L=3),GO:0031981(L=6),GO:0032991(L=1)…	GO:0003674(L=0),GO:0003824(L=1),GO:0016491(L=2),	PFAM (Cullin_Nedd8, Cullin), SMART (Cullin_Nedd8, CULLIN)
ID=g52981	XP_024371333.1	92.6	529	39	0	1	529	1	529	0.00e+00	92.3	XP_024371333.1 fucosyltransferase 2-like [Physcomitrium patens]	physcomitrium patens	physcomitrium patens;physcomitrium;funariaceae;funariales;funariidae;bryopsida;bryophytina;bryophyta;embryophyta;streptophytina;streptophyta;viridiplantae;eukaryota;cellular organisms;root	/core/projects/EBP/Wegrzyn/Moss/Physcomitrellopsis_africana/Physcomitrellopsis_africana_Genome/RawData_Nanopore_5074/5074_test_LSK109_30JAN19/annotation/entap/entap_filter_abf_scaf/entap_outfiles/similarity_search/DIAMOND/blastp_genes_final_complete.out	No	Yes							3218.PP1S38_405V6.1	0.00e+00	1017.3		Viridiplantae	virNOG[6]	0JBBU@euNOG,0YCCI@NOG,1BZW9@strNOG,1ECM8@virNOG	Xyloglucan fucosyltransferase		GO:0005975(L=3),GO:0008150(L=0),GO:0008152(L=1),GO:0009987(L=1),GO:0036065(L=4),GO:0042546(L=3),GO:0044085(L=2),GO:0044238(L=2),GO:0044699(L=1),GO:0044723(L=3),GO:0044763(L=2),GO:0070085(L=3),GO:0071554(L=2),GO:0071704(L=2),GO:0071840(L=1),	GO:0005575(L=0),GO:0016020(L=1),	GO:0003674(L=0),GO:0003824(L=1),GO:0008107(L=7),GO:0008417(L=5),GO:0016740(L=2),GO:0016757(L=3),GO:0016758(L=4),GO:0031127(L=6),	PFAM (XG_FTase), SMART (TRANS)
ID=g52900
ID=g6127	XP_024362597.1	82.8	134	22	1	1	133	1	134	1.80e-66	99.3	XP_024362597.1 photosystem I reaction center subunit IV, chloroplastic-like [Physcomitrium patens]	physcomitrium patens	physcomitrium patens;physcomitrium;funariaceae;funariales;funariidae;bryopsida;bryophytina;bryophyta;embryophyta;streptophytina;streptophyta;viridiplantae;eukaryota;cellular organisms;root	/core/projects/EBP/Wegrzyn/Moss/Physcomitrellopsis_africana/Physcomitrellopsis_africana_Genome/RawData_Nanopore_5074/5074_test_LSK109_30JAN19/annotation/entap/entap_filter_abf_scaf/entap_outfiles/similarity_search/DIAMOND/blastp_genes_final_complete.out	No	Yes							3218.PP1S334_17V6.1	3.50e-74	223	PSAE	Viridiplantae	virNOG[6]	0J1R4@euNOG,122QJ@NOG,1BSFI@strNOG,1E6SH@virNOG	photosystem I reaction center subunit IV	1951100	GO:0008150(L=0),GO:0008152(L=1),GO:0009987(L=1),GO:0015979(L=3),GO:0044237(L=2),	GO:0005575(L=0),GO:0005622(L=3),GO:0005623(L=1),GO:0005737(L=4),GO:0009507(L=6),GO:0009521(L=4),GO:0009522(L=6),GO:0009526(L=6),GO:0009532(L=6),GO:0009534(L=6),GO:0009535(L=6),GO:0009536(L=5),GO:0009538(L=5),GO:0009570(L=7),GO:0009579(L=4),GO:0009941(L=7),GO:0010287(L=6),GO:0016020(L=1),GO:0031967(L=3),GO:0031975(L=3),GO:0031976(L=5),GO:0031984(L=3),GO:0032991(L=1),GO:0034357(L=4),GO:0042651(L=6)…		PFAM (PSI_PsaE), SMART (TRANS)
ID=g17977
ID=g2274	XP_024369535.1	94.1	101	6	0	1	101	1	101	1.80e-53	99	XP_024369535.1 uncharacterized protein LOC112279381 isoform X1 [Physcomitrium patens]	physcomitrium patens	physcomitrium patens;physcomitrium;funariaceae;funariales;funariidae;bryopsida;bryophytina;bryophyta;embryophyta;streptophytina;streptophyta;viridiplantae;eukaryota;cellular organisms;root	/core/projects/EBP/Wegrzyn/Moss/Physcomitrellopsis_africana/Physcomitrellopsis_africana_Genome/RawData_Nanopore_5074/5074_test_LSK109_30JAN19/annotation/entap/entap_filter_abf_scaf/entap_outfiles/similarity_search/DIAMOND/blastp_genes_final_complete.out	No	No
ID=g32814	XP_024376899.1	90.3	730	71	0	1	730	22	751	0.00e+00	99.9	XP_024376899.1 protein STRUBBELIG-RECEPTOR FAMILY 8-like isoform X1 [Physcomitrium patens]	physcomitrium patens	physcomitrium patens;physcomitrium;funariaceae;funariales;funariidae;bryopsida;bryophytina;bryophyta;embryophyta;streptophytina;streptophyta;viridiplantae;eukaryota;cellular organisms;root	/core/projects/EBP/Wegrzyn/Moss/Physcomitrellopsis_africana/Physcomitrellopsis_africana_Genome/RawData_Nanopore_5074/5074_test_LSK109_30JAN19/annotation/entap/entap_filter_abf_scaf/entap_outfiles/similarity_search/DIAMOND/blastp_genes_final_complete.out	No	Yes							3218.PP1S64_28V6.1	0.00e+00	1186.8		Viridiplantae	virNOG[6]	1BC6H@strNOG,1DXUF@virNOG,COG0515@NOG,KOG1187@euNOG	strubbelig-receptor family		GO:0006464(L=5),GO:0006468(L=6),GO:0006793(L=3),GO:0006796(L=4),GO:0008150(L=0),GO:0008152(L=1),GO:0009987(L=1),GO:0016310(L=5),GO:0019538(L=3),GO:0036211(L=4),GO:0043170(L=3),GO:0043412(L=4),GO:0044237(L=2),GO:0044238(L=2),GO:0044260(L=3),GO:0044267(L=4),GO:0071704(L=2),	GO:0005575(L=0),GO:0005623(L=1),GO:0005886(L=3),GO:0016020(L=1),GO:0016021(L=4),GO:0031224(L=3),GO:0044425(L=2),GO:0044464(L=2),GO:0071944(L=3),	GO:0000166(L=3),GO:0001882(L=3),GO:0001883(L=4),GO:0003674(L=0),GO:0003824(L=1),GO:0004672(L=5),GO:0005488(L=1),GO:0005524(L=7),GO:0016301(L=4),GO:0016740(L=2),GO:0016772(L=3),GO:0016773(L=4),GO:0017076(L=4),GO:0030554(L=5),GO:0032549(L=4),GO:0032550(L=5),GO:0032553(L=3),GO:0032555(L=4),GO:0032559(L=6),GO:0035639(L=4),GO:0036094(L=2),GO:0043167(L=2),GO:0043168(L=3),GO:0097159(L=2),GO:1901265(L=3)…	PFAM (LRR_1, Pkinase_Tyr, Pkinase, LRRNT_2), SMART (LRR, TRANS, STYKc, SIGNAL)
ID=g55911	XP_024395437.1	96.2	505	19	0	100	604	2	506	0.00e+00	83.5	XP_024395437.1 uncharacterized protein LOC112291785 isoform X1 [Physcomitrium patens]	physcomitrium patens	physcomitrium patens;physcomitrium;funariaceae;funariales;funariidae;bryopsida;bryophytina;bryophyta;embryophyta;streptophytina;streptophyta;viridiplantae;eukaryota;cellular organisms;root	/core/projects/EBP/Wegrzyn/Moss/Physcomitrellopsis_africana/Physcomitrellopsis_africana_Genome/RawData_Nanopore_5074/5074_test_LSK109_30JAN19/annotation/entap/entap_filter_abf_scaf/entap_outfiles/similarity_search/DIAMOND/blastp_genes_final_complete.out	No	No							3218.PP1S79_62V6.1	0.00e+00	971.1		Viridiplantae	virNOG[6]	0IGN8@euNOG,0ZJRH@NOG,1BDI1@strNOG,1DRFF@virNOG	BRO1-like domain					PFAM (BRO1), SMART (BRO1)
ID=g15551	XP_024377246.1	95.5	132	6	0	1	132	1	132	1.30e-81	99.2	XP_024377246.1 V-type proton ATPase subunit F-like [Physcomitrium patens]	physcomitrium patens	physcomitrium patens;physcomitrium;funariaceae;funariales;funariidae;bryopsida;bryophytina;bryophyta;embryophyta;streptophytina;streptophyta;viridiplantae;eukaryota;cellular organisms;root	/core/projects/EBP/Wegrzyn/Moss/Physcomitrellopsis_africana/Physcomitrellopsis_africana_Genome/RawData_Nanopore_5074/5074_test_LSK109_30JAN19/annotation/entap/entap_filter_abf_scaf/entap_outfiles/similarity_search/DIAMOND/blastp_genes_final_complete.out	No	Yes							3218.PP1S14_11V6.1	1.90e-82	243.8		Viridiplantae	virNOG[6]	1BR4S@strNOG,1E2WU@virNOG,COG1436@NOG,KOG3432@euNOG	Subunit of the peripheral V1 complex of vacuolar ATPase essential for assembly or catalytic function. V-ATPase is responsible for acidifying a variety of intracellular compartments in eukaryotic cells (By similarity)	1.9011e+30	GO:0006139(L=3),GO:0006152(L=7),GO:0006163(L=5),GO:0006195(L=7),GO:0006200(L=-1),GO:0006725(L=3),GO:0006753(L=4),GO:0006793(L=3),GO:0006796(L=4),GO:0006807(L=2),GO:0006810(L=3),GO:0006811(L=4),GO:0006812(L=5),GO:0006818(L=4),GO:0008150(L=0),GO:0008152(L=1),GO:0009056(L=2),GO:0009116(L=4),GO:0009117(L=5),GO:0009119(L=5),GO:0009123(L=5),GO:0009125(L=5),GO:0009126(L=7),GO:0009128(L=7),GO:0009141(L=5…	GO:0005575(L=0),GO:0005622(L=3),GO:0005623(L=1),GO:0005737(L=4),GO:0005773(L=5),GO:0005774(L=6),GO:0005794(L=4),GO:0005886(L=3),GO:0016020(L=1),GO:0016469(L=4),GO:0031090(L=3),GO:0032991(L=1),GO:0033176(L=5),GO:0033178(L=5),GO:0033180(L=5),GO:0043226(L=1),GO:0043227(L=2),GO:0043229(L=3),GO:0043231(L=4),GO:0043234(L=2),GO:0044422(L=2),GO:0044424(L=3),GO:0044425(L=2),GO:0044437(L=5),GO:0044444(L=4)…	GO:0003674(L=0),GO:0003824(L=1),GO:0005215(L=1),GO:0008324(L=5),GO:0015075(L=4),GO:0015077(L=7),GO:0015078(L=8),GO:0015399(L=4),GO:0015405(L=5),GO:0016462(L=5),GO:0016787(L=2),GO:0016817(L=3),GO:0016818(L=4),GO:0016820(L=4),GO:0016887(L=7),GO:0017111(L=6),GO:0019829(L=6),GO:0022804(L=3),GO:0022857(L=2),GO:0022890(L=6),GO:0022891(L=3),GO:0022892(L=2),GO:0042623(L=8),GO:0042625(L=5),GO:0042626(L=5)…	PFAM (ATP-synt_F)
ID=g22138	XP_024401778.1	57.7	227	78	3	1	221	1	215	1.00e-71	99.5	XP_024401778.1 uncharacterized protein LOC112294978 [Physcomitrium patens]	physcomitrium patens	physcomitrium patens;physcomitrium;funariaceae;funariales;funariidae;bryopsida;bryophytina;bryophyta;embryophyta;streptophytina;streptophyta;viridiplantae;eukaryota;cellular organisms;root	/core/projects/EBP/Wegrzyn/Moss/Physcomitrellopsis_africana/Physcomitrellopsis_africana_Genome/RawData_Nanopore_5074/5074_test_LSK109_30JAN19/annotation/entap/entap_filter_abf_scaf/entap_outfiles/similarity_search/DIAMOND/blastp_genes_final_complete.out	No	No
ID=g20908	XP_024403315.1	94.1	2226	98	5	1	2200	1	2218	0.00e+00	100	XP_024403315.1 protein CELLULOSE SYNTHASE INTERACTIVE 1-like [Physcomitrium patens]	physcomitrium patens	physcomitrium patens;physcomitrium;funariaceae;funariales;funariidae;bryopsida;bryophytina;bryophyta;embryophyta;streptophytina;streptophyta;viridiplantae;eukaryota;cellular organisms;root	/core/projects/EBP/Wegrzyn/Moss/Physcomitrellopsis_africana/Physcomitrellopsis_africana_Genome/RawData_Nanopore_5074/5074_test_LSK109_30JAN19/annotation/entap/entap_filter_abf_scaf/entap_outfiles/similarity_search/DIAMOND/blastp_genes_final_complete.out	No	Yes							3218.PP1S20_50V6.1	0.00e+00	3524.2		Viridiplantae	virNOG[6]	0ITMI@euNOG,0ZTP2@NOG,1C7K3@strNOG,1EMHT@virNOG	Armadillo/beta-catenin-like repeat		GO:0000271(L=5),GO:0005975(L=3),GO:0005976(L=4),GO:0006073(L=5),GO:0008150(L=0),GO:0008152(L=1),GO:0009058(L=2),GO:0009059(L=4),GO:0009250(L=7),GO:0009987(L=1),GO:0016049(L=2),GO:0016051(L=4),GO:0030243(L=8),GO:0030244(L=7),GO:0033692(L=4),GO:0034637(L=4),GO:0034645(L=4),GO:0040007(L=1),GO:0043170(L=3),GO:0044042(L=5),GO:0044237(L=2),GO:0044238(L=2),GO:0044249(L=3),GO:0044260(L=3),GO:0044262(L=3)…	GO:0005575(L=0),GO:0005622(L=3),GO:0005623(L=1),GO:0005737(L=4),GO:0005886(L=3),GO:0005911(L=2),GO:0009506(L=3),GO:0016020(L=1),GO:0030054(L=1),GO:0044424(L=3),GO:0044464(L=2),GO:0055044(L=1),GO:0071944(L=3),		PFAM (Arm, C2), SMART (ARM, C2, COIL)
ID=g23513	XP_024390726.1	96.1	332	13	0	1	332	1	332	3.20e-233	99.7	XP_024390726.1 ubiquitin-like domain-containing CTD phosphatase isoform X2 [Physcomitrium patens]	physcomitrium patens	physcomitrium patens;physcomitrium;funariaceae;funariales;funariidae;bryopsida;bryophytina;bryophyta;embryophyta;streptophytina;streptophyta;viridiplantae;eukaryota;cellular organisms;root	/core/projects/EBP/Wegrzyn/Moss/Physcomitrellopsis_africana/Physcomitrellopsis_africana_Genome/RawData_Nanopore_5074/5074_test_LSK109_30JAN19/annotation/entap/entap_filter_abf_scaf/entap_outfiles/similarity_search/DIAMOND/blastp_genes_final_complete.out	No	Yes							3218.PP1S21_268V6.1	4.60e-234	643.7		Viridiplantae	virNOG[6]	1BE2V@strNOG,1DS0K@virNOG,COG5190@NOG,KOG1605@euNOG,KOG1872@euNOG	Ubiquitin-like domain-containing CTD		GO:0006793(L=3),GO:0006796(L=4),GO:0008150(L=0),GO:0008152(L=1),GO:0009987(L=1),GO:0016311(L=5),GO:0044237(L=2),	GO:0005575(L=0),GO:0005622(L=3),GO:0005623(L=1),GO:0005634(L=5),GO:0043226(L=1),GO:0043227(L=2),GO:0043229(L=3),GO:0043231(L=4),GO:0044424(L=3),GO:0044464(L=2),	GO:0003674(L=0),GO:0003824(L=1),GO:0004721(L=6),GO:0016787(L=2),GO:0016788(L=3),GO:0016791(L=5),GO:0042578(L=4),	PFAM (NIF, ubiquitin), SMART (CPDc, UBQ, COIL)
ID=g10204
ID=g26192.1	XP_024373676.1	75.9	605	38	4	1	501	1	601	0.00e+00	87.1	XP_024373676.1 type IV inositol polyphosphate 5-phosphatase 9-like isoform X1 [Physcomitrium patens]	physcomitrium patens	physcomitrium patens;physcomitrium;funariaceae;funariales;funariidae;bryopsida;bryophytina;bryophyta;embryophyta;streptophytina;streptophyta;viridiplantae;eukaryota;cellular organisms;root	/core/projects/EBP/Wegrzyn/Moss/Physcomitrellopsis_africana/Physcomitrellopsis_africana_Genome/RawData_Nanopore_5074/5074_test_LSK109_30JAN19/annotation/entap/entap_filter_abf_scaf/entap_outfiles/similarity_search/DIAMOND/blastp_genes_final_complete.out	No	Yes							3218.PP1S355_37V6.1	9.50e-283	787.7		Viridiplantae	virNOG[6]	1BMPY@strNOG,1DXY1@virNOG,COG5411@NOG,KOG0565@euNOG	type I inositol-1,4,5-trisphosphate 5-phosphatase		GO:0000003(L=1),GO:0003002(L=5),GO:0003006(L=2),GO:0005975(L=3),GO:0006066(L=4),GO:0006139(L=3),GO:0006629(L=3),GO:0006644(L=4),GO:0006650(L=5),GO:0006725(L=3),GO:0006793(L=3),GO:0006796(L=4),GO:0006807(L=2),GO:0007154(L=2),GO:0007165(L=3),GO:0007275(L=3),GO:0007389(L=4),GO:0008150(L=0),GO:0008152(L=1),GO:0009056(L=2),GO:0009719(L=2),GO:0009725(L=3),GO:0009737(L=4),GO:0009738(L=6),GO:0009755(L=5)…		GO:0003674(L=0),GO:0003824(L=1),GO:0004445(L=8),GO:0004518(L=4),GO:0004519(L=5),GO:0004527(L=5),GO:0016787(L=2),GO:0016788(L=3),GO:0016791(L=5),GO:0042578(L=4),GO:0046030(L=7),GO:0052658(L=8),GO:0052659(L=8),GO:0052743(L=7),GO:0052745(L=6),	PFAM (Exo_endo_phos), SMART (IPPc)
ID=g42569	XP_024397632.1	89.3	289	31	0	1	289	1	289	6.60e-193	99.7	XP_024397632.1 uncharacterized protein LOC112292895 isoform X2 [Physcomitrium patens]	physcomitrium patens	physcomitrium patens;physcomitrium;funariaceae;funariales;funariidae;bryopsida;bryophytina;bryophyta;embryophyta;streptophytina;streptophyta;viridiplantae;eukaryota;cellular organisms;root	/core/projects/EBP/Wegrzyn/Moss/Physcomitrellopsis_africana/Physcomitrellopsis_africana_Genome/RawData_Nanopore_5074/5074_test_LSK109_30JAN19/annotation/entap/entap_filter_abf_scaf/entap_outfiles/similarity_search/DIAMOND/blastp_genes_final_complete.out	No	No
ID=g56224.3	XP_024363811.1	84.8	807	89	3	1	807	1	773	0.00e+00	99.9	XP_024363811.1 pre-mRNA-processing factor 39-like isoform X4 [Physcomitrium patens]	physcomitrium patens	physcomitrium patens;physcomitrium;funariaceae;funariales;funariidae;bryopsida;bryophytina;bryophyta;embryophyta;streptophytina;streptophyta;viridiplantae;eukaryota;cellular organisms;root	/core/projects/EBP/Wegrzyn/Moss/Physcomitrellopsis_africana/Physcomitrellopsis_africana_Genome/RawData_Nanopore_5074/5074_test_LSK109_30JAN19/annotation/entap/entap_filter_abf_scaf/entap_outfiles/similarity_search/DIAMOND/blastp_genes_final_complete.out	No	Yes							3218.PP1S59_249V6.1	0.00e+00	1360.5	PRP39	Viridiplantae	virNOG[6]	0XPVR@NOG,1BBT2@strNOG,1DPRQ@virNOG,KOG1258@euNOG	pre-mRNA-processing factor		GO:0006139(L=3),GO:0006396(L=5),GO:0006397(L=7),GO:0006725(L=3),GO:0006807(L=2),GO:0008150(L=0),GO:0008152(L=1),GO:0009987(L=1),GO:0010467(L=4),GO:0016070(L=4),GO:0016071(L=5),GO:0034641(L=3),GO:0040034(L=4),GO:0043170(L=3),GO:0044237(L=2),GO:0044238(L=2),GO:0044260(L=3),GO:0046483(L=3),GO:0048506(L=5),GO:0048509(L=5),GO:0048510(L=6),GO:0050789(L=2),GO:0050793(L=3),GO:0051239(L=3),GO:0065007(L=1)…	GO:0005575(L=0),GO:0005622(L=3),GO:0005623(L=1),GO:0005634(L=5),GO:0043226(L=1),GO:0043227(L=2),GO:0043229(L=3),GO:0043231(L=4),GO:0044424(L=3),GO:0044464(L=2),		PFAM (Suf, DUF1740), SMART (HAT)
ID=g24223	XP_024398803.1	95.4	581	27	0	1	581	1	581	0.00e+00	97.5	XP_024398803.1 ATP-dependent 6-phosphofructokinase 6-like isoform X1 [Physcomitrium patens]	physcomitrium patens	physcomitrium patens;physcomitrium;funariaceae;funariales;funariidae;bryopsida;bryophytina;bryophyta;embryophyta;streptophytina;streptophyta;viridiplantae;eukaryota;cellular organisms;root	/core/projects/EBP/Wegrzyn/Moss/Physcomitrellopsis_africana/Physcomitrellopsis_africana_Genome/RawData_Nanopore_5074/5074_test_LSK109_30JAN19/annotation/entap/entap_filter_abf_scaf/entap_outfiles/similarity_search/DIAMOND/blastp_genes_final_complete.out	No	Yes							3218.PP1S327_30V6.2	0.00e+00	1148.3		Viridiplantae	virNOG[6]	1BDSF@strNOG,1DRPG@virNOG,COG0205@NOG,KOG2440@euNOG	6-phosphofructokinase	10,30,51,52,680,1100,1110,1120,1230	GO:0005975(L=3),GO:0005996(L=4),GO:0006002(L=4),GO:0006006(L=7),GO:0006007(L=7),GO:0006091(L=3),GO:0006096(L=5),GO:0006793(L=3),GO:0006796(L=4),GO:0008150(L=0),GO:0008152(L=1),GO:0009056(L=2),GO:0009987(L=1),GO:0016052(L=4),GO:0016310(L=5),GO:0019318(L=5),GO:0019320(L=7),GO:0019637(L=3),GO:0044237(L=2),GO:0044238(L=2),GO:0044262(L=3),GO:0044723(L=3),GO:0044724(L=4),GO:0046365(L=5),GO:0046835(L=4)…	GO:0005575(L=0),GO:0005622(L=3),GO:0005623(L=1),GO:0005737(L=4),GO:0005829(L=4),GO:0005886(L=3),GO:0005945(L=6),GO:0016020(L=1),GO:0032991(L=1),GO:0043234(L=2),GO:0044424(L=3),GO:0044444(L=4),GO:0044445(L=5),GO:0044464(L=2),GO:0071944(L=3),	GO:0000166(L=3),GO:0001882(L=3),GO:0001883(L=4),GO:0003674(L=0),GO:0003824(L=1),GO:0003872(L=7),GO:0005488(L=1),GO:0005524(L=7),GO:0008443(L=5),GO:0016301(L=4),GO:0016740(L=2),GO:0016772(L=3),GO:0016773(L=4),GO:0017076(L=4),GO:0019200(L=5),GO:0030554(L=5),GO:0032549(L=4),GO:0032550(L=5),GO:0032553(L=3),GO:0032555(L=4),GO:0032559(L=6),GO:0035639(L=4),GO:0036094(L=2),GO:0043167(L=2),GO:0043168(L=3)…	PFAM (PFK)
ID=g55861
ID=g50366	XP_024378062.1	88.6	587	63	3	1	585	1	585	0.00e+00	73.4	XP_024378062.1 MAP3K epsilon protein kinase 1-like [Physcomitrium patens]	physcomitrium patens	physcomitrium patens;physcomitrium;funariaceae;funariales;funariidae;bryopsida;bryophytina;bryophyta;embryophyta;streptophytina;streptophyta;viridiplantae;eukaryota;cellular organisms;root	/core/projects/EBP/Wegrzyn/Moss/Physcomitrellopsis_africana/Physcomitrellopsis_africana_Genome/RawData_Nanopore_5074/5074_test_LSK109_30JAN19/annotation/entap/entap_filter_abf_scaf/entap_outfiles/similarity_search/DIAMOND/blastp_genes_final_complete.out	No	Yes							3218.PP1S43_178V6.1	9.30e-248	711.4		Viridiplantae	virNOG[6]	0XQGS@NOG,1BM69@strNOG,1DZ18@virNOG,KOG0198@euNOG	Mitogen-activated protein kinase kinase kinase		GO:0006464(L=5),GO:0006468(L=6),GO:0006793(L=3),GO:0006796(L=4),GO:0008150(L=0),GO:0008152(L=1),GO:0009987(L=1),GO:0016310(L=5),GO:0019538(L=3),GO:0036211(L=4),GO:0043170(L=3),GO:0043412(L=4),GO:0044237(L=2),GO:0044238(L=2),GO:0044260(L=3),GO:0044267(L=4),GO:0071704(L=2),		GO:0000166(L=3),GO:0001882(L=3),GO:0001883(L=4),GO:0003674(L=0),GO:0003824(L=1),GO:0004672(L=5),GO:0004674(L=6),GO:0005488(L=1),GO:0005524(L=7),GO:0016301(L=4),GO:0016740(L=2),GO:0016772(L=3),GO:0016773(L=4),GO:0017076(L=4),GO:0030554(L=5),GO:0032549(L=4),GO:0032550(L=5),GO:0032553(L=3),GO:0032555(L=4),GO:0032559(L=6),GO:0035639(L=4),GO:0036094(L=2),GO:0043167(L=2),GO:0043168(L=3),GO:0097159(L=2)…	PFAM (Pkinase_Tyr, Pkinase), SMART (S_TKc, TRANS)
ID=g16715
ID=g29042	XP_024384840.1	93.7	1230	65	2	1	1217	57	1286	0.00e+00	99.9	XP_024384840.1 uncharacterized protein LOC112286796 [Physcomitrium patens]	physcomitrium patens	physcomitrium patens;physcomitrium;funariaceae;funariales;funariidae;bryopsida;bryophytina;bryophyta;embryophyta;streptophytina;streptophyta;viridiplantae;eukaryota;cellular organisms;root	/core/projects/EBP/Wegrzyn/Moss/Physcomitrellopsis_africana/Physcomitrellopsis_africana_Genome/RawData_Nanopore_5074/5074_test_LSK109_30JAN19/annotation/entap/entap_filter_abf_scaf/entap_outfiles/similarity_search/DIAMOND/blastp_genes_final_complete.out	No	No							3218.PP1S90_74V6.1	0.00e+00	2242.2		Viridiplantae	virNOG[6]	0ITGK@euNOG,0YNKJ@NOG,1C7HX@strNOG,1EMFQ@virNOG	NA					SMART (TRANS, SIGNAL)
ID=g23932	XP_024385117.1	82.3	457	42	1	1	418	9	465	2.60e-257	99.1	XP_024385117.1 transcription factor bHLH128-like isoform X1 [Physcomitrium patens]	physcomitrium patens	physcomitrium patens;physcomitrium;funariaceae;funariales;funariidae;bryopsida;bryophytina;bryophyta;embryophyta;streptophytina;streptophyta;viridiplantae;eukaryota;cellular organisms;root	/core/projects/EBP/Wegrzyn/Moss/Physcomitrellopsis_africana/Physcomitrellopsis_africana_Genome/RawData_Nanopore_5074/5074_test_LSK109_30JAN19/annotation/entap/entap_filter_abf_scaf/entap_outfiles/similarity_search/DIAMOND/blastp_genes_final_complete.out	No	Yes							3218.PP1S213_60V6.1	3.80e-258	714.1		Viridiplantae	virNOG[6]	0IJTA@euNOG,0YDYN@NOG,1BQUV@strNOG,1DZHW@virNOG	Transcription factor		GO:0000003(L=1),GO:0003006(L=2),GO:0006139(L=3),GO:0006351(L=5),GO:0006355(L=7),GO:0006725(L=3),GO:0006807(L=2),GO:0007275(L=3),GO:0008150(L=0),GO:0008152(L=1),GO:0009058(L=2),GO:0009059(L=4),GO:0009314(L=3),GO:0009416(L=4),GO:0009628(L=2),GO:0009648(L=5),GO:0009791(L=4),GO:0009889(L=4),GO:0009987(L=1),GO:0010228(L=4),GO:0010467(L=4),GO:0010468(L=5),GO:0010556(L=5),GO:0016070(L=4),GO:0018130(L=4)…	GO:0005575(L=0),GO:0005622(L=3),GO:0005623(L=1),GO:0005634(L=5),GO:0043226(L=1),GO:0043227(L=2),GO:0043229(L=3),GO:0043231(L=4),GO:0044424(L=3),GO:0044464(L=2),	GO:0001071(L=1),GO:0003674(L=0),GO:0003676(L=3),GO:0003677(L=4),GO:0003700(L=2),GO:0005488(L=1),GO:0097159(L=2),GO:1901363(L=2),	PFAM (HLH), SMART (HLH, COIL)
ID=g50929	XP_024382983.1	88.5	355	16	4	1	338	53	399	4.00e-215	99.7	XP_024382983.1 uncharacterized protein LOC112285884 [Physcomitrium patens]	physcomitrium patens	physcomitrium patens;physcomitrium;funariaceae;funariales;funariidae;bryopsida;bryophytina;bryophyta;embryophyta;streptophytina;streptophyta;viridiplantae;eukaryota;cellular organisms;root	/core/projects/EBP/Wegrzyn/Moss/Physcomitrellopsis_africana/Physcomitrellopsis_africana_Genome/RawData_Nanopore_5074/5074_test_LSK109_30JAN19/annotation/entap/entap_filter_abf_scaf/entap_outfiles/similarity_search/DIAMOND/blastp_genes_final_complete.out	No	No							3218.PP1S35_179V6.1	6.20e-216	600.9	OSI_13709	Viridiplantae	virNOG[6]	0IJK5@euNOG,1BMSA@strNOG,1DRJS@virNOG,COG3315@NOG	methyltransferase		GO:0008150(L=0),GO:0008152(L=1),GO:0032259(L=2),		GO:0003674(L=0),GO:0003824(L=1),GO:0008168(L=4),GO:0016740(L=2),GO:0016741(L=3),	PFAM (LCM)
ID=g26166	XP_024366441.1	97.9	97	2	0	1	97	1	97	2.20e-61	99	XP_024366441.1 uncharacterized protein LOC112277877 [Physcomitrium patens]	physcomitrium patens	physcomitrium patens;physcomitrium;funariaceae;funariales;funariidae;bryopsida;bryophytina;bryophyta;embryophyta;streptophytina;streptophyta;viridiplantae;eukaryota;cellular organisms;root	/core/projects/EBP/Wegrzyn/Moss/Physcomitrellopsis_africana/Physcomitrellopsis_africana_Genome/RawData_Nanopore_5074/5074_test_LSK109_30JAN19/annotation/entap/entap_filter_abf_scaf/entap_outfiles/similarity_search/DIAMOND/blastp_genes_final_complete.out	No	No							3218.PP1S149_291V6.1	7.80e-61	188		Viridiplantae	virNOG[6]	0J0RB@euNOG,129WX@NOG,1BTNJ@strNOG,1E5IG@virNOG	ribosomal protein	3010	GO:0006412(L=5),GO:0008150(L=0),GO:0008152(L=1),GO:0009058(L=2),GO:0009059(L=4),GO:0009987(L=1),GO:0010467(L=4),GO:0019538(L=3),GO:0034645(L=4),GO:0043170(L=3),GO:0044237(L=2),GO:0044238(L=2),GO:0044249(L=3),GO:0044260(L=3),GO:0044267(L=4),GO:0071704(L=2),GO:1901576(L=3),	GO:0005575(L=0),GO:0005622(L=3),GO:0005623(L=1),GO:0005737(L=4),GO:0005840(L=5),GO:0015934(L=6),GO:0030529(L=4),GO:0032991(L=1),GO:0043226(L=1),GO:0043228(L=2),GO:0043229(L=3),GO:0043232(L=3),GO:0044391(L=5),GO:0044422(L=2),GO:0044424(L=3),GO:0044444(L=4),GO:0044446(L=3),GO:0044464(L=2),	GO:0003674(L=0),GO:0003735(L=2),GO:0005198(L=1),	PFAM (Ribosomal_L30)
ID=g54530	XP_024378218.1	79.1	1467	145	4	1	1317	1	1456	0.00e+00	97.8	XP_024378218.1 uncharacterized protein LOC112283573 isoform X4 [Physcomitrium patens]	physcomitrium patens	physcomitrium patens;physcomitrium;funariaceae;funariales;funariidae;bryopsida;bryophytina;bryophyta;embryophyta;streptophytina;streptophyta;viridiplantae;eukaryota;cellular organisms;root	/core/projects/EBP/Wegrzyn/Moss/Physcomitrellopsis_africana/Physcomitrellopsis_africana_Genome/RawData_Nanopore_5074/5074_test_LSK109_30JAN19/annotation/entap/entap_filter_abf_scaf/entap_outfiles/similarity_search/DIAMOND/blastp_genes_final_complete.out	No	No							3218.PP1S177_38V6.1	0.00e+00	2051.2		Viridiplantae	virNOG[6]	0XQ07@NOG,1BKBK@strNOG,1DY8B@virNOG,KOG4839@euNOG	Putative zinc-finger domain		GO:0006412(L=5),GO:0008150(L=0),GO:0008152(L=1),GO:0009058(L=2),GO:0009059(L=4),GO:0009987(L=1),GO:0010467(L=4),GO:0019538(L=3),GO:0034645(L=4),GO:0043170(L=3),GO:0044237(L=2),GO:0044238(L=2),GO:0044249(L=3),GO:0044260(L=3),GO:0044267(L=4),GO:0071704(L=2),GO:1901576(L=3),	GO:0005575(L=0),GO:0005622(L=3),GO:0005623(L=1),GO:0005737(L=4),GO:0005840(L=5),GO:0030529(L=4),GO:0032991(L=1),GO:0043226(L=1),GO:0043228(L=2),GO:0043229(L=3),GO:0043232(L=3),GO:0044424(L=3),GO:0044444(L=4),GO:0044464(L=2),	GO:0003674(L=0),GO:0003676(L=3),GO:0003735(L=2),GO:0005198(L=1),GO:0005488(L=1),GO:0008270(L=6),GO:0043167(L=2),GO:0043169(L=3),GO:0046872(L=4),GO:0046914(L=5),GO:0097159(L=2),GO:1901363(L=2),	PFAM (zf-C3H1), SMART (COIL)
ID=g33824	XP_024356778.1	91.9	655	49	2	1	652	1	654	0.00e+00	99.8	XP_024356778.1 uncharacterized protein LOC112272852 isoform X1 [Physcomitrium patens]	physcomitrium patens	physcomitrium patens;physcomitrium;funariaceae;funariales;funariidae;bryopsida;bryophytina;bryophyta;embryophyta;streptophytina;streptophyta;viridiplantae;eukaryota;cellular organisms;root	/core/projects/EBP/Wegrzyn/Moss/Physcomitrellopsis_africana/Physcomitrellopsis_africana_Genome/RawData_Nanopore_5074/5074_test_LSK109_30JAN19/annotation/entap/entap_filter_abf_scaf/entap_outfiles/similarity_search/DIAMOND/blastp_genes_final_complete.out	No	No							3218.PP1S20_161V6.1	0.00e+00	1169.5		Viridiplantae	virNOG[6]	0IHUA@euNOG,0ZBTD@NOG,1BE9J@strNOG,1DS77@virNOG	NA
ID=g37561.1	XP_024378482.1	93.5	371	22	2	1	370	1	370	1.80e-249	99.7	XP_024378482.1 peptide deformylase 1A, chloroplastic-like [Physcomitrium patens]	physcomitrium patens	physcomitrium patens;physcomitrium;funariaceae;funariales;funariidae;bryopsida;bryophytina;bryophyta;embryophyta;streptophytina;streptophyta;viridiplantae;eukaryota;cellular organisms;root	/core/projects/EBP/Wegrzyn/Moss/Physcomitrellopsis_africana/Physcomitrellopsis_africana_Genome/RawData_Nanopore_5074/5074_test_LSK109_30JAN19/annotation/entap/entap_filter_abf_scaf/entap_outfiles/similarity_search/DIAMOND/blastp_genes_final_complete.out	No	Yes							3218.PP1S38_85V6.1	2.60e-250	688	PDF1A	Viridiplantae	virNOG[6]	1BMVS@strNOG,1DZQ3@virNOG,COG0242@NOG,KOG3137@euNOG	peptide deformylase		GO:0006412(L=5),GO:0006464(L=5),GO:0008150(L=0),GO:0008152(L=1),GO:0009058(L=2),GO:0009059(L=4),GO:0009987(L=1),GO:0010467(L=4),GO:0019538(L=3),GO:0034645(L=4),GO:0036211(L=4),GO:0043170(L=3),GO:0043412(L=4),GO:0043686(L=6),GO:0044237(L=2),GO:0044238(L=2),GO:0044249(L=3),GO:0044260(L=3),GO:0044267(L=4),GO:0071704(L=2),GO:1901576(L=3),	GO:0005575(L=0),GO:0005618(L=4),GO:0005622(L=3),GO:0005623(L=1),GO:0005737(L=4),GO:0005739(L=5),GO:0009505(L=5),GO:0009507(L=6),GO:0009532(L=6),GO:0009536(L=5),GO:0009570(L=7),GO:0030312(L=3),GO:0043226(L=1),GO:0043227(L=2),GO:0043229(L=3),GO:0043231(L=4),GO:0044422(L=2),GO:0044424(L=3),GO:0044434(L=6),GO:0044435(L=5),GO:0044444(L=4),GO:0044446(L=3),GO:0044464(L=2),GO:0071944(L=3),	GO:0003674(L=0),GO:0003824(L=1),GO:0005488(L=1),GO:0005506(L=6),GO:0008463(L=5),GO:0016787(L=2),GO:0016810(L=3),GO:0016811(L=4),GO:0042586(L=5),GO:0043167(L=2),GO:0043169(L=3),GO:0046872(L=4),GO:0046914(L=5),	PFAM (Pep_deformylase), SMART (SIGNAL)
ID=g49495	XP_024401685.1	82.2	409	71	1	125	533	1	407	5.90e-239	76.6	XP_024401685.1 uncharacterized protein LOC112294924 [Physcomitrium patens]	physcomitrium patens	physcomitrium patens;physcomitrium;funariaceae;funariales;funariidae;bryopsida;bryophytina;bryophyta;embryophyta;streptophytina;streptophyta;viridiplantae;eukaryota;cellular organisms;root	/core/projects/EBP/Wegrzyn/Moss/Physcomitrellopsis_africana/Physcomitrellopsis_africana_Genome/RawData_Nanopore_5074/5074_test_LSK109_30JAN19/annotation/entap/entap_filter_abf_scaf/entap_outfiles/similarity_search/DIAMOND/blastp_genes_final_complete.out	No	No							3694.POPTR_0006s08000.1	1.80e-05	52.4		Viridiplantae	virNOG[6]	0JE51@euNOG,115GM@NOG,1C5HC@strNOG,1EJ8F@virNOG	AP2		GO:0006139(L=3),GO:0006351(L=5),GO:0006355(L=7),GO:0006725(L=3),GO:0006807(L=2),GO:0008150(L=0),GO:0008152(L=1),GO:0009058(L=2),GO:0009059(L=4),GO:0009889(L=4),GO:0009987(L=1),GO:0010467(L=4),GO:0010468(L=5),GO:0010556(L=5),GO:0016070(L=4),GO:0018130(L=4),GO:0019219(L=5),GO:0019222(L=3),GO:0019438(L=4),GO:0031323(L=4),GO:0031326(L=5),GO:0032774(L=5),GO:0034641(L=3),GO:0034645(L=4),GO:0034654(L=4)…	GO:0005575(L=0),GO:0005622(L=3),GO:0005623(L=1),GO:0005634(L=5),GO:0043226(L=1),GO:0043227(L=2),GO:0043229(L=3),GO:0043231(L=4),GO:0044424(L=3),GO:0044464(L=2),	GO:0001071(L=1),GO:0003674(L=0),GO:0003676(L=3),GO:0003677(L=4),GO:0003700(L=2),GO:0005488(L=1),GO:0097159(L=2),GO:1901363(L=2),	PFAM (AP2), SMART (AP2)
ID=g50588.1	XP_024389547.1	97.9	425	8	1	1	424	1	425	5.90e-296	99.8	XP_024389547.1 3-oxoacyl-[acyl-carrier-protein] synthase III, chloroplastic-like isoform X1 [Physcomitrium patens]	physcomitrium patens	physcomitrium patens;physcomitrium;funariaceae;funariales;funariidae;bryopsida;bryophytina;bryophyta;embryophyta;streptophytina;streptophyta;viridiplantae;eukaryota;cellular organisms;root	/core/projects/EBP/Wegrzyn/Moss/Physcomitrellopsis_africana/Physcomitrellopsis_africana_Genome/RawData_Nanopore_5074/5074_test_LSK109_30JAN19/annotation/entap/entap_filter_abf_scaf/entap_outfiles/similarity_search/DIAMOND/blastp_genes_final_complete.out	No	Yes							3218.PP1S11_305V6.1	2.90e-295	806.2		Viridiplantae	virNOG[6]	0IH2M@euNOG,1BGDQ@strNOG,1DUB8@virNOG,COG0332@NOG	3-oxoacyl- acyl-carrier-protein synthase	611100	GO:0006082(L=3),GO:0006629(L=3),GO:0006631(L=4),GO:0006633(L=5),GO:0008150(L=0),GO:0008152(L=1),GO:0008610(L=4),GO:0009058(L=2),GO:0009987(L=1),GO:0016053(L=4),GO:0019752(L=5),GO:0032787(L=6),GO:0043436(L=4),GO:0044237(L=2),GO:0044238(L=2),GO:0044249(L=3),GO:0044255(L=3),GO:0044281(L=3),GO:0044283(L=4),GO:0044710(L=2),GO:0044711(L=3),GO:0046394(L=5),GO:0071704(L=2),GO:0072330(L=6),GO:1901576(L=3),	GO:0005575(L=0),GO:0005622(L=3),GO:0005623(L=1),GO:0005737(L=4),GO:0009507(L=6),GO:0009532(L=6),GO:0009536(L=5),GO:0009570(L=7),GO:0043226(L=1),GO:0043227(L=2),GO:0043229(L=3),GO:0043231(L=4),GO:0044422(L=2),GO:0044424(L=3),GO:0044434(L=6),GO:0044435(L=5),GO:0044444(L=4),GO:0044446(L=3),GO:0044464(L=2),	GO:0003674(L=0),GO:0003824(L=1),GO:0004312(L=5),GO:0004315(L=6),GO:0016740(L=2),GO:0016746(L=3),GO:0016747(L=4),GO:0033818(L=5),	PFAM (ACP_syn_III, ACP_syn_III_C, Chal_sti_synt_C)
ID=g16127	XP_013722520.1	25.6	655	258	17	1	492	77	665	1.30e-30	96.7	XP_013722520.1 uncharacterized protein LOC106426340 [Brassica napus]	brassica napus	brassica napus;brassica;brassiceae;brassicaceae;brassicales;malvids;rosids;pentapetalae;gunneridae;eudicotyledons;mesangiospermae;magnoliopsida;spermatophyta;euphyllophyta;tracheophyta;embryophyta;streptophytina;streptophyta;viridiplantae;eukaryota;cellular organisms;root	/core/projects/EBP/Wegrzyn/Moss/Physcomitrellopsis_africana/Physcomitrellopsis_africana_Genome/RawData_Nanopore_5074/5074_test_LSK109_30JAN19/annotation/entap/entap_filter_abf_scaf/entap_outfiles/similarity_search/DIAMOND/blastp_genes_final_complete.out	No	No							3218.PP1S36_334V6.1	0.00e+00	888.3		Viridiplantae	virNOG[6]	0XRSP@NOG,1BI8A@strNOG,1DTU1@virNOG,KOG1043@euNOG	LETM1-like protein			GO:0005575(L=0),GO:0005622(L=3),GO:0005623(L=1),GO:0005737(L=4),GO:0009507(L=6),GO:0009526(L=6),GO:0009536(L=5),GO:0009941(L=7),GO:0016020(L=1),GO:0016021(L=4),GO:0031224(L=3),GO:0031967(L=3),GO:0031975(L=3),GO:0043226(L=1),GO:0043227(L=2),GO:0043229(L=3),GO:0043231(L=4),GO:0044422(L=2),GO:0044424(L=3),GO:0044425(L=2),GO:0044434(L=6),GO:0044435(L=5),GO:0044444(L=4),GO:0044446(L=3),GO:0044464(L=2),		PFAM (LETM1), SMART (COIL, TRANS)
ID=g4863	XP_024404083.1	95.5	576	26	0	1	576	30	605	0.00e+00	99.8	XP_024404083.1 peptidyl-prolyl cis-trans isomerase FKBP62-like isoform X1 [Physcomitrium patens]	physcomitrium patens	physcomitrium patens;physcomitrium;funariaceae;funariales;funariidae;bryopsida;bryophytina;bryophyta;embryophyta;streptophytina;streptophyta;viridiplantae;eukaryota;cellular organisms;root	/core/projects/EBP/Wegrzyn/Moss/Physcomitrellopsis_africana/Physcomitrellopsis_africana_Genome/RawData_Nanopore_5074/5074_test_LSK109_30JAN19/annotation/entap/entap_filter_abf_scaf/entap_outfiles/similarity_search/DIAMOND/blastp_genes_final_complete.out	No	Yes							3218.PP1S109_70V6.2	0.00e+00	1063.9		Viridiplantae	virNOG[6]	1BC3C@strNOG,1DQ20@virNOG,COG0545@NOG,KOG0543@euNOG	peptidylprolyl	4915	GO:0000413(L=8),GO:0006457(L=2),GO:0006464(L=5),GO:0006950(L=2),GO:0006970(L=3),GO:0007275(L=3),GO:0008150(L=0),GO:0008152(L=1),GO:0009266(L=3),GO:0009408(L=3),GO:0009611(L=3),GO:0009628(L=2),GO:0009791(L=4),GO:0009845(L=5),GO:0009987(L=1),GO:0010035(L=3),GO:0010038(L=4),GO:0010286(L=4),GO:0018193(L=6),GO:0018208(L=7),GO:0019538(L=3),GO:0032501(L=1),GO:0032502(L=1),GO:0033554(L=3),GO:0034605(L=4)…	GO:0005575(L=0),GO:0005622(L=3),GO:0005623(L=1),GO:0005634(L=5),GO:0005737(L=4),GO:0005773(L=5),GO:0005829(L=4),GO:0016020(L=1),GO:0043226(L=1),GO:0043227(L=2),GO:0043229(L=3),GO:0043231(L=4),GO:0044424(L=3),GO:0044444(L=4),GO:0044464(L=2),GO:0071944(L=3),	GO:0003674(L=0),GO:0003755(L=4),GO:0003824(L=1),GO:0005488(L=1),GO:0005527(L=3),GO:0005528(L=4),GO:0005543(L=3),GO:0008144(L=2),GO:0008289(L=2),GO:0016853(L=2),GO:0016859(L=3),GO:0032266(L=6),GO:0035091(L=4),GO:0043167(L=2),GO:0043168(L=3),GO:0080025(L=7),GO:0097159(L=2),GO:1901363(L=2),GO:1901981(L=5),	PFAM (FKBP_C, TPR_1, TPR_2), SMART (TPR, COIL)
ID=g60374.2																								59689.fgenesh2_kg.3__2519__AT3G23100.1	3.10e-11	64.3		Viridiplantae	virNOG[6]	0BWN1@braNOG,0IFUB@euNOG,11X3V@NOG,1BJNB@strNOG,1DVEH@virNOG	DNA repair protein	3450	GO:0006139(L=3),GO:0006259(L=4),GO:0006281(L=5),GO:0006302(L=7),GO:0006310(L=5),GO:0006725(L=3),GO:0006807(L=2),GO:0006950(L=2),GO:0006974(L=4),GO:0008150(L=0),GO:0008152(L=1),GO:0009987(L=1),GO:0033554(L=3),GO:0034641(L=3),GO:0043170(L=3),GO:0044237(L=2),GO:0044238(L=2),GO:0044260(L=3),GO:0044699(L=1),GO:0044763(L=2),GO:0046483(L=3),GO:0050896(L=1),GO:0051716(L=2),GO:0071704(L=2),GO:0090304(L=4)…	GO:0005575(L=0),GO:0005622(L=3),GO:0005623(L=1),GO:0005634(L=5),GO:0043226(L=1),GO:0043227(L=2),GO:0043229(L=3),GO:0043231(L=4),GO:0044424(L=3),GO:0044464(L=2),	GO:0000166(L=3),GO:0001882(L=3),GO:0001883(L=4),GO:0003674(L=0),GO:0003676(L=3),GO:0003677(L=4),GO:0005488(L=1),GO:0005524(L=7),GO:0017076(L=4),GO:0030554(L=5),GO:0032549(L=4),GO:0032550(L=5),GO:0032553(L=3),GO:0032555(L=4),GO:0032559(L=6),GO:0035639(L=4),GO:0036094(L=2),GO:0043167(L=2),GO:0043168(L=3),GO:0097159(L=2),GO:1901265(L=3),GO:1901363(L=2),	PFAM (XRCC4), SMART (COIL)
ID=g32304.2	XP_024399849.1	94.4	341	19	0	1	341	1	341	8.70e-227	99.4	XP_024399849.1 uncharacterized protein LOC112294010 isoform X1 [Physcomitrium patens]	physcomitrium patens	physcomitrium patens;physcomitrium;funariaceae;funariales;funariidae;bryopsida;bryophytina;bryophyta;embryophyta;streptophytina;streptophyta;viridiplantae;eukaryota;cellular organisms;root	/core/projects/EBP/Wegrzyn/Moss/Physcomitrellopsis_africana/Physcomitrellopsis_africana_Genome/RawData_Nanopore_5074/5074_test_LSK109_30JAN19/annotation/entap/entap_filter_abf_scaf/entap_outfiles/similarity_search/DIAMOND/blastp_genes_final_complete.out	No	No							3218.PP1S98_192V6.2	1.30e-227	628.2		Viridiplantae	virNOG[6]	0IHE3@euNOG,11XCB@NOG,1BINH@strNOG,1DWJN@virNOG	NA					SMART (TRANS, COIL, SIGNAL)
ID=g33016	XP_024386761.1	97.3	483	13	0	32	514	1	483	0.00e+00	93.8	XP_024386761.1 inositol-tetrakisphosphate 1-kinase 6-like [Physcomitrium patens]	physcomitrium patens	physcomitrium patens;physcomitrium;funariaceae;funariales;funariidae;bryopsida;bryophytina;bryophyta;embryophyta;streptophytina;streptophyta;viridiplantae;eukaryota;cellular organisms;root	/core/projects/EBP/Wegrzyn/Moss/Physcomitrellopsis_africana/Physcomitrellopsis_africana_Genome/RawData_Nanopore_5074/5074_test_LSK109_30JAN19/annotation/entap/entap_filter_abf_scaf/entap_outfiles/similarity_search/DIAMOND/blastp_genes_final_complete.out	No	Yes							3218.PP1S322_37V6.1	0.00e+00	918.7		Viridiplantae	virNOG[6]	0II4S@euNOG,10UUV@NOG,1BJUN@strNOG,1DXRT@virNOG	Inositol-tetrakisphosphate 1-kinase		GO:0006066(L=4),GO:0006139(L=3),GO:0006259(L=4),GO:0006725(L=3),GO:0006793(L=3),GO:0006796(L=4),GO:0006807(L=2),GO:0008150(L=0),GO:0008152(L=1),GO:0009058(L=2),GO:0009987(L=1),GO:0010264(L=8),GO:0015074(L=5),GO:0016310(L=5),GO:0019637(L=3),GO:0019751(L=5),GO:0032957(L=4),GO:0032958(L=4),GO:0033517(L=4),GO:0034641(L=3),GO:0043170(L=3),GO:0043647(L=3),GO:0044237(L=2),GO:0044238(L=2),GO:0044260(L=3)…	GO:0005575(L=0),GO:0005622(L=3),GO:0005623(L=1),GO:0005737(L=4),GO:0005829(L=4),GO:0044424(L=3),GO:0044444(L=4),GO:0044464(L=2),	GO:0000166(L=3),GO:0000287(L=5),GO:0001882(L=3),GO:0001883(L=4),GO:0003674(L=0),GO:0003676(L=3),GO:0003824(L=1),GO:0005488(L=1),GO:0005524(L=7),GO:0016301(L=4),GO:0016740(L=2),GO:0016772(L=3),GO:0016773(L=4),GO:0017076(L=4),GO:0030554(L=5),GO:0032549(L=4),GO:0032550(L=5),GO:0032553(L=3),GO:0032555(L=4),GO:0032559(L=6),GO:0035639(L=4),GO:0036094(L=2),GO:0043167(L=2),GO:0043168(L=3),GO:0043169(L=3)…	PFAM (Ins134_P3_kin)
ID=g33451	XP_024367828.1	74.8	373	93	1	1	372	1	373	7.70e-196	99.5	XP_024367828.1 uncharacterized protein LOC112278489 [Physcomitrium patens]	physcomitrium patens	physcomitrium patens;physcomitrium;funariaceae;funariales;funariidae;bryopsida;bryophytina;bryophyta;embryophyta;streptophytina;streptophyta;viridiplantae;eukaryota;cellular organisms;root	/core/projects/EBP/Wegrzyn/Moss/Physcomitrellopsis_africana/Physcomitrellopsis_africana_Genome/RawData_Nanopore_5074/5074_test_LSK109_30JAN19/annotation/entap/entap_filter_abf_scaf/entap_outfiles/similarity_search/DIAMOND/blastp_genes_final_complete.out	No	No							3218.PP1S426_27V6.1	3.70e-193	546.2	WRKY49	Viridiplantae	virNOG[6]	0JEIP@euNOG,0YSII@NOG,1BCGB@strNOG,1DQED@virNOG	Transcription factor	4626	GO:0006355(L=7),GO:0008150(L=0),GO:0009889(L=4),GO:0010468(L=5),GO:0010556(L=5),GO:0019219(L=5),GO:0019222(L=3),GO:0031323(L=4),GO:0031326(L=5),GO:0050789(L=2),GO:0050794(L=3),GO:0051171(L=4),GO:0051252(L=5),GO:0060255(L=4),GO:0065007(L=1),GO:0080090(L=4),GO:2000112(L=6),GO:2001141(L=6),		GO:0001071(L=1),GO:0003674(L=0),GO:0003676(L=3),GO:0003677(L=4),GO:0003700(L=2),GO:0005488(L=1),GO:0043565(L=5),GO:0097159(L=2),GO:1901363(L=2),	PFAM (WRKY), SMART (WRKY)
ID=g24075	XP_024390553.1	92.8	418	27	1	1	415	4	421	9.10e-265	99.8	XP_024390553.1 AT-hook motif nuclear-localized protein 7-like [Physcomitrium patens]	physcomitrium patens	physcomitrium patens;physcomitrium;funariaceae;funariales;funariidae;bryopsida;bryophytina;bryophyta;embryophyta;streptophytina;streptophyta;viridiplantae;eukaryota;cellular organisms;root	/core/projects/EBP/Wegrzyn/Moss/Physcomitrellopsis_africana/Physcomitrellopsis_africana_Genome/RawData_Nanopore_5074/5074_test_LSK109_30JAN19/annotation/entap/entap_filter_abf_scaf/entap_outfiles/similarity_search/DIAMOND/blastp_genes_final_complete.out	No	Yes							3218.PP1S469_4V6.1	1.30e-265	730.7		Viridiplantae	virNOG[6]	0IK2W@euNOG,11IXN@NOG,1BEEY@strNOG,1DSCT@virNOG	Domain of unknown function (DUF296)			GO:0005575(L=0),GO:0005622(L=3),GO:0005623(L=1),GO:0005737(L=4),GO:0005829(L=4),GO:0044424(L=3),GO:0044444(L=4),GO:0044464(L=2),	GO:0003674(L=0),GO:0003676(L=3),GO:0003677(L=4),GO:0005488(L=1),GO:0097159(L=2),GO:1901363(L=2),	PFAM (DUF296, AT_hook), SMART (AT_hook)
ID=g27426.1	XP_024370955.1	93.8	484	29	1	3	485	15	498	0.00e+00	99.4	XP_024370955.1 putative alpha-L-fucosidase 1 isoform X1 [Physcomitrium patens]	physcomitrium patens	physcomitrium patens;physcomitrium;funariaceae;funariales;funariidae;bryopsida;bryophytina;bryophyta;embryophyta;streptophytina;streptophyta;viridiplantae;eukaryota;cellular organisms;root	/core/projects/EBP/Wegrzyn/Moss/Physcomitrellopsis_africana/Physcomitrellopsis_africana_Genome/RawData_Nanopore_5074/5074_test_LSK109_30JAN19/annotation/entap/entap_filter_abf_scaf/entap_outfiles/similarity_search/DIAMOND/blastp_genes_final_complete.out	No	No							3218.PP1S55_131V6.1	0.00e+00	923.3		Viridiplantae	virNOG[6]	1BH7D@strNOG,1DV3I@virNOG,COG3669@NOG,KOG3340@euNOG	Alpha-l-fucosidase	511	GO:0005975(L=3),GO:0006516(L=5),GO:0007155(L=2),GO:0008150(L=0),GO:0008152(L=1),GO:0009056(L=2),GO:0009057(L=4),GO:0009100(L=4),GO:0009987(L=1),GO:0019538(L=3),GO:0022610(L=1),GO:0030163(L=4),GO:0043170(L=3),GO:0044237(L=2),GO:0044238(L=2),GO:0044248(L=3),GO:0044260(L=3),GO:0044265(L=4),GO:0044699(L=1),GO:0044763(L=2),GO:0071704(L=2),GO:1901135(L=3),GO:1901136(L=4),GO:1901575(L=3),	GO:0005575(L=0),GO:0005576(L=1),GO:0005622(L=3),GO:0005623(L=1),GO:0005737(L=4),GO:0005773(L=5),GO:0043226(L=1),GO:0043227(L=2),GO:0043229(L=3),GO:0043231(L=4),GO:0044424(L=3),GO:0044444(L=4),GO:0044464(L=2),GO:0048046(L=2),	GO:0003674(L=0),GO:0003824(L=1),GO:0004553(L=4),GO:0004560(L=6),GO:0005488(L=1),GO:0015928(L=5),GO:0016787(L=2),GO:0016798(L=3),GO:0043167(L=2),GO:0043169(L=3),	PFAM (Alpha_L_fucos, F5_F8_type_C), SMART (Alpha_L_fucos, SIGNAL, TRANS)
ID=g1554	XP_024374877.1	96.8	499	16	0	1	499	1	499	0.00e+00	99.8	XP_024374877.1 phytepsin-like [Physcomitrium patens]	physcomitrium patens	physcomitrium patens;physcomitrium;funariaceae;funariales;funariidae;bryopsida;bryophytina;bryophyta;embryophyta;streptophytina;streptophyta;viridiplantae;eukaryota;cellular organisms;root	/core/projects/EBP/Wegrzyn/Moss/Physcomitrellopsis_africana/Physcomitrellopsis_africana_Genome/RawData_Nanopore_5074/5074_test_LSK109_30JAN19/annotation/entap/entap_filter_abf_scaf/entap_outfiles/similarity_search/DIAMOND/blastp_genes_final_complete.out	No	Yes							3218.PP1S93_73V6.2	0.00e+00	981.9		Viridiplantae	virNOG[6]	0XNV7@NOG,1BJFM@strNOG,1DQEY@virNOG,KOG1339@euNOG	aspartic proteinase	41425152	GO:0006508(L=4),GO:0006629(L=3),GO:0006643(L=4),GO:0006665(L=4),GO:0006807(L=2),GO:0006950(L=2),GO:0006970(L=3),GO:0008150(L=0),GO:0008152(L=1),GO:0009628(L=2),GO:0009651(L=4),GO:0009987(L=1),GO:0010035(L=3),GO:0010038(L=4),GO:0019538(L=3),GO:0042221(L=2),GO:0043170(L=3),GO:0044237(L=2),GO:0044238(L=2),GO:0044255(L=3),GO:0044710(L=2),GO:0046686(L=5),GO:0050896(L=1),GO:0071704(L=2),GO:1901564(L=3),	GO:0000323(L=6),GO:0005575(L=0),GO:0005622(L=3),GO:0005623(L=1),GO:0005737(L=4),GO:0005764(L=7),GO:0005773(L=5),GO:0005829(L=4),GO:0005911(L=2),GO:0009506(L=3),GO:0030054(L=1),GO:0043226(L=1),GO:0043227(L=2),GO:0043229(L=3),GO:0043231(L=4),GO:0044424(L=3),GO:0044444(L=4),GO:0044464(L=2),GO:0055044(L=1),	GO:0003674(L=0),GO:0003824(L=1),GO:0004175(L=5),GO:0004190(L=6),GO:0008233(L=3),GO:0016787(L=2),GO:0070001(L=5),GO:0070011(L=4),	PFAM (Asp, SapB_1, SapB_2), SMART (SapB, TRANS, SIGNAL)
ID=g31240	XP_024390297.1	83.1	344	58	0	1	344	1	344	2.50e-211	99.7	XP_024390297.1 peroxidase 57-like [Physcomitrium patens]	physcomitrium patens	physcomitrium patens;physcomitrium;funariaceae;funariales;funariidae;bryopsida;bryophytina;bryophyta;embryophyta;streptophytina;streptophyta;viridiplantae;eukaryota;cellular organisms;root	/core/projects/EBP/Wegrzyn/Moss/Physcomitrellopsis_africana/Physcomitrellopsis_africana_Genome/RawData_Nanopore_5074/5074_test_LSK109_30JAN19/annotation/entap/entap_filter_abf_scaf/entap_outfiles/similarity_search/DIAMOND/blastp_genes_final_complete.out	No	Yes							3218.PP1S55_121V6.1	2.60e-88	274.6		Viridiplantae	virNOG[6]	0ITH7@euNOG,11F7T@NOG,1BMM9@strNOG,1DSBS@virNOG	peroxidase	36094011001110	GO:0000302(L=4),GO:0006950(L=2),GO:0006952(L=3),GO:0006979(L=3),GO:0008150(L=0),GO:0008152(L=1),GO:0009056(L=2),GO:0009607(L=2),GO:0009620(L=5),GO:0009987(L=1),GO:0010035(L=3),GO:0033554(L=3),GO:0034599(L=4),GO:0034614(L=5),GO:0042221(L=2),GO:0042542(L=4),GO:0042743(L=4),GO:0042744(L=4),GO:0044237(L=2),GO:0044248(L=3),GO:0044699(L=1),GO:0044710(L=2),GO:0044763(L=2),GO:0050832(L=5),GO:0050896(L=1)…	GO:0005575(L=0),GO:0005576(L=1),GO:0005622(L=3),GO:0005623(L=1),GO:0005737(L=4),GO:0005794(L=4),GO:0043226(L=1),GO:0043227(L=2),GO:0043229(L=3),GO:0043231(L=4),GO:0044424(L=3),GO:0044444(L=4),GO:0044464(L=2),	GO:0003674(L=0),GO:0003824(L=1),GO:0004601(L=2),GO:0005488(L=1),GO:0016209(L=1),GO:0016491(L=2),GO:0016684(L=3),GO:0020037(L=4),GO:0043167(L=2),GO:0043169(L=3),GO:0046872(L=4),GO:0046906(L=3),GO:0097159(L=2),GO:1901363(L=2),	PFAM (peroxidase), SMART (SIGNAL, TRANS)
ID=g41990	XP_021652774.1	37.7	446	188	12	1	376	7	432	4.60e-87	99.7	XP_021652774.1 ent-copalyl diphosphate synthase, chloroplastic-like [Hevea brasiliensis]	hevea brasiliensis	hevea brasiliensis;hevea;micrandreae;crotonoideae;euphorbiaceae;malpighiales;fabids;rosids;pentapetalae;gunneridae;eudicotyledons;mesangiospermae;magnoliopsida;spermatophyta;euphyllophyta;tracheophyta;embryophyta;streptophytina;streptophyta;viridiplantae;eukaryota;cellular organisms;root	/core/projects/EBP/Wegrzyn/Moss/Physcomitrellopsis_africana/Physcomitrellopsis_africana_Genome/RawData_Nanopore_5074/5074_test_LSK109_30JAN19/annotation/entap/entap_filter_abf_scaf/entap_outfiles/similarity_search/DIAMOND/blastp_genes_final_complete.out	No	Yes							3218.PP1S130_5V6.1	2.20e-239	680.2	CPS1	Viridiplantae	virNOG[6]	0IHWJ@euNOG,0XNXR@NOG,1BJT5@strNOG,1DS7Z@virNOG	diphosphate synthase	90411001110	GO:0006082(L=3),GO:0006629(L=3),GO:0006720(L=4),GO:0006721(L=5),GO:0007154(L=2),GO:0007165(L=3),GO:0008150(L=0),GO:0008152(L=1),GO:0008299(L=4),GO:0008610(L=4),GO:0009058(L=2),GO:0009685(L=6),GO:0009686(L=6),GO:0009719(L=2),GO:0009725(L=3),GO:0009739(L=4),GO:0009740(L=6),GO:0009755(L=5),GO:0009987(L=1),GO:0010033(L=3),GO:0010476(L=6),GO:0016053(L=4),GO:0016101(L=7),GO:0016102(L=7),GO:0016114(L=5)…	GO:0005575(L=0),GO:0005622(L=3),GO:0005623(L=1),GO:0005737(L=4),GO:0005739(L=5),GO:0009507(L=6),GO:0009536(L=5),GO:0043226(L=1),GO:0043227(L=2),GO:0043229(L=3),GO:0043231(L=4),GO:0044424(L=3),GO:0044444(L=4),GO:0044464(L=2),	GO:0000287(L=5),GO:0003674(L=0),GO:0003824(L=1),GO:0005488(L=1),GO:0009905(L=4),GO:0010333(L=5),GO:0016829(L=2),GO:0016835(L=3),GO:0016838(L=4),GO:0016853(L=2),GO:0016872(L=3),GO:0043167(L=2),GO:0043169(L=3),GO:0046872(L=4),	PFAM (Terpene_synth, Terpene_synth_C), SMART (COIL)
ID=g2354	XP_024378637.1	94.4	251	14	0	1	251	1	251	2.00e-177	98.4	XP_024378637.1 plant cysteine oxidase 4-like isoform X1 [Physcomitrium patens]	physcomitrium patens	physcomitrium patens;physcomitrium;funariaceae;funariales;funariidae;bryopsida;bryophytina;bryophyta;embryophyta;streptophytina;streptophyta;viridiplantae;eukaryota;cellular organisms;root	/core/projects/EBP/Wegrzyn/Moss/Physcomitrellopsis_africana/Physcomitrellopsis_africana_Genome/RawData_Nanopore_5074/5074_test_LSK109_30JAN19/annotation/entap/entap_filter_abf_scaf/entap_outfiles/similarity_search/DIAMOND/blastp_genes_final_complete.out	No	Yes							3218.PP1S270_35V6.1	2.90e-178	496.1		Viridiplantae	virNOG[6]	11Y3H@NOG,1BPFG@strNOG,1DWGE@virNOG,KOG4281@euNOG	2-aminoethanethiol dioxygenase-like	4301100	GO:0008150(L=0),GO:0008152(L=1),GO:0044710(L=2),GO:0055114(L=3),		GO:0003674(L=0),GO:0003824(L=1),GO:0016491(L=2),GO:0016701(L=3),GO:0016702(L=4),GO:0047800(L=5),GO:0051213(L=3),	PFAM (DUF1637)
ID=g22899	XP_024361655.1	91.2	1312	115	1	1	1312	1	1311	0.00e+00	99.9	XP_024361655.1 uncharacterized protein LOC112275498 isoform X1 [Physcomitrium patens]	physcomitrium patens	physcomitrium patens;physcomitrium;funariaceae;funariales;funariidae;bryopsida;bryophytina;bryophyta;embryophyta;streptophytina;streptophyta;viridiplantae;eukaryota;cellular organisms;root	/core/projects/EBP/Wegrzyn/Moss/Physcomitrellopsis_africana/Physcomitrellopsis_africana_Genome/RawData_Nanopore_5074/5074_test_LSK109_30JAN19/annotation/entap/entap_filter_abf_scaf/entap_outfiles/similarity_search/DIAMOND/blastp_genes_final_complete.out	No	No							3218.PP1S16_51V6.1	0.00e+00	2325.8		Viridiplantae	virNOG[6]	0IHQJ@euNOG,0Z114@NOG,1BEK7@strNOG,1DSI2@virNOG	NA			GO:0005575(L=0),GO:0005623(L=1),GO:0005886(L=3),GO:0016020(L=1),GO:0044464(L=2),GO:0071944(L=3),
ID=g4960																								3218.PP1S207_110V6.1	0.00e+00	948.7		Viridiplantae	virNOG[6]	0IVJN@euNOG,0YEYG@NOG,1BKJ1@strNOG,1DYEY@virNOG	transcription factor					PFAM (TCP), SMART (COIL)
ID=g23655	XP_024372527.1	89	454	19	1	1	423	1	454	3.30e-284	99.8	XP_024372527.1 uncharacterized protein At4g37920-like [Physcomitrium patens]	physcomitrium patens	physcomitrium patens;physcomitrium;funariaceae;funariales;funariidae;bryopsida;bryophytina;bryophyta;embryophyta;streptophytina;streptophyta;viridiplantae;eukaryota;cellular organisms;root	/core/projects/EBP/Wegrzyn/Moss/Physcomitrellopsis_africana/Physcomitrellopsis_africana_Genome/RawData_Nanopore_5074/5074_test_LSK109_30JAN19/annotation/entap/entap_filter_abf_scaf/entap_outfiles/similarity_search/DIAMOND/blastp_genes_final_complete.out	No	No							3218.PP1S60_3V6.1	4.90e-285	781.6		Viridiplantae	virNOG[6]	0IFIT@euNOG,0XQI1@NOG,1BHBH@strNOG,1DV7K@virNOG	NA		GO:0008150(L=0),GO:0008152(L=1),GO:0032259(L=2),		GO:0003674(L=0),GO:0003824(L=1),GO:0008168(L=4),GO:0016740(L=2),GO:0016741(L=3),	SMART (COIL)
ID=g10023	XP_024368388.1	99.1	213	2	0	1	213	1	213	2.50e-157	99.5	XP_024368388.1 chromatin remodeling protein EBS-like [Physcomitrium patens]	physcomitrium patens	physcomitrium patens;physcomitrium;funariaceae;funariales;funariidae;bryopsida;bryophytina;bryophyta;embryophyta;streptophytina;streptophyta;viridiplantae;eukaryota;cellular organisms;root	/core/projects/EBP/Wegrzyn/Moss/Physcomitrellopsis_africana/Physcomitrellopsis_africana_Genome/RawData_Nanopore_5074/5074_test_LSK109_30JAN19/annotation/entap/entap_filter_abf_scaf/entap_outfiles/similarity_search/DIAMOND/blastp_genes_final_complete.out	No	Yes							3218.PP1S384_37V6.1	3.60e-158	441.8		Viridiplantae	virNOG[6]	11Y07@NOG,1DQAE@virNOG,KOG1632@euNOG,KOG1886@euNOG	domain-containing protein		GO:0006355(L=7),GO:0007275(L=3),GO:0008150(L=0),GO:0009791(L=4),GO:0009889(L=4),GO:0010468(L=5),GO:0010556(L=5),GO:0019219(L=5),GO:0019222(L=3),GO:0031323(L=4),GO:0031326(L=5),GO:0032501(L=1),GO:0032502(L=1),GO:0044699(L=1),GO:0044707(L=2),GO:0050789(L=2),GO:0050794(L=3),GO:0051171(L=4),GO:0051252(L=5),GO:0060255(L=4),GO:0065007(L=1),GO:0080090(L=4),GO:2000112(L=6),GO:2001141(L=6),	GO:0005575(L=0),GO:0005622(L=3),GO:0005623(L=1),GO:0005634(L=5),GO:0043226(L=1),GO:0043227(L=2),GO:0043229(L=3),GO:0043231(L=4),GO:0044424(L=3),GO:0044464(L=2),	GO:0001071(L=1),GO:0003674(L=0),GO:0003676(L=3),GO:0003677(L=4),GO:0003700(L=2),GO:0005488(L=1),GO:0008270(L=6),GO:0043167(L=2),GO:0043169(L=3),GO:0046872(L=4),GO:0046914(L=5),GO:0097159(L=2),GO:1901363(L=2),	PFAM (BAH, PHD), SMART (BAH, PHD)
ID=g52343
ID=g11151.1	XP_024369308.1	35	894	454	26	157	958	11	869	1.20e-137	78.9	XP_024369308.1 probable LRR receptor-like serine/threonine-protein kinase At1g67720 [Physcomitrium patens]	physcomitrium patens	physcomitrium patens;physcomitrium;funariaceae;funariales;funariidae;bryopsida;bryophytina;bryophyta;embryophyta;streptophytina;streptophyta;viridiplantae;eukaryota;cellular organisms;root	/core/projects/EBP/Wegrzyn/Moss/Physcomitrellopsis_africana/Physcomitrellopsis_africana_Genome/RawData_Nanopore_5074/5074_test_LSK109_30JAN19/annotation/entap/entap_filter_abf_scaf/entap_outfiles/similarity_search/DIAMOND/blastp_genes_final_complete.out	No	Yes							3218.PP1S160_39V6.1	0.00e+00	1246.5		Viridiplantae	virNOG[6]	0IID2@euNOG,1BK7J@strNOG,1DY4B@virNOG,COG0515@NOG	Leucine-rich repeat receptor-like protein kinase		GO:0006464(L=5),GO:0006468(L=6),GO:0006793(L=3),GO:0006796(L=4),GO:0006950(L=2),GO:0006952(L=3),GO:0008150(L=0),GO:0008152(L=1),GO:0009607(L=2),GO:0009620(L=5),GO:0009987(L=1),GO:0016310(L=5),GO:0019538(L=3),GO:0036211(L=4),GO:0043170(L=3),GO:0043412(L=4),GO:0044237(L=2),GO:0044238(L=2),GO:0044260(L=3),GO:0044267(L=4),GO:0050832(L=5),GO:0050896(L=1),GO:0051704(L=1),GO:0051707(L=4),GO:0071704(L=2),	GO:0005575(L=0),GO:0005623(L=1),GO:0005886(L=3),GO:0016020(L=1),GO:0016021(L=4),GO:0031224(L=3),GO:0044425(L=2),GO:0044464(L=2),GO:0071944(L=3),	GO:0000166(L=3),GO:0001882(L=3),GO:0001883(L=4),GO:0003674(L=0),GO:0003824(L=1),GO:0004672(L=5),GO:0004674(L=6),GO:0005488(L=1),GO:0005524(L=7),GO:0016301(L=4),GO:0016740(L=2),GO:0016772(L=3),GO:0016773(L=4),GO:0017076(L=4),GO:0030554(L=5),GO:0032549(L=4),GO:0032550(L=5),GO:0032553(L=3),GO:0032555(L=4),GO:0032559(L=6),GO:0035639(L=4),GO:0036094(L=2),GO:0043167(L=2),GO:0043168(L=3),GO:0097159(L=2)…	PFAM (LRR_1, Pkinase_Tyr, Pkinase), SMART (TRANS, STYKc, SIGNAL, LRR)
ID=g2496
ID=g50951	XP_024381819.1	73.2	1073	149	9	122	1057	1	1071	0.00e+00	86.8	XP_024381819.1 uncharacterized protein LOC112285325 isoform X2 [Physcomitrium patens]	physcomitrium patens	physcomitrium patens;physcomitrium;funariaceae;funariales;funariidae;bryopsida;bryophytina;bryophyta;embryophyta;streptophytina;streptophyta;viridiplantae;eukaryota;cellular organisms;root	/core/projects/EBP/Wegrzyn/Moss/Physcomitrellopsis_africana/Physcomitrellopsis_africana_Genome/RawData_Nanopore_5074/5074_test_LSK109_30JAN19/annotation/entap/entap_filter_abf_scaf/entap_outfiles/similarity_search/DIAMOND/blastp_genes_final_complete.out	No	No							88036.EFJ11972	8.50e-11	73.6		Viridiplantae	virNOG[6]	0IFY6@euNOG,1BBW7@strNOG,1DPUX@virNOG,COG0484@NOG	dnaJ domain containing protein, expressed		GO:0006950(L=2),GO:0008150(L=0),GO:0050896(L=1),			PFAM (DUF3444, DnaJ), SMART (DnaJ, COIL)
ID=g37098	XP_024376497.1	85.2	372	37	2	1	355	1	371	5.50e-229	99.7	XP_024376497.1 probable pectinesterase 53 [Physcomitrium patens]	physcomitrium patens	physcomitrium patens;physcomitrium;funariaceae;funariales;funariidae;bryopsida;bryophytina;bryophyta;embryophyta;streptophytina;streptophyta;viridiplantae;eukaryota;cellular organisms;root	/core/projects/EBP/Wegrzyn/Moss/Physcomitrellopsis_africana/Physcomitrellopsis_africana_Genome/RawData_Nanopore_5074/5074_test_LSK109_30JAN19/annotation/entap/entap_filter_abf_scaf/entap_outfiles/similarity_search/DIAMOND/blastp_genes_final_complete.out	No	Yes							3218.PP1S236_80V6.1	7.90e-230	635.6		Ancestor	NOG[107]	COG4677@NOG
ID=g57957
ID=g21094	XP_024394936.1	94.1	622	37	0	96	717	29	650	0.00e+00	86.6	XP_024394936.1 uncharacterized protein LOC112291575 isoform X1 [Physcomitrium patens]	physcomitrium patens	physcomitrium patens;physcomitrium;funariaceae;funariales;funariidae;bryopsida;bryophytina;bryophyta;embryophyta;streptophytina;streptophyta;viridiplantae;eukaryota;cellular organisms;root	/core/projects/EBP/Wegrzyn/Moss/Physcomitrellopsis_africana/Physcomitrellopsis_africana_Genome/RawData_Nanopore_5074/5074_test_LSK109_30JAN19/annotation/entap/entap_filter_abf_scaf/entap_outfiles/similarity_search/DIAMOND/blastp_genes_final_complete.out	No	No							3218.PP1S34_267V6.1	0.00e+00	1020.4		Viridiplantae	virNOG[6]	0IKXV@euNOG,0YBPI@NOG,1BJSH@strNOG,1DXPX@virNOG	Remorin family			GO:0005575(L=0),GO:0005623(L=1),GO:0005886(L=3),GO:0016020(L=1),GO:0044464(L=2),GO:0071944(L=3),		PFAM (Remorin_C), SMART (COIL)
ID=g37999	XP_024391827.1	69.3	525	46	1	1	410	19	543	6.50e-228	99.8	XP_024391827.1 uncharacterized protein LOC112288075 [Physcomitrium patens]	physcomitrium patens	physcomitrium patens;physcomitrium;funariaceae;funariales;funariidae;bryopsida;bryophytina;bryophyta;embryophyta;streptophytina;streptophyta;viridiplantae;eukaryota;cellular organisms;root	/core/projects/EBP/Wegrzyn/Moss/Physcomitrellopsis_africana/Physcomitrellopsis_africana_Genome/RawData_Nanopore_5074/5074_test_LSK109_30JAN19/annotation/entap/entap_filter_abf_scaf/entap_outfiles/similarity_search/DIAMOND/blastp_genes_final_complete.out	No	No							3218.PP1S21_239V6.1	9.40e-229	642.1		Viridiplantae	virNOG[6]	0J020@euNOG,0YR4U@NOG,1BSCR@strNOG,1E4I2@virNOG	Transcription factor		GO:0000160(L=5),GO:0006139(L=3),GO:0006351(L=5),GO:0006355(L=7),GO:0006629(L=3),GO:0006725(L=3),GO:0006807(L=2),GO:0006950(L=2),GO:0007154(L=2),GO:0007165(L=3),GO:0008150(L=0),GO:0008152(L=1),GO:0009058(L=2),GO:0009059(L=4),GO:0009628(L=2),GO:0009719(L=2),GO:0009723(L=4),GO:0009725(L=3),GO:0009755(L=5),GO:0009873(L=6),GO:0009889(L=4),GO:0009987(L=1),GO:0010033(L=3),GO:0010467(L=4),GO:0010468(L=5)…	GO:0005575(L=0),GO:0005622(L=3),GO:0005623(L=1),GO:0005634(L=5),GO:0043226(L=1),GO:0043227(L=2),GO:0043229(L=3),GO:0043231(L=4),GO:0044424(L=3),GO:0044464(L=2),	GO:0001071(L=1),GO:0003674(L=0),GO:0003676(L=3),GO:0003677(L=4),GO:0003700(L=2),GO:0003824(L=1),GO:0004435(L=7),GO:0004620(L=5),GO:0004629(L=6),GO:0005488(L=1),GO:0008081(L=5),GO:0016298(L=4),GO:0016787(L=2),GO:0016788(L=3),GO:0042578(L=4),GO:0097159(L=2),GO:1901363(L=2),	PFAM (AP2), SMART (AP2, COIL)
ID=g10494.1	XP_024368603.1	80.4	1809	212	7	66	1759	86	1866	0.00e+00	96.3	XP_024368603.1 endoribonuclease Dicer homolog 1-like [Physcomitrium patens]	physcomitrium patens	physcomitrium patens;physcomitrium;funariaceae;funariales;funariidae;bryopsida;bryophytina;bryophyta;embryophyta;streptophytina;streptophyta;viridiplantae;eukaryota;cellular organisms;root	/core/projects/EBP/Wegrzyn/Moss/Physcomitrellopsis_africana/Physcomitrellopsis_africana_Genome/RawData_Nanopore_5074/5074_test_LSK109_30JAN19/annotation/entap/entap_filter_abf_scaf/entap_outfiles/similarity_search/DIAMOND/blastp_genes_final_complete.out	No	Yes							3218.PP1S30_297V6.1	0.00e+00	2767.3		Viridiplantae	virNOG[6]	1BFCI@strNOG,1DRB3@virNOG,COG0571@NOG,COG1111@NOG,KOG0701@euNOG	endoribonuclease Dicer		GO:0006139(L=3),GO:0006152(L=7),GO:0006163(L=5),GO:0006195(L=7),GO:0006200(L=-1),GO:0006396(L=5),GO:0006401(L=5),GO:0006725(L=3),GO:0006753(L=4),GO:0006793(L=3),GO:0006796(L=4),GO:0006807(L=2),GO:0007275(L=3),GO:0008150(L=0),GO:0008152(L=1),GO:0009056(L=2),GO:0009057(L=4),GO:0009116(L=4),GO:0009117(L=5),GO:0009119(L=5),GO:0009123(L=5),GO:0009125(L=5),GO:0009126(L=7),GO:0009128(L=7),GO:0009141(L=5…	GO:0005575(L=0),GO:0005622(L=3),GO:0005623(L=1),GO:0005634(L=5),GO:0043226(L=1),GO:0043227(L=2),GO:0043229(L=3),GO:0043231(L=4),GO:0044424(L=3),GO:0044464(L=2),	GO:0000166(L=3),GO:0001882(L=3),GO:0001883(L=4),GO:0003674(L=0),GO:0003676(L=3),GO:0003677(L=4),GO:0003723(L=4),GO:0003725(L=5),GO:0003824(L=1),GO:0004386(L=7),GO:0004518(L=4),GO:0004519(L=5),GO:0004521(L=6),GO:0004525(L=8),GO:0004540(L=5),GO:0005488(L=1),GO:0005524(L=7),GO:0008026(L=9),GO:0016462(L=5),GO:0016787(L=2),GO:0016788(L=3),GO:0016817(L=3),GO:0016818(L=4),GO:0016887(L=7),GO:0016891(L=7)…	PFAM (dsrm, Ribonuclease_3, PAZ, Helicase_C, dsRNA_bind, ResIII, DEAD, SNF2_N), SMART (RIBOc, DSRM, HELICc, PAZ, DEXDc, COIL)
ID=g6263	XP_034330687.1	36.4	195	98	5	62	236	5	193	2.00e-27	73.5	XP_034330687.1 peptidase inhibitor 16-like [Crassostrea gigas]	crassostrea gigas	crassostrea gigas;crassostrea;ostreidae;ostreoidea;ostreida;pteriomorphia;autobranchia;bivalvia;mollusca;lophotrochozoa;spiralia;protostomia;bilateria;eumetazoa;metazoa;opisthokonta;eukaryota;cellular organisms;root	/core/projects/EBP/Wegrzyn/Moss/Physcomitrellopsis_africana/Physcomitrellopsis_africana_Genome/RawData_Nanopore_5074/5074_test_LSK109_30JAN19/annotation/entap/entap_filter_abf_scaf/entap_outfiles/similarity_search/DIAMOND/blastp_genes_final_complete.out	No	Yes							3218.PP1S173_37V6.1	8.70e-79	240		Viridiplantae	virNOG[6]	1BT6Z@strNOG,1E52R@virNOG,COG2340@NOG,KOG3017@euNOG	SCP			GO:0005575(L=0),GO:0005576(L=1),		PFAM (CAP), SMART (SIGNAL, SCP, TRANS)
ID=g11612	XP_024383673.1	99.8	439	1	0	1	439	1	439	0.00e+00	99.8	XP_024383673.1 COP9 signalosome complex subunit 2-like [Physcomitrium patens]	physcomitrium patens	physcomitrium patens;physcomitrium;funariaceae;funariales;funariidae;bryopsida;bryophytina;bryophyta;embryophyta;streptophytina;streptophyta;viridiplantae;eukaryota;cellular organisms;root	/core/projects/EBP/Wegrzyn/Moss/Physcomitrellopsis_africana/Physcomitrellopsis_africana_Genome/RawData_Nanopore_5074/5074_test_LSK109_30JAN19/annotation/entap/entap_filter_abf_scaf/entap_outfiles/similarity_search/DIAMOND/blastp_genes_final_complete.out	No	Yes							3218.PP1S90_192V6.1	0.00e+00	869.8		Viridiplantae	virNOG[6]	1BGNU@strNOG,1DY53@virNOG,COG5159@NOG,KOG1464@euNOG	cop9 signalosome complex subunit		GO:0000338(L=6),GO:0006464(L=5),GO:0007154(L=2),GO:0007165(L=3),GO:0007275(L=3),GO:0007602(L=4),GO:0008150(L=0),GO:0008152(L=1),GO:0009056(L=2),GO:0009057(L=4),GO:0009314(L=3),GO:0009416(L=4),GO:0009581(L=3),GO:0009582(L=3),GO:0009583(L=4),GO:0009585(L=4),GO:0009605(L=2),GO:0009628(L=2),GO:0009639(L=5),GO:0009987(L=1),GO:0010017(L=4),GO:0010388(L=7),GO:0019538(L=3),GO:0023052(L=1),GO:0030163(L=4)…	GO:0005575(L=0),GO:0005622(L=3),GO:0005623(L=1),GO:0005634(L=5),GO:0005737(L=4),GO:0005829(L=4),GO:0008180(L=6),GO:0032991(L=1),GO:0043226(L=1),GO:0043227(L=2),GO:0043229(L=3),GO:0043231(L=4),GO:0043234(L=2),GO:0044422(L=2),GO:0044424(L=3),GO:0044428(L=5),GO:0044444(L=4),GO:0044446(L=3),GO:0044464(L=2),	GO:0003674(L=0),GO:0003676(L=3),GO:0003677(L=4),GO:0003682(L=3),GO:0005488(L=1),GO:0097159(L=2),GO:1901363(L=2),	PFAM (PCI, PCI_Csn8, Myb_DNA-binding), SMART (PAM, PINT, COIL, SANT)
ID=g52896
ID=g29050	XP_024402182.1	79.3	1961	100	8	1	1658	1	1958	0.00e+00	99.9	XP_024402182.1 uncharacterized protein LOC112295183 isoform X2 [Physcomitrium patens]	physcomitrium patens	physcomitrium patens;physcomitrium;funariaceae;funariales;funariidae;bryopsida;bryophytina;bryophyta;embryophyta;streptophytina;streptophyta;viridiplantae;eukaryota;cellular organisms;root	/core/projects/EBP/Wegrzyn/Moss/Physcomitrellopsis_africana/Physcomitrellopsis_africana_Genome/RawData_Nanopore_5074/5074_test_LSK109_30JAN19/annotation/entap/entap_filter_abf_scaf/entap_outfiles/similarity_search/DIAMOND/blastp_genes_final_complete.out	No	No							3218.PP1S3_417V6.1	0.00e+00	2832.4		Viridiplantae	virNOG[6]	11YSP@NOG,1BM2Q@strNOG,1DYXY@virNOG,COG0249@NOG,KOG0218@euNOG,KOG4793@euNOG	DNA polymerase III		GO:0000738(L=7),GO:0006139(L=3),GO:0006259(L=4),GO:0006281(L=5),GO:0006298(L=7),GO:0006308(L=5),GO:0006725(L=3),GO:0006807(L=2),GO:0006950(L=2),GO:0006974(L=4),GO:0008150(L=0),GO:0008152(L=1),GO:0009056(L=2),GO:0009057(L=4),GO:0009987(L=1),GO:0019439(L=4),GO:0033554(L=3),GO:0034641(L=3),GO:0034655(L=4),GO:0043170(L=3),GO:0044237(L=2),GO:0044238(L=2),GO:0044248(L=3),GO:0044260(L=3),GO:0044265(L=4)…	GO:0005575(L=0),GO:0005622(L=3),GO:0005623(L=1),GO:0005737(L=4),GO:0005739(L=5),GO:0009536(L=5),GO:0043226(L=1),GO:0043227(L=2),GO:0043229(L=3),GO:0043231(L=4),GO:0044424(L=3),GO:0044444(L=4),GO:0044464(L=2),	GO:0000166(L=3),GO:0001882(L=3),GO:0001883(L=4),GO:0003674(L=0),GO:0003676(L=3),GO:0003677(L=4),GO:0003690(L=5),GO:0003824(L=1),GO:0004518(L=4),GO:0004527(L=5),GO:0005488(L=1),GO:0005524(L=7),GO:0016787(L=2),GO:0016788(L=3),GO:0017076(L=4),GO:0030554(L=5),GO:0030983(L=6),GO:0032549(L=4),GO:0032550(L=5),GO:0032553(L=3),GO:0032555(L=4),GO:0032559(L=6),GO:0035639(L=4),GO:0036094(L=2),GO:0043167(L=2)…	PFAM (Exonuc_X-T, MutS_I, MutS_V, MutS_II, MutS_III, MutS_IV), SMART (EXOIII, MUTSd, MUTSac, COIL)
ID=g11512	XP_024399739.1	92.4	603	46	0	1	603	1	603	0.00e+00	99.8	XP_024399739.1 protein disulfide isomerase-like 1-5 [Physcomitrium patens]	physcomitrium patens	physcomitrium patens;physcomitrium;funariaceae;funariales;funariidae;bryopsida;bryophytina;bryophyta;embryophyta;streptophytina;streptophyta;viridiplantae;eukaryota;cellular organisms;root	/core/projects/EBP/Wegrzyn/Moss/Physcomitrellopsis_africana/Physcomitrellopsis_africana_Genome/RawData_Nanopore_5074/5074_test_LSK109_30JAN19/annotation/entap/entap_filter_abf_scaf/entap_outfiles/similarity_search/DIAMOND/blastp_genes_final_complete.out	No	Yes							3218.PP1S4_328V6.1	0.00e+00	1087.8	PDIL1-5	Viridiplantae	virNOG[6]	1BBQD@strNOG,1DPP5@virNOG,COG0526@NOG,KOG0190@euNOG	Protein disulfide isomerase	4141	GO:0006457(L=2),GO:0008150(L=0),GO:0008152(L=1),GO:0009987(L=1),GO:0019538(L=3),GO:0019725(L=3),GO:0042592(L=3),GO:0043170(L=3),GO:0044237(L=2),GO:0044238(L=2),GO:0044260(L=3),GO:0044267(L=4),GO:0044699(L=1),GO:0044763(L=2),GO:0045454(L=4),GO:0050789(L=2),GO:0050794(L=3),GO:0065007(L=1),GO:0065008(L=2),GO:0071704(L=2),	GO:0005575(L=0),GO:0005622(L=3),GO:0005623(L=1),GO:0005737(L=4),GO:0005783(L=4),GO:0005788(L=5),GO:0031974(L=1),GO:0043226(L=1),GO:0043227(L=2),GO:0043229(L=3),GO:0043231(L=4),GO:0043233(L=2),GO:0044422(L=2),GO:0044424(L=3),GO:0044432(L=5),GO:0044444(L=4),GO:0044446(L=3),GO:0044464(L=2),GO:0070013(L=3),	GO:0003674(L=0),GO:0003756(L=5),GO:0003824(L=1),GO:0016853(L=2),GO:0016860(L=3),GO:0016862(L=4),GO:0016864(L=4),	PFAM (Thioredoxin, Calsequestrin), SMART (SIGNAL, TRANS, COIL)
ID=g50573	XP_024375380.1	87	299	39	0	82	380	90	388	5.60e-193	75.1	XP_024375380.1 uncharacterized protein LOC112282229 [Physcomitrium patens]	physcomitrium patens	physcomitrium patens;physcomitrium;funariaceae;funariales;funariidae;bryopsida;bryophytina;bryophyta;embryophyta;streptophytina;streptophyta;viridiplantae;eukaryota;cellular organisms;root	/core/projects/EBP/Wegrzyn/Moss/Physcomitrellopsis_africana/Physcomitrellopsis_africana_Genome/RawData_Nanopore_5074/5074_test_LSK109_30JAN19/annotation/entap/entap_filter_abf_scaf/entap_outfiles/similarity_search/DIAMOND/blastp_genes_final_complete.out	No	No
ID=g3731	XP_024392183.1	96.8	504	16	0	1	504	1	504	0.00e+00	99.2	XP_024392183.1 allantoate deiminase 2-like [Physcomitrium patens]	physcomitrium patens	physcomitrium patens;physcomitrium;funariaceae;funariales;funariidae;bryopsida;bryophytina;bryophyta;embryophyta;streptophytina;streptophyta;viridiplantae;eukaryota;cellular organisms;root	/core/projects/EBP/Wegrzyn/Moss/Physcomitrellopsis_africana/Physcomitrellopsis_africana_Genome/RawData_Nanopore_5074/5074_test_LSK109_30JAN19/annotation/entap/entap_filter_abf_scaf/entap_outfiles/similarity_search/DIAMOND/blastp_genes_final_complete.out	No	Yes							3218.PP1S385_31V6.1	0.00e+00	966.1	AAH	Viridiplantae	virNOG[6]	0II0M@euNOG,1BKPD@strNOG,1DYJ8@virNOG,COG0624@NOG	Allantoate deiminase	2301120	GO:0000255(L=4),GO:0000256(L=5),GO:0006508(L=4),GO:0006807(L=2),GO:0008150(L=0),GO:0008152(L=1),GO:0009056(L=2),GO:0009987(L=1),GO:0010135(L=5),GO:0010136(L=5),GO:0019538(L=3),GO:0034641(L=3),GO:0043170(L=3),GO:0043603(L=4),GO:0043605(L=5),GO:0044237(L=2),GO:0044238(L=2),GO:0044248(L=3),GO:0044270(L=4),GO:0046483(L=3),GO:0046700(L=4),GO:0071704(L=2),GO:1901360(L=3),GO:1901361(L=4),GO:1901564(L=3)…	GO:0005575(L=0),GO:0005622(L=3),GO:0005623(L=1),GO:0005737(L=4),GO:0005783(L=4),GO:0009507(L=6),GO:0009536(L=5),GO:0043226(L=1),GO:0043227(L=2),GO:0043229(L=3),GO:0043231(L=4),GO:0044424(L=3),GO:0044444(L=4),GO:0044464(L=2),	GO:0003674(L=0),GO:0003824(L=1),GO:0008233(L=3),GO:0008237(L=5),GO:0016787(L=2),GO:0016810(L=3),GO:0016813(L=4),GO:0047652(L=5),GO:0070011(L=4),	PFAM (Peptidase_M20, M20_dimer, Peptidase_M28), SMART (SIGNAL, TRANS)
ID=g50547	XP_024366714.1	98.9	262	3	0	53	314	1	262	1.90e-179	82.9	XP_024366714.1 60S ribosomal protein L7a-1-like [Physcomitrium patens]	physcomitrium patens	physcomitrium patens;physcomitrium;funariaceae;funariales;funariidae;bryopsida;bryophytina;bryophyta;embryophyta;streptophytina;streptophyta;viridiplantae;eukaryota;cellular organisms;root	/core/projects/EBP/Wegrzyn/Moss/Physcomitrellopsis_africana/Physcomitrellopsis_africana_Genome/RawData_Nanopore_5074/5074_test_LSK109_30JAN19/annotation/entap/entap_filter_abf_scaf/entap_outfiles/similarity_search/DIAMOND/blastp_genes_final_complete.out	No	Yes							3218.PP1S149_35V6.1	2.70e-180	504.2	RPL7A	Viridiplantae	virNOG[6]	1BGDR@strNOG,1DZR8@virNOG,COG1358@NOG,KOG3166@euNOG	60S ribosomal protein	3010	GO:0008150(L=0),GO:0022613(L=3),GO:0042254(L=4),GO:0044085(L=2),GO:0071840(L=1),	GO:0005575(L=0),GO:0005622(L=3),GO:0005623(L=1),GO:0005634(L=5),GO:0005730(L=5),GO:0005737(L=4),GO:0005773(L=5),GO:0005774(L=6),GO:0005829(L=4),GO:0005840(L=5),GO:0005886(L=3),GO:0005911(L=2),GO:0009506(L=3),GO:0009507(L=6),GO:0009536(L=5),GO:0015934(L=6),GO:0016020(L=1),GO:0022625(L=6),GO:0022626(L=5),GO:0030054(L=1),GO:0030529(L=4),GO:0031090(L=3),GO:0031974(L=1),GO:0031981(L=6),GO:0032991(L=1)…		PFAM (Ribosomal_L7Ae)
ID=g20764	XP_024375471.1	96.2	972	37	0	243	1214	1	972	0.00e+00	80	XP_024375471.1 pyruvate, phosphate dikinase 2-like [Physcomitrium patens]	physcomitrium patens	physcomitrium patens;physcomitrium;funariaceae;funariales;funariidae;bryopsida;bryophytina;bryophyta;embryophyta;streptophytina;streptophyta;viridiplantae;eukaryota;cellular organisms;root	/core/projects/EBP/Wegrzyn/Moss/Physcomitrellopsis_africana/Physcomitrellopsis_africana_Genome/RawData_Nanopore_5074/5074_test_LSK109_30JAN19/annotation/entap/entap_filter_abf_scaf/entap_outfiles/similarity_search/DIAMOND/blastp_genes_final_complete.out	No	Yes							3218.PP1S23_50V6.1	0.00e+00	1845.5	PPDK	Viridiplantae	virNOG[6]	0IIM3@euNOG,1BIEI@strNOG,1DWBE@virNOG,COG0574@NOG	pyruvate phosphate dikinase	62071011001120	GO:0000271(L=5),GO:0005975(L=3),GO:0005976(L=4),GO:0005982(L=7),GO:0006073(L=5),GO:0006082(L=3),GO:0006090(L=7),GO:0006629(L=3),GO:0006793(L=3),GO:0006796(L=4),GO:0008150(L=0),GO:0008152(L=1),GO:0008610(L=4),GO:0009058(L=2),GO:0009059(L=4),GO:0009250(L=7),GO:0009314(L=3),GO:0009416(L=4),GO:0009628(L=2),GO:0009987(L=1),GO:0015979(L=3),GO:0016051(L=4),GO:0016310(L=5),GO:0019252(L=8),GO:0019752(L=5)…	GO:0005575(L=0),GO:0005622(L=3),GO:0005623(L=1),GO:0005634(L=5),GO:0005737(L=4),GO:0005829(L=4),GO:0009507(L=6),GO:0009532(L=6),GO:0009536(L=5),GO:0009570(L=7),GO:0043226(L=1),GO:0043227(L=2),GO:0043229(L=3),GO:0043231(L=4),GO:0044422(L=2),GO:0044424(L=3),GO:0044434(L=6),GO:0044435(L=5),GO:0044444(L=4),GO:0044446(L=3),GO:0044464(L=2),	GO:0000166(L=3),GO:0001882(L=3),GO:0001883(L=4),GO:0003674(L=0),GO:0003824(L=1),GO:0005488(L=1),GO:0005524(L=7),GO:0016301(L=4),GO:0016740(L=2),GO:0016772(L=3),GO:0016781(L=4),GO:0017076(L=4),GO:0030554(L=5),GO:0032549(L=4),GO:0032550(L=5),GO:0032553(L=3),GO:0032555(L=4),GO:0032559(L=6),GO:0035639(L=4),GO:0036094(L=2),GO:0043167(L=2),GO:0043168(L=3),GO:0043169(L=3),GO:0046872(L=4),GO:0050242(L=5)…	PFAM (PEP-utilizers_C, PPDK_N, PEP-utilizers)
ID=g59856	XP_024365280.1	87.4	435	55	0	1	435	1	435	5.30e-181	89	XP_024365280.1 MND1-interacting protein 1-like [Physcomitrium patens]	physcomitrium patens	physcomitrium patens;physcomitrium;funariaceae;funariales;funariidae;bryopsida;bryophytina;bryophyta;embryophyta;streptophytina;streptophyta;viridiplantae;eukaryota;cellular organisms;root	/core/projects/EBP/Wegrzyn/Moss/Physcomitrellopsis_africana/Physcomitrellopsis_africana_Genome/RawData_Nanopore_5074/5074_test_LSK109_30JAN19/annotation/entap/entap_filter_abf_scaf/entap_outfiles/similarity_search/DIAMOND/blastp_genes_final_complete.out	No	Yes							3218.PP1S129_60V6.1	7.70e-182	523.1		Viridiplantae	virNOG[6]	0IK1J@euNOG,0Y2TA@NOG,1BH0H@strNOG,1DWAZ@virNOG	MND1-interacting protein		GO:0006508(L=4),GO:0006511(L=8),GO:0008150(L=0),GO:0008152(L=1),GO:0009056(L=2),GO:0009057(L=4),GO:0009987(L=1),GO:0019538(L=3),GO:0019941(L=7),GO:0030163(L=4),GO:0043170(L=3),GO:0043632(L=5),GO:0044237(L=2),GO:0044238(L=2),GO:0044248(L=3),GO:0044257(L=5),GO:0044260(L=3),GO:0044265(L=4),GO:0044267(L=4),GO:0051603(L=6),GO:0071704(L=2),GO:1901575(L=3),		GO:0003674(L=0),GO:0003824(L=1),GO:0004221(L=-1),GO:0005488(L=1),GO:0008270(L=6),GO:0016787(L=2),GO:0016788(L=3),GO:0016790(L=4),GO:0043167(L=2),GO:0043169(L=3),GO:0046872(L=4),GO:0046914(L=5),	SMART (COIL, RING)
ID=g12227	XP_024360825.1	68.2	1113	206	5	1	1056	16	1037	1.60e-285	99.9	XP_024360825.1 uncharacterized protein LOC112275076 [Physcomitrium patens]	physcomitrium patens	physcomitrium patens;physcomitrium;funariaceae;funariales;funariidae;bryopsida;bryophytina;bryophyta;embryophyta;streptophytina;streptophyta;viridiplantae;eukaryota;cellular organisms;root	/core/projects/EBP/Wegrzyn/Moss/Physcomitrellopsis_africana/Physcomitrellopsis_africana_Genome/RawData_Nanopore_5074/5074_test_LSK109_30JAN19/annotation/entap/entap_filter_abf_scaf/entap_outfiles/similarity_search/DIAMOND/blastp_genes_final_complete.out	No	No							3218.PP1S28_294V6.1	5.70e-26	122.5		Viridiplantae	virNOG[6]	0IIWZ@euNOG,0YCXF@NOG,1BGYT@strNOG,1DUVG@virNOG	Plant protein of unknown function (DUF641)	4110411141134110	GO:0008150(L=0),GO:0009314(L=3),GO:0009416(L=4),GO:0009605(L=2),GO:0009606(L=3),GO:0009628(L=2),GO:0009629(L=3),GO:0009630(L=4),GO:0009639(L=5),GO:0009959(L=5),GO:0032501(L=1),GO:0044699(L=1),GO:0044707(L=2),GO:0050896(L=1),			PFAM (DUF641), SMART (COIL)
ID=g59271	XP_024379409.1	98.3	289	5	0	80	368	1	289	9.50e-202	78.3	XP_024379409.1 coatomer subunit epsilon-1-like [Physcomitrium patens]	physcomitrium patens	physcomitrium patens;physcomitrium;funariaceae;funariales;funariidae;bryopsida;bryophytina;bryophyta;embryophyta;streptophytina;streptophyta;viridiplantae;eukaryota;cellular organisms;root	/core/projects/EBP/Wegrzyn/Moss/Physcomitrellopsis_africana/Physcomitrellopsis_africana_Genome/RawData_Nanopore_5074/5074_test_LSK109_30JAN19/annotation/entap/entap_filter_abf_scaf/entap_outfiles/similarity_search/DIAMOND/blastp_genes_final_complete.out	No	Yes							3218.PP1S197_32V6.1	2.00e-188	528.1	COPE1	Viridiplantae	virNOG[6]	0XS5P@NOG,1BHYC@strNOG,1DVUM@virNOG,KOG3081@euNOG	Coatomer subunit		GO:0006810(L=3),GO:0006890(L=6),GO:0008104(L=3),GO:0008150(L=0),GO:0009987(L=1),GO:0015031(L=4),GO:0016192(L=4),GO:0033036(L=2),GO:0044699(L=1),GO:0044763(L=2),GO:0044765(L=3),GO:0045184(L=4),GO:0046907(L=3),GO:0048193(L=5),GO:0051179(L=1),GO:0051234(L=2),GO:0051641(L=2),GO:0051649(L=3),GO:0071702(L=4),	GO:0000139(L=5),GO:0005575(L=0),GO:0005622(L=3),GO:0005623(L=1),GO:0005737(L=4),GO:0005773(L=5),GO:0005774(L=6),GO:0005794(L=4),GO:0005798(L=5),GO:0005829(L=4),GO:0005886(L=3),GO:0012505(L=3),GO:0012506(L=4),GO:0016020(L=1),GO:0030117(L=4),GO:0030120(L=4),GO:0030126(L=5),GO:0030135(L=6),GO:0030137(L=6),GO:0030659(L=5),GO:0030660(L=5),GO:0030662(L=6),GO:0030663(L=6),GO:0031090(L=3),GO:0031410(L=4)…	GO:0003674(L=0),GO:0005198(L=1),	PFAM (Coatomer_E)
ID=g39314																								3218.PP1S395_30V6.1	1.50e-25	95.9		Viridiplantae	virNOG[6]	1BVHV@strNOG,1E7IN@virNOG,COG0267@NOG,KOG3505@euNOG	Ribosomal protein L33	3010	GO:0006412(L=5),GO:0008150(L=0),GO:0008152(L=1),GO:0009058(L=2),GO:0009059(L=4),GO:0009987(L=1),GO:0010467(L=4),GO:0019538(L=3),GO:0034645(L=4),GO:0043170(L=3),GO:0044237(L=2),GO:0044238(L=2),GO:0044249(L=3),GO:0044260(L=3),GO:0044267(L=4),GO:0071704(L=2),GO:1901576(L=3),	GO:0005575(L=0),GO:0005622(L=3),GO:0005623(L=1),GO:0005737(L=4),GO:0005840(L=5),GO:0030529(L=4),GO:0032991(L=1),GO:0043226(L=1),GO:0043228(L=2),GO:0043229(L=3),GO:0043232(L=3),GO:0044424(L=3),GO:0044444(L=4),GO:0044464(L=2),	GO:0003674(L=0),GO:0003735(L=2),GO:0005198(L=1),	PFAM (Ribosomal_L33)
ID=g3410	XP_024358601.1	98.8	333	4	0	1	333	1	333	1.10e-236	99.7	XP_024358601.1 malate dehydrogenase, cytoplasmic [Physcomitrium patens]	physcomitrium patens	physcomitrium patens;physcomitrium;funariaceae;funariales;funariidae;bryopsida;bryophytina;bryophyta;embryophyta;streptophytina;streptophyta;viridiplantae;eukaryota;cellular organisms;root	/core/projects/EBP/Wegrzyn/Moss/Physcomitrellopsis_africana/Physcomitrellopsis_africana_Genome/RawData_Nanopore_5074/5074_test_LSK109_30JAN19/annotation/entap/entap_filter_abf_scaf/entap_outfiles/similarity_search/DIAMOND/blastp_genes_final_complete.out	No	Yes							3218.PP1S235_81V6.1	1.60e-237	652.5		Viridiplantae	virNOG[6]	1BCMP@strNOG,1DQJ8@virNOG,COG0039@NOG,KOG1496@euNOG	Malate dehydrogenase	2.06206e+26	GO:0005975(L=3),GO:0006082(L=3),GO:0006091(L=3),GO:0006099(L=7),GO:0006108(L=7),GO:0006950(L=2),GO:0006970(L=3),GO:0008150(L=0),GO:0008152(L=1),GO:0009060(L=6),GO:0009628(L=2),GO:0009651(L=4),GO:0009987(L=1),GO:0010035(L=3),GO:0010038(L=4),GO:0010043(L=5),GO:0015980(L=3),GO:0019752(L=5),GO:0042221(L=2),GO:0043436(L=4),GO:0043648(L=6),GO:0044237(L=2),GO:0044238(L=2),GO:0044262(L=3),GO:0044281(L=3)…	GO:0005575(L=0),GO:0005576(L=1),GO:0005622(L=3),GO:0005623(L=1),GO:0005634(L=5),GO:0005737(L=4),GO:0005773(L=5),GO:0005774(L=6),GO:0005829(L=4),GO:0005886(L=3),GO:0005911(L=2),GO:0009506(L=3),GO:0009507(L=6),GO:0009532(L=6),GO:0009536(L=5),GO:0009570(L=7),GO:0016020(L=1),GO:0030054(L=1),GO:0031090(L=3),GO:0043226(L=1),GO:0043227(L=2),GO:0043229(L=3),GO:0043231(L=4),GO:0044422(L=2),GO:0044424(L=3)…	GO:0000166(L=3),GO:0003674(L=0),GO:0003824(L=1),GO:0005488(L=1),GO:0016491(L=2),GO:0016614(L=3),GO:0016615(L=4),GO:0016616(L=4),GO:0016740(L=2),GO:0016746(L=3),GO:0030060(L=5),GO:0036094(L=2),GO:0097159(L=2),GO:1901265(L=3),GO:1901363(L=2),	PFAM (Ldh_1_N, Ldh_1_C), SMART (TRANS)
ID=g42062	XP_039850141.1	43.2	539	288	10	124	652	64	594	8.10e-135	80.8	XP_039850141.1 uncharacterized protein LOC120708792 isoform X3 [Panicum virgatum]	panicum virgatum	panicum virgatum;panicum sect. hiantes;panicum;panicinae;paniceae;panicodae;panicoideae;pacmad clade;poaceae;poales;commelinids;petrosaviidae;liliopsida;mesangiospermae;magnoliopsida;spermatophyta;euphyllophyta;tracheophyta;embryophyta;streptophytina;streptophyta;viridiplantae;eukaryota;cellular organisms;root	/core/projects/EBP/Wegrzyn/Moss/Physcomitrellopsis_africana/Physcomitrellopsis_africana_Genome/RawData_Nanopore_5074/5074_test_LSK109_30JAN19/annotation/entap/entap_filter_abf_scaf/entap_outfiles/similarity_search/DIAMOND/blastp_genes_final_complete.out	No	No							3218.PP1S48_226V6.2	0.00e+00	1030.8		Viridiplantae	virNOG[6]	0IIDU@euNOG,11F6N@NOG,1BGWE@strNOG,1DUT1@virNOG	Plant protein of unknown function (DUF639)		GO:0006629(L=3),GO:0008150(L=0),GO:0008152(L=1),GO:0044238(L=2),GO:0044710(L=2),GO:0071704(L=2),		GO:0003674(L=0),GO:0003824(L=1),GO:0016787(L=2),GO:0016788(L=3),	PFAM (DUF639), SMART (TRANS, COIL)
ID=g60550	XP_024366198.1	94.7	190	10	0	1	190	3	192	3.00e-120	99.5	XP_024366198.1 uncharacterized protein LOC112277743 [Physcomitrium patens]	physcomitrium patens	physcomitrium patens;physcomitrium;funariaceae;funariales;funariidae;bryopsida;bryophytina;bryophyta;embryophyta;streptophytina;streptophyta;viridiplantae;eukaryota;cellular organisms;root	/core/projects/EBP/Wegrzyn/Moss/Physcomitrellopsis_africana/Physcomitrellopsis_africana_Genome/RawData_Nanopore_5074/5074_test_LSK109_30JAN19/annotation/entap/entap_filter_abf_scaf/entap_outfiles/similarity_search/DIAMOND/blastp_genes_final_complete.out	No	No							3218.PP1S357_36V6.1	4.30e-121	346.3		Viridiplantae	virNOG[6]	0IZRZ@euNOG,0XW0Q@NOG,1BSPU@strNOG,1E4F0@virNOG	NA			GO:0005575(L=0),GO:0005622(L=3),GO:0005623(L=1),GO:0005737(L=4),GO:0009507(L=6),GO:0009536(L=5),GO:0043226(L=1),GO:0043227(L=2),GO:0043229(L=3),GO:0043231(L=4),GO:0044424(L=3),GO:0044444(L=4),GO:0044464(L=2),		SMART (TRANS, SIGNAL)
ID=g6272	XP_024376322.1	95.5	398	18	0	1	398	1	398	2.10e-269	99.7	XP_024376322.1 porphobilinogen deaminase, chloroplastic-like [Physcomitrium patens]	physcomitrium patens	physcomitrium patens;physcomitrium;funariaceae;funariales;funariidae;bryopsida;bryophytina;bryophyta;embryophyta;streptophytina;streptophyta;viridiplantae;eukaryota;cellular organisms;root	/core/projects/EBP/Wegrzyn/Moss/Physcomitrellopsis_africana/Physcomitrellopsis_africana_Genome/RawData_Nanopore_5074/5074_test_LSK109_30JAN19/annotation/entap/entap_filter_abf_scaf/entap_outfiles/similarity_search/DIAMOND/blastp_genes_final_complete.out	No	Yes							3218.PP1S116_53V6.1	3.10e-270	740.7		Viridiplantae	virNOG[6]	1BDV8@strNOG,1DRSK@virNOG,COG0181@NOG,KOG2892@euNOG	porphobilinogen deaminase	86011001110	GO:0006464(L=5),GO:0006725(L=3),GO:0006778(L=4),GO:0006779(L=5),GO:0006782(L=7),GO:0006783(L=4),GO:0006807(L=2),GO:0006950(L=2),GO:0006952(L=3),GO:0008150(L=0),GO:0008152(L=1),GO:0009058(L=2),GO:0009607(L=2),GO:0009617(L=5),GO:0009987(L=1),GO:0015994(L=5),GO:0015995(L=4),GO:0018065(L=6),GO:0018130(L=4),GO:0018160(L=7),GO:0018193(L=6),GO:0018198(L=7),GO:0019438(L=4),GO:0019538(L=3),GO:0033013(L=4)…	GO:0005575(L=0),GO:0005576(L=1),GO:0005622(L=3),GO:0005623(L=1),GO:0005737(L=4),GO:0009507(L=6),GO:0009526(L=6),GO:0009532(L=6),GO:0009536(L=5),GO:0009570(L=7),GO:0009941(L=7),GO:0031967(L=3),GO:0031975(L=3),GO:0043226(L=1),GO:0043227(L=2),GO:0043229(L=3),GO:0043231(L=4),GO:0044422(L=2),GO:0044424(L=3),GO:0044434(L=6),GO:0044435(L=5),GO:0044444(L=4),GO:0044446(L=3),GO:0044464(L=2),GO:0048046(L=2),	GO:0003674(L=0),GO:0003824(L=1),GO:0004418(L=4),GO:0016740(L=2),GO:0016765(L=3),	PFAM (Porphobil_deam, Porphobil_deamC)
ID=g18220.1	sp|O13737|MPO1_SCHPO	32.5	191	95	4	9	190	4	169	3.70e-22	95.3	sp|O13737|MPO1_SCHPO 2-hydroxy-palmitic acid dioxygenase mpo1 OS=Schizosaccharomyces pombe (strain 972 / ATCC 24843) OX=284812 GN=mpo1 PE=3 SV=2	schizosaccharomyces pombe (strain 972 / atcc 24843)	schizosaccharomyces pombe;schizosaccharomyces;schizosaccharomycetaceae;schizosaccharomycetales;schizosaccharomycetes;taphrinomycotina;ascomycota;dikarya;fungi;opisthokonta;eukaryota;cellular organisms;root	/core/projects/EBP/Wegrzyn/Moss/Physcomitrellopsis_africana/Physcomitrellopsis_africana_Genome/RawData_Nanopore_5074/5074_test_LSK109_30JAN19/annotation/entap/entap_filter_abf_scaf/entap_outfiles/similarity_search/DIAMOND/blastp_genes_final_uniprot_sprot.out	No	Yes	|EMBL; CU329670; CAB11031.1; -; Genomic_DNA.|PIR; T37782; T37782.|RefSeq; NP_594214.1; NM_001019637.2.|STRING; 4896.SPAC16E8.02.1; -.|PaxDb; O13737; -.|EnsemblFungi; SPAC16E8.02.1; SPAC16E8.02.1:pep; SPAC16E8.02.|GeneID; 2542322; -.|PomBase; SPAC16E8.02; -.|VEuPathDB; FungiDB:SPAC16E8.02; -.|eggNOG; KOG3292; Eukaryota.|HOGENOM; CLU_081702_1_0_1; -.|InParanoid; O13737; -.|OMA; NFAFYAA; -.|PhylomeD…	|-!- FUNCTION: Dioxygenase that catalyzes the alpha-oxidation of 2-hydroxy| fatty acids in an iron-dependent manner (By similarity). Involved in| metabolism of phytosphingosine and is required for proper endoplasmic| reticulum stress response (By similarity).| {ECO:0000250|UniProtKB:P25338}.|-!- CATALYTIC ACTIVITY:| Reaction=(R)-2-hydroxyhexadecanoate + O2 = CO2 + H2O + pentadecanoate;| Xref=Rhea…		GO:0046521(L=5),	GO:0005783(L=4),GO:0030176(L=4),		3218.PP1S41_233V6.1	4.30e-128	364.4		Viridiplantae	virNOG[6]	1BQSW@strNOG,1E1NN@virNOG,COG4539@NOG,KOG3292@euNOG	Protein of unknown function (DUF962)					PFAM (DUF962), SMART (TRANS)
ID=g60558.1	XP_024366503.1	81.2	1335	83	8	1	1183	1	1319	0.00e+00	99.9	XP_024366503.1 mediator of RNA polymerase II transcription subunit 15a-like isoform X4 [Physcomitrium patens]	physcomitrium patens	physcomitrium patens;physcomitrium;funariaceae;funariales;funariidae;bryopsida;bryophytina;bryophyta;embryophyta;streptophytina;streptophyta;viridiplantae;eukaryota;cellular organisms;root	/core/projects/EBP/Wegrzyn/Moss/Physcomitrellopsis_africana/Physcomitrellopsis_africana_Genome/RawData_Nanopore_5074/5074_test_LSK109_30JAN19/annotation/entap/entap_filter_abf_scaf/entap_outfiles/similarity_search/DIAMOND/blastp_genes_final_complete.out	No	Yes							3218.PP1S357_19V6.1	0.00e+00	1344.3		Viridiplantae	virNOG[6]	0IH6Z@euNOG,11KNE@NOG,1BH2Y@strNOG,1DUZ5@virNOG	NA		GO:0006139(L=3),GO:0006351(L=5),GO:0006355(L=7),GO:0006725(L=3),GO:0006807(L=2),GO:0008150(L=0),GO:0008152(L=1),GO:0009058(L=2),GO:0009059(L=4),GO:0009751(L=4),GO:0009889(L=4),GO:0009987(L=1),GO:0010033(L=3),GO:0010467(L=4),GO:0010468(L=5),GO:0010556(L=5),GO:0014070(L=4),GO:0016070(L=4),GO:0018130(L=4),GO:0019219(L=5),GO:0019222(L=3),GO:0019438(L=4),GO:0031323(L=4),GO:0031326(L=5),GO:0032774(L=5)…	GO:0005575(L=0),GO:0005622(L=3),GO:0005623(L=1),GO:0005634(L=5),GO:0005654(L=5),GO:0016592(L=7),GO:0031974(L=1),GO:0031981(L=6),GO:0032991(L=1),GO:0043226(L=1),GO:0043227(L=2),GO:0043229(L=3),GO:0043231(L=4),GO:0043233(L=2),GO:0043234(L=2),GO:0044422(L=2),GO:0044424(L=3),GO:0044428(L=5),GO:0044446(L=3),GO:0044451(L=5),GO:0044464(L=2),GO:0070013(L=3),	GO:0000988(L=1),GO:0000989(L=2),GO:0003674(L=0),GO:0003712(L=3),	SMART (COIL)
ID=g49626
ID=g37527.1	XP_024373398.1	93.8	976	33	1	1	976	1	948	0.00e+00	99.9	XP_024373398.1 ABC transporter A family member 7-like isoform X1 [Physcomitrium patens]	physcomitrium patens	physcomitrium patens;physcomitrium;funariaceae;funariales;funariidae;bryopsida;bryophytina;bryophyta;embryophyta;streptophytina;streptophyta;viridiplantae;eukaryota;cellular organisms;root	/core/projects/EBP/Wegrzyn/Moss/Physcomitrellopsis_africana/Physcomitrellopsis_africana_Genome/RawData_Nanopore_5074/5074_test_LSK109_30JAN19/annotation/entap/entap_filter_abf_scaf/entap_outfiles/similarity_search/DIAMOND/blastp_genes_final_complete.out	No	Yes							3218.PP1S143_48V6.1	0.00e+00	1511.1		Eukaryotes	euNOG[57]	COG1131@NOG,KOG0059@euNOG	ATP-binding cassette sub-family A ABC1 member		GO:0006139(L=3),GO:0006152(L=7),GO:0006163(L=5),GO:0006195(L=7),GO:0006200(L=-1),GO:0006725(L=3),GO:0006753(L=4),GO:0006793(L=3),GO:0006796(L=4),GO:0006807(L=2),GO:0006810(L=3),GO:0006811(L=4),GO:0006817(L=7),GO:0006820(L=5),GO:0008150(L=0),GO:0008152(L=1),GO:0009056(L=2),GO:0009116(L=4),GO:0009117(L=5),GO:0009119(L=5),GO:0009123(L=5),GO:0009125(L=5),GO:0009126(L=7),GO:0009128(L=7),GO:0009141(L=5…		GO:0000166(L=3),GO:0001882(L=3),GO:0001883(L=4),GO:0003674(L=0),GO:0003824(L=1),GO:0005215(L=1),GO:0005488(L=1),GO:0005524(L=7),GO:0008509(L=5),GO:0015075(L=4),GO:0015103(L=6),GO:0015114(L=7),GO:0015203(L=4),GO:0015399(L=4),GO:0015405(L=5),GO:0015415(L=7),GO:0015417(L=5),GO:0016462(L=5),GO:0016787(L=2),GO:0016817(L=3),GO:0016818(L=4),GO:0016820(L=4),GO:0016887(L=7),GO:0017076(L=4),GO:0017111(L=6)…	PFAM (ABC_tran, ABC2_membrane), SMART (TRANS, AAA, COIL)
ID=g47186	NP_001365227.1	98.5	195	3	0	1	195	1	195	5.80e-129	99.5	NP_001365227.1 40S ribosomal protein S7-like [Physcomitrium patens]	physcomitrium patens	physcomitrium patens;physcomitrium;funariaceae;funariales;funariidae;bryopsida;bryophytina;bryophyta;embryophyta;streptophytina;streptophyta;viridiplantae;eukaryota;cellular organisms;root	/core/projects/EBP/Wegrzyn/Moss/Physcomitrellopsis_africana/Physcomitrellopsis_africana_Genome/RawData_Nanopore_5074/5074_test_LSK109_30JAN19/annotation/entap/entap_filter_abf_scaf/entap_outfiles/similarity_search/DIAMOND/blastp_genes_final_complete.out	No	Yes							3218.PP1S152_7V6.1	8.40e-130	368.6	RPS7	Viridiplantae	virNOG[6]	0ZYKB@NOG,1BFQI@strNOG,1DTNK@virNOG,KOG3320@euNOG	40s ribosomal protein	3010	GO:0006139(L=3),GO:0006364(L=7),GO:0006396(L=5),GO:0006412(L=5),GO:0006725(L=3),GO:0006807(L=2),GO:0008150(L=0),GO:0008152(L=1),GO:0009058(L=2),GO:0009059(L=4),GO:0009987(L=1),GO:0010467(L=4),GO:0016070(L=4),GO:0016072(L=7),GO:0019538(L=3),GO:0022613(L=3),GO:0034470(L=7),GO:0034641(L=3),GO:0034645(L=4),GO:0034660(L=5),GO:0042254(L=4),GO:0042274(L=5),GO:0043170(L=3),GO:0044085(L=2),GO:0044237(L=2)…	GO:0005575(L=0),GO:0005618(L=4),GO:0005622(L=3),GO:0005623(L=1),GO:0005634(L=5),GO:0005730(L=5),GO:0005737(L=4),GO:0005829(L=4),GO:0005840(L=5),GO:0005886(L=3),GO:0005911(L=2),GO:0009506(L=3),GO:0009507(L=6),GO:0009536(L=5),GO:0015935(L=6),GO:0016020(L=1),GO:0022626(L=5),GO:0022627(L=6),GO:0030054(L=1),GO:0030312(L=3),GO:0030529(L=4),GO:0030684(L=5),GO:0030686(L=6),GO:0031974(L=1),GO:0031981(L=6)…	GO:0003674(L=0),GO:0003735(L=2),GO:0005198(L=1),	PFAM (Ribosomal_S7e), SMART (COIL)
ID=g39370	XP_024365299.1	91.4	885	73	1	1	882	1	885	0.00e+00	99.9	XP_024365299.1 E3 ubiquitin-protein ligase BRE1-like 2 isoform X4 [Physcomitrium patens]	physcomitrium patens	physcomitrium patens;physcomitrium;funariaceae;funariales;funariidae;bryopsida;bryophytina;bryophyta;embryophyta;streptophytina;streptophyta;viridiplantae;eukaryota;cellular organisms;root	/core/projects/EBP/Wegrzyn/Moss/Physcomitrellopsis_africana/Physcomitrellopsis_africana_Genome/RawData_Nanopore_5074/5074_test_LSK109_30JAN19/annotation/entap/entap_filter_abf_scaf/entap_outfiles/similarity_search/DIAMOND/blastp_genes_final_complete.out	No	Yes							3218.PP1S215_86V6.1	0.00e+00	1533.5	HUB1	Viridiplantae	virNOG[6]	0Y5C6@NOG,1DV2F@virNOG,KOG0978@euNOG	E3 ubiquitin-protein ligase that monoubiquitinates H2B to form H2BK143ub1. H2BK143ub1 gives a specific tag for epigenetic transcriptional activation and is also prerequisite for H3K4me and maybe H3K79me. It thereby plays a central role in histone code and gene regulation. Forms a ubiquitin ligase complex in cooperation with the E2 enzyme UBC2 RAD6		GO:0000003(L=1),GO:0002376(L=1),GO:0003006(L=2),GO:0006139(L=3),GO:0006259(L=4),GO:0006260(L=5),GO:0006278(L=7),GO:0006325(L=4),GO:0006464(L=5),GO:0006513(L=9),GO:0006725(L=3),GO:0006807(L=2),GO:0006950(L=2),GO:0006952(L=3),GO:0006955(L=2),GO:0006996(L=3),GO:0007275(L=3),GO:0007346(L=5),GO:0008150(L=0),GO:0008152(L=1),GO:0009058(L=2),GO:0009059(L=4),GO:0009607(L=2),GO:0009620(L=5),GO:0009653(L=3)…	GO:0005575(L=0),GO:0005622(L=3),GO:0005623(L=1),GO:0005634(L=5),GO:0005737(L=4),GO:0005739(L=5),GO:0043226(L=1),GO:0043227(L=2),GO:0043229(L=3),GO:0043231(L=4),GO:0044424(L=3),GO:0044444(L=4),GO:0044464(L=2),	GO:0003674(L=0),GO:0003676(L=3),GO:0003723(L=4),GO:0003824(L=1),GO:0003964(L=6),GO:0004842(L=4),GO:0005488(L=1),GO:0008270(L=6),GO:0016740(L=2),GO:0016772(L=3),GO:0016779(L=4),GO:0016874(L=2),GO:0016879(L=3),GO:0016881(L=4),GO:0019787(L=3),GO:0034061(L=5),GO:0043167(L=2),GO:0043169(L=3),GO:0046872(L=4),GO:0046914(L=5),GO:0097159(L=2),GO:1901363(L=2),	PFAM (zf-C3HC4), SMART (COIL, RING)
ID=g56750	XP_024357530.1	99.1	535	5	0	73	607	1	535	0.00e+00	88	XP_024357530.1 T-complex protein 1 subunit epsilon [Physcomitrium patens]	physcomitrium patens	physcomitrium patens;physcomitrium;funariaceae;funariales;funariidae;bryopsida;bryophytina;bryophyta;embryophyta;streptophytina;streptophyta;viridiplantae;eukaryota;cellular organisms;root	/core/projects/EBP/Wegrzyn/Moss/Physcomitrellopsis_africana/Physcomitrellopsis_africana_Genome/RawData_Nanopore_5074/5074_test_LSK109_30JAN19/annotation/entap/entap_filter_abf_scaf/entap_outfiles/similarity_search/DIAMOND/blastp_genes_final_complete.out	No	Yes							3218.PP1S241_103V6.1	0.00e+00	1030		Viridiplantae	virNOG[6]	1BHUH@strNOG,1DVJQ@virNOG,COG0459@NOG,KOG0357@euNOG	T-complex protein 1 subunit		GO:0006139(L=3),GO:0006259(L=4),GO:0006457(L=2),GO:0006725(L=3),GO:0006807(L=2),GO:0008150(L=0),GO:0008152(L=1),GO:0009987(L=1),GO:0015074(L=5),GO:0019538(L=3),GO:0034641(L=3),GO:0043170(L=3),GO:0044237(L=2),GO:0044238(L=2),GO:0044260(L=3),GO:0044267(L=4),GO:0046483(L=3),GO:0071704(L=2),GO:0090304(L=4),GO:1901360(L=3),	GO:0005575(L=0),GO:0005622(L=3),GO:0005623(L=1),GO:0005737(L=4),GO:0005829(L=4),GO:0005886(L=3),GO:0005911(L=2),GO:0009506(L=3),GO:0016020(L=1),GO:0030054(L=1),GO:0044424(L=3),GO:0044444(L=4),GO:0044464(L=2),GO:0055044(L=1),GO:0071944(L=3),	GO:0000166(L=3),GO:0001882(L=3),GO:0001883(L=4),GO:0003674(L=0),GO:0003676(L=3),GO:0005488(L=1),GO:0005524(L=7),GO:0008270(L=6),GO:0017076(L=4),GO:0030554(L=5),GO:0032549(L=4),GO:0032550(L=5),GO:0032553(L=3),GO:0032555(L=4),GO:0032559(L=6),GO:0035639(L=4),GO:0036094(L=2),GO:0043167(L=2),GO:0043168(L=3),GO:0043169(L=3),GO:0046872(L=4),GO:0046914(L=5),GO:0097159(L=2),GO:1901265(L=3),GO:1901363(L=2),	PFAM (Cpn60_TCP1)
ID=g14382.1	XP_024391220.1	96.6	232	6	1	1	232	1	230	1.20e-155	99.1	XP_024391220.1 very-long-chain (3R)-3-hydroxyacyl-CoA dehydratase 2-like isoform X1 [Physcomitrium patens]	physcomitrium patens	physcomitrium patens;physcomitrium;funariaceae;funariales;funariidae;bryopsida;bryophytina;bryophyta;embryophyta;streptophytina;streptophyta;viridiplantae;eukaryota;cellular organisms;root	/core/projects/EBP/Wegrzyn/Moss/Physcomitrellopsis_africana/Physcomitrellopsis_africana_Genome/RawData_Nanopore_5074/5074_test_LSK109_30JAN19/annotation/entap/entap_filter_abf_scaf/entap_outfiles/similarity_search/DIAMOND/blastp_genes_final_complete.out	No	Yes							3218.PP1S155_111V6.1	1.80e-156	439.1		Viridiplantae	virNOG[6]	1BHNG@strNOG,1DVIX@virNOG,COG5198@NOG,KOG3187@euNOG	Protein tyrosine phosphatase-like protein, PTPLA	6210401110	GO:0006412(L=5),GO:0008150(L=0),GO:0008152(L=1),GO:0009058(L=2),GO:0009059(L=4),GO:0009987(L=1),GO:0010467(L=4),GO:0019538(L=3),GO:0034645(L=4),GO:0043170(L=3),GO:0044237(L=2),GO:0044238(L=2),GO:0044249(L=3),GO:0044260(L=3),GO:0044267(L=4),GO:0071704(L=2),GO:1901576(L=3),	GO:0005575(L=0),GO:0005622(L=3),GO:0005623(L=1),GO:0005737(L=4),GO:0005840(L=5),GO:0030529(L=4),GO:0032991(L=1),GO:0043226(L=1),GO:0043228(L=2),GO:0043229(L=3),GO:0043232(L=3),GO:0044424(L=3),GO:0044444(L=4),GO:0044464(L=2),	GO:0003674(L=0),GO:0003735(L=2),GO:0005198(L=1),	PFAM (PTPLA), SMART (TRANS)
ID=g60147	XP_024363091.1	96.6	770	10	1	121	874	3	772	0.00e+00	84.9	XP_024363091.1 chloride channel protein CLC-d-like isoform X1 [Physcomitrium patens]	physcomitrium patens	physcomitrium patens;physcomitrium;funariaceae;funariales;funariidae;bryopsida;bryophytina;bryophyta;embryophyta;streptophytina;streptophyta;viridiplantae;eukaryota;cellular organisms;root	/core/projects/EBP/Wegrzyn/Moss/Physcomitrellopsis_africana/Physcomitrellopsis_africana_Genome/RawData_Nanopore_5074/5074_test_LSK109_30JAN19/annotation/entap/entap_filter_abf_scaf/entap_outfiles/similarity_search/DIAMOND/blastp_genes_final_complete.out	No	Yes							3218.PP1S331_40V6.1	0.00e+00	1475.3	CLC-D	Viridiplantae	virNOG[6]	1BJQT@strNOG,1DR12@virNOG,COG0038@NOG,KOG0474@euNOG	chloride channel		GO:0000902(L=5),GO:0006810(L=3),GO:0006811(L=4),GO:0006820(L=5),GO:0006821(L=7),GO:0008150(L=0),GO:0009653(L=3),GO:0009826(L=6),GO:0009987(L=1),GO:0010035(L=3),GO:0010038(L=4),GO:0015698(L=6),GO:0016043(L=2),GO:0016049(L=2),GO:0032502(L=1),GO:0032879(L=3),GO:0032989(L=4),GO:0034220(L=5),GO:0034762(L=5),GO:0034765(L=6),GO:0040007(L=1),GO:0042221(L=2),GO:0043269(L=5),GO:0044070(L=6),GO:0044699(L=1)…	GO:0005575(L=0),GO:0005622(L=3),GO:0005623(L=1),GO:0005802(L=5),GO:0016020(L=1),GO:0016021(L=4),GO:0031224(L=3),GO:0032991(L=1),GO:0034702(L=4),GO:0034707(L=5),GO:0043226(L=1),GO:0043227(L=2),GO:0043229(L=3),GO:0043231(L=4),GO:0043234(L=2),GO:0044424(L=3),GO:0044425(L=2),GO:0044464(L=2),	GO:0003674(L=0),GO:0005215(L=1),GO:0005216(L=5),GO:0005244(L=6),GO:0005247(L=8),GO:0005253(L=6),GO:0005254(L=7),GO:0008308(L=7),GO:0008509(L=5),GO:0015075(L=4),GO:0015103(L=6),GO:0015108(L=7),GO:0015267(L=4),GO:0022803(L=3),GO:0022832(L=6),GO:0022836(L=5),GO:0022838(L=4),GO:0022839(L=6),GO:0022857(L=2),GO:0022891(L=3),GO:0022892(L=2),	PFAM (CBS, Voltage_CLC), SMART (TRANS, CBS)
ID=g1704
ID=g16169
ID=g59978	XP_024398236.1	93.8	145	9	0	1	145	1	145	5.20e-94	99.3	XP_024398236.1 DNA-directed RNA polymerases II, IV and V subunit 6A-like [Physcomitrium patens]	physcomitrium patens	physcomitrium patens;physcomitrium;funariaceae;funariales;funariidae;bryopsida;bryophytina;bryophyta;embryophyta;streptophytina;streptophyta;viridiplantae;eukaryota;cellular organisms;root	/core/projects/EBP/Wegrzyn/Moss/Physcomitrellopsis_africana/Physcomitrellopsis_africana_Genome/RawData_Nanopore_5074/5074_test_LSK109_30JAN19/annotation/entap/entap_filter_abf_scaf/entap_outfiles/similarity_search/DIAMOND/blastp_genes_final_complete.out	No	Yes							3218.PP1S197_12V6.1	7.60e-95	276.2		Viridiplantae	virNOG[6]	1BRQW@strNOG,1E3JK@virNOG,COG1758@NOG,KOG3405@euNOG	DNA-directed RNA polymerases I, II, and III	2.3024e+25	GO:0006139(L=3),GO:0006351(L=5),GO:0006725(L=3),GO:0006807(L=2),GO:0008150(L=0),GO:0008152(L=1),GO:0009058(L=2),GO:0009059(L=4),GO:0009987(L=1),GO:0010467(L=4),GO:0016070(L=4),GO:0018130(L=4),GO:0019438(L=4),GO:0032774(L=5),GO:0034641(L=3),GO:0034645(L=4),GO:0034654(L=4),GO:0043170(L=3),GO:0044237(L=2),GO:0044238(L=2),GO:0044249(L=3),GO:0044260(L=3),GO:0044271(L=4),GO:0046483(L=3),GO:0071704(L=2)…	GO:0000418(L=7),GO:0000419(L=7),GO:0000428(L=5),GO:0005575(L=0),GO:0005622(L=3),GO:0005623(L=1),GO:0005634(L=5),GO:0005654(L=5),GO:0005665(L=7),GO:0016591(L=7),GO:0030880(L=4),GO:0031974(L=1),GO:0031981(L=6),GO:0032991(L=1),GO:0043226(L=1),GO:0043227(L=2),GO:0043229(L=3),GO:0043231(L=4),GO:0043233(L=2),GO:0043234(L=2),GO:0044422(L=2),GO:0044424(L=3),GO:0044428(L=5),GO:0044446(L=3),GO:0044451(L=5)…	GO:0003674(L=0),GO:0003676(L=3),GO:0003677(L=4),GO:0003824(L=1),GO:0003899(L=7),GO:0005488(L=1),GO:0016740(L=2),GO:0016772(L=3),GO:0016779(L=4),GO:0034062(L=6),GO:0097159(L=2),GO:1901363(L=2),	PFAM (RNA_pol_Rpb6), SMART (TRANS)
ID=g29813	XP_024391807.1	94.6	204	11	0	1	204	24	227	2.20e-92	99.5	XP_024391807.1 uncharacterized protein LOC112290072 [Physcomitrium patens]	physcomitrium patens	physcomitrium patens;physcomitrium;funariaceae;funariales;funariidae;bryopsida;bryophytina;bryophyta;embryophyta;streptophytina;streptophyta;viridiplantae;eukaryota;cellular organisms;root	/core/projects/EBP/Wegrzyn/Moss/Physcomitrellopsis_africana/Physcomitrellopsis_africana_Genome/RawData_Nanopore_5074/5074_test_LSK109_30JAN19/annotation/entap/entap_filter_abf_scaf/entap_outfiles/similarity_search/DIAMOND/blastp_genes_final_complete.out	No	No							3218.PP1S43_120V6.1	3.20e-93	277.7		Viridiplantae	virNOG[6]	0IYD3@euNOG,11Z0N@NOG,1BTGH@strNOG,1E5I8@virNOG	Protein of unknown function (DUF1118)		GO:0006355(L=7),GO:0006996(L=3),GO:0008150(L=0),GO:0009628(L=2),GO:0009657(L=4),GO:0009658(L=5),GO:0009889(L=4),GO:0009891(L=5),GO:0009893(L=4),GO:0009987(L=1),GO:0010468(L=5),GO:0010556(L=5),GO:0010557(L=6),GO:0010604(L=5),GO:0010628(L=6),GO:0016043(L=2),GO:0019219(L=5),GO:0019222(L=3),GO:0031323(L=4),GO:0031325(L=5),GO:0031326(L=5),GO:0031328(L=6),GO:0044699(L=1),GO:0044763(L=2),GO:0045893(L=8)…	GO:0005575(L=0),GO:0005622(L=3),GO:0005623(L=1),GO:0005737(L=4),GO:0009507(L=6),GO:0009534(L=6),GO:0009535(L=6),GO:0009536(L=5),GO:0009579(L=4),GO:0016020(L=1),GO:0031976(L=5),GO:0031984(L=3),GO:0034357(L=4),GO:0042651(L=6),GO:0043226(L=1),GO:0043227(L=2),GO:0043229(L=3),GO:0043231(L=4),GO:0044422(L=2),GO:0044424(L=3),GO:0044434(L=6),GO:0044435(L=5),GO:0044436(L=4),GO:0044444(L=4),GO:0044446(L=3)…		PFAM (DUF1118), SMART (TRANS)
ID=g56717	XP_024383716.1	98.3	288	5	0	1	288	1	288	2.30e-204	99.7	XP_024383716.1 eukaryotic translation initiation factor 3 subunit G-like [Physcomitrium patens]	physcomitrium patens	physcomitrium patens;physcomitrium;funariaceae;funariales;funariidae;bryopsida;bryophytina;bryophyta;embryophyta;streptophytina;streptophyta;viridiplantae;eukaryota;cellular organisms;root	/core/projects/EBP/Wegrzyn/Moss/Physcomitrellopsis_africana/Physcomitrellopsis_africana_Genome/RawData_Nanopore_5074/5074_test_LSK109_30JAN19/annotation/entap/entap_filter_abf_scaf/entap_outfiles/similarity_search/DIAMOND/blastp_genes_final_complete.out	No	Yes							3218.PP1S78_18V6.1	3.30e-205	567		Viridiplantae	virNOG[6]	0Y3CW@NOG,1BD2M@strNOG,1DR00@virNOG,KOG0122@euNOG	Component of the eukaryotic translation initiation factor 3 (eIF-3) complex (By similarity)	3013	GO:0001731(L=7),GO:0006412(L=5),GO:0006413(L=6),GO:0006417(L=7),GO:0006446(L=8),GO:0008150(L=0),GO:0008152(L=1),GO:0009058(L=2),GO:0009059(L=4),GO:0009889(L=4),GO:0009987(L=1),GO:0010467(L=4),GO:0010468(L=5),GO:0010556(L=5),GO:0010608(L=6),GO:0016043(L=2),GO:0019222(L=3),GO:0019538(L=3),GO:0022607(L=3),GO:0022613(L=3),GO:0022618(L=5),GO:0031323(L=4),GO:0031326(L=5),GO:0032268(L=5),GO:0034622(L=5)…	GO:0005575(L=0),GO:0005622(L=3),GO:0005623(L=1),GO:0005737(L=4),GO:0005852(L=5),GO:0005886(L=3),GO:0016020(L=1),GO:0016282(L=6),GO:0030529(L=4),GO:0032991(L=1),GO:0033290(L=6),GO:0043234(L=2),GO:0044424(L=3),GO:0044444(L=4),GO:0044464(L=2),GO:0070993(L=5),GO:0071944(L=3),	GO:0000166(L=3),GO:0003674(L=0),GO:0003676(L=3),GO:0003723(L=4),GO:0003743(L=6),GO:0005488(L=1),GO:0008135(L=5),GO:0008270(L=6),GO:0036094(L=2),GO:0043167(L=2),GO:0043169(L=3),GO:0046872(L=4),GO:0046914(L=5),GO:0097159(L=2),GO:1901265(L=3),GO:1901363(L=2),	PFAM (eIF3g, RRM_1), SMART (RRM, ZnF_C2HC)
ID=g50425	XP_024376246.1	98	740	15	0	1	740	15	754	0.00e+00	97.1	XP_024376246.1 ABC transporter B family member 25, mitochondrial-like [Physcomitrium patens]	physcomitrium patens	physcomitrium patens;physcomitrium;funariaceae;funariales;funariidae;bryopsida;bryophytina;bryophyta;embryophyta;streptophytina;streptophyta;viridiplantae;eukaryota;cellular organisms;root	/core/projects/EBP/Wegrzyn/Moss/Physcomitrellopsis_africana/Physcomitrellopsis_africana_Genome/RawData_Nanopore_5074/5074_test_LSK109_30JAN19/annotation/entap/entap_filter_abf_scaf/entap_outfiles/similarity_search/DIAMOND/blastp_genes_final_complete.out	No	Yes							3218.PP1S249_41V6.1	0.00e+00	1366.3		Viridiplantae	virNOG[6]	1BD9U@strNOG,1DR76@virNOG,COG5265@NOG,KOG0057@euNOG	ABC transporter	2010	GO:0006139(L=3),GO:0006152(L=7),GO:0006163(L=5),GO:0006195(L=7),GO:0006200(L=-1),GO:0006259(L=4),GO:0006725(L=3),GO:0006732(L=4),GO:0006753(L=4),GO:0006777(L=8),GO:0006793(L=3),GO:0006796(L=4),GO:0006807(L=2),GO:0006810(L=3),GO:0006811(L=4),GO:0006873(L=5),GO:0006875(L=7),GO:0006879(L=9),GO:0006996(L=3),GO:0007275(L=3),GO:0008150(L=0),GO:0008152(L=1),GO:0009056(L=2),GO:0009058(L=2),GO:0009108(L=5…	GO:0005575(L=0),GO:0005622(L=3),GO:0005623(L=1),GO:0005737(L=4),GO:0005739(L=5),GO:0005740(L=6),GO:0005743(L=5),GO:0009507(L=6),GO:0009526(L=6),GO:0009536(L=5),GO:0009941(L=7),GO:0016020(L=1),GO:0016021(L=4),GO:0019866(L=4),GO:0031090(L=3),GO:0031224(L=3),GO:0031966(L=5),GO:0031967(L=3),GO:0031975(L=3),GO:0043226(L=1),GO:0043227(L=2),GO:0043229(L=3),GO:0043231(L=4),GO:0044422(L=2),GO:0044424(L=3)…	GO:0000166(L=3),GO:0001882(L=3),GO:0001883(L=4),GO:0003674(L=0),GO:0003676(L=3),GO:0003824(L=1),GO:0005215(L=1),GO:0005488(L=1),GO:0005524(L=7),GO:0008270(L=6),GO:0015399(L=4),GO:0015405(L=5),GO:0016462(L=5),GO:0016787(L=2),GO:0016817(L=3),GO:0016818(L=4),GO:0016820(L=4),GO:0016887(L=7),GO:0017076(L=4),GO:0017111(L=6),GO:0022804(L=3),GO:0022857(L=2),GO:0030554(L=5),GO:0032549(L=4),GO:0032550(L=5)…	PFAM (ABC_membrane, ABC_tran), SMART (TRANS, AAA)
ID=g18248
ID=g10297.2	sp|Q5HZE0|MCATL_RAT	31.4	325	187	12	17	337	6	298	1.20e-25	78.3	sp|Q5HZE0|MCATL_RAT Mitochondrial basic amino acids transporter OS=Rattus norvegicus OX=10116 GN=Slc25a29 PE=2 SV=1	rattus norvegicus	rattus norvegicus;rattus;murinae;muridae;muroidea;myomorpha;rodentia;glires;euarchontoglires;boreoeutheria;eutheria;theria;mammalia;amniota;tetrapoda;dipnotetrapodomorpha;sarcopterygii;euteleostomi;teleostomi;gnathostomata;vertebrata;craniata;chordata;deuterostomia;bilateria;eumetazoa;metazoa;opisthokonta;eukaryota;cellular organisms;root	/core/projects/EBP/Wegrzyn/Moss/Physcomitrellopsis_africana/Physcomitrellopsis_africana_Genome/RawData_Nanopore_5074/5074_test_LSK109_30JAN19/annotation/entap/entap_filter_abf_scaf/entap_outfiles/similarity_search/DIAMOND/blastp_genes_final_uniprot_sprot.out	No	Yes	|EMBL; BC089065; AAH89065.1; -; mRNA.|RefSeq; NP_001010958.1; NM_001010958.1.|SMR; Q5HZE0; -.|STRING; 10116.ENSRNOP00000005753; -.|PaxDb; Q5HZE0; -.|PRIDE; Q5HZE0; -.|Ensembl; ENSRNOT00000005753; ENSRNOP00000005753; ENSRNOG00000004351.|GeneID; 314441; -.|UCSC; RGD:1308104; rat.|CTD; 123096; -.|RGD; 1308104; Slc25a29.|eggNOG; KOG0762; Eukaryota.|GeneTree; ENSGT00940000157766; -.|HOGENOM; CLU_01516…	|-!- FUNCTION: Transports arginine, lysine, homoarginine, methylarginine| and, to a much lesser extent, ornithine and histidine. Can restore| ornithine transport in cells lacking the primary mitochondrial| ornithine transporter SLC25A15. Does not transport carnitine nor| acylcarnitines. Functions by both counter-exchange and uniport| mechanisms. {ECO:0000250|UniProtKB:Q8N8R3}.|-!- SUBCELLULAR LOC…		GO:0006844(L=6),GO:0006865(L=5),GO:0015822(L=6),GO:0089709(L=7),GO:1903400(L=8),GO:1903401(L=7),GO:1990575(L=6),	GO:0005739(L=5),GO:0005743(L=5),GO:0016021(L=4),	GO:0005289(L=7),GO:0005292(L=7),GO:0015174(L=7),GO:0015227(L=8),	3218.PP1S125_102V6.1	8.60e-197	552		Viridiplantae	virNOG[6]	0XPAJ@NOG,1BMKS@strNOG,1DZPP@virNOG,KOG0764@euNOG	folate transporter		GO:0006810(L=3),GO:0006811(L=4),GO:0006820(L=5),GO:0006835(L=7),GO:0006865(L=5),GO:0008150(L=0),GO:0009987(L=1),GO:0015711(L=5),GO:0015849(L=4),GO:0015884(L=6),GO:0044699(L=1),GO:0044763(L=2),GO:0044765(L=3),GO:0046942(L=7),GO:0051179(L=1),GO:0051180(L=4),GO:0051181(L=4),GO:0051234(L=2),GO:0055085(L=4),GO:0071702(L=4),GO:0071705(L=4),GO:0072337(L=5),	GO:0005575(L=0),GO:0005622(L=3),GO:0005623(L=1),GO:0005737(L=4),GO:0009507(L=6),GO:0009526(L=6),GO:0009536(L=5),GO:0009941(L=7),GO:0016020(L=1),GO:0016021(L=4),GO:0031090(L=3),GO:0031224(L=3),GO:0031967(L=3),GO:0031969(L=6),GO:0031975(L=3),GO:0042170(L=5),GO:0043226(L=1),GO:0043227(L=2),GO:0043229(L=3),GO:0043231(L=4),GO:0044422(L=2),GO:0044424(L=3),GO:0044425(L=2),GO:0044434(L=6),GO:0044435(L=5)…	GO:0003674(L=0),GO:0005215(L=1),GO:0008517(L=3),GO:0051183(L=2),GO:0051184(L=2),	PFAM (Mito_carr), SMART (TRANS)
ID=g48216
ID=g44545																								3218.PP1S26_113V6.1	3.60e-92	278.5		Viridiplantae	virNOG[6]	0J047@euNOG,0YURX@NOG,1C60D@strNOG,1E5WM@virNOG	NA					PFAM (WW)
ID=g17895
ID=g3990	XP_024368776.1	97	629	19	0	1	629	1	629	0.00e+00	99.8	XP_024368776.1 probable methyltransferase PMT18 [Physcomitrium patens]	physcomitrium patens	physcomitrium patens;physcomitrium;funariaceae;funariales;funariidae;bryopsida;bryophytina;bryophyta;embryophyta;streptophytina;streptophyta;viridiplantae;eukaryota;cellular organisms;root	/core/projects/EBP/Wegrzyn/Moss/Physcomitrellopsis_africana/Physcomitrellopsis_africana_Genome/RawData_Nanopore_5074/5074_test_LSK109_30JAN19/annotation/entap/entap_filter_abf_scaf/entap_outfiles/similarity_search/DIAMOND/blastp_genes_final_complete.out	No	Yes							3218.PP1S336_61V6.1	0.00e+00	1297.7		Viridiplantae	virNOG[6]	0IIY2@euNOG,0Y9NV@NOG,1BFSR@strNOG,1DTQJ@virNOG	methyltransferase		GO:0006793(L=3),GO:0006796(L=4),GO:0008150(L=0),GO:0008152(L=1),GO:0009987(L=1),GO:0016310(L=5),GO:0032259(L=2),GO:0044237(L=2),	GO:0005575(L=0),GO:0005622(L=3),GO:0005623(L=1),GO:0005737(L=4),GO:0005783(L=4),GO:0005789(L=3),GO:0012505(L=3),GO:0016020(L=1),GO:0016021(L=4),GO:0031090(L=3),GO:0031224(L=3),GO:0042175(L=3),GO:0043226(L=1),GO:0043227(L=2),GO:0043229(L=3),GO:0043231(L=4),GO:0044422(L=2),GO:0044424(L=3),GO:0044425(L=2),GO:0044432(L=5),GO:0044444(L=4),GO:0044446(L=3),GO:0044464(L=2),	GO:0003674(L=0),GO:0003824(L=1),GO:0008168(L=4),GO:0016301(L=4),GO:0016740(L=2),GO:0016741(L=3),GO:0016772(L=3),	PFAM (DUF248, Methyltransf_11), SMART (TRANS, COIL)
ID=g39426
ID=g1771	XP_024392381.1	95.1	204	10	0	1	204	1	204	8.90e-142	99.5	XP_024392381.1 uncharacterized protein LOC112290418 [Physcomitrium patens]	physcomitrium patens	physcomitrium patens;physcomitrium;funariaceae;funariales;funariidae;bryopsida;bryophytina;bryophyta;embryophyta;streptophytina;streptophyta;viridiplantae;eukaryota;cellular organisms;root	/core/projects/EBP/Wegrzyn/Moss/Physcomitrellopsis_africana/Physcomitrellopsis_africana_Genome/RawData_Nanopore_5074/5074_test_LSK109_30JAN19/annotation/entap/entap_filter_abf_scaf/entap_outfiles/similarity_search/DIAMOND/blastp_genes_final_complete.out	No	No							3218.PP1S52_105V6.1	1.30e-142	401.7		Viridiplantae	virNOG[6]	0IXW2@euNOG,0YPGF@NOG,1BRNB@strNOG,1E3H4@virNOG	NA			GO:0005575(L=0),GO:0016020(L=1),GO:0031224(L=3),GO:0031225(L=4),GO:0044425(L=2),		SMART (EGF, SIGNAL, TRANS, EGF_like)
ID=g43505
ID=g11197
ID=g51362.1	XP_024390723.1	90	747	59	1	1	731	1	747	0.00e+00	85.8	XP_024390723.1 uncharacterized protein LOC112289613 isoform X1 [Physcomitrium patens]	physcomitrium patens	physcomitrium patens;physcomitrium;funariaceae;funariales;funariidae;bryopsida;bryophytina;bryophyta;embryophyta;streptophytina;streptophyta;viridiplantae;eukaryota;cellular organisms;root	/core/projects/EBP/Wegrzyn/Moss/Physcomitrellopsis_africana/Physcomitrellopsis_africana_Genome/RawData_Nanopore_5074/5074_test_LSK109_30JAN19/annotation/entap/entap_filter_abf_scaf/entap_outfiles/similarity_search/DIAMOND/blastp_genes_final_complete.out	No	No							3218.PP1S246_94V6.1	0.00e+00	1163.3	UPF3	Viridiplantae	virNOG[6]	122XD@NOG,1BN07@strNOG,1DZUQ@virNOG,KOG1295@euNOG	Smg-4/UPF3 family	30133015	GO:0000184(L=8),GO:0000956(L=7),GO:0006139(L=3),GO:0006401(L=5),GO:0006402(L=6),GO:0006725(L=3),GO:0006807(L=2),GO:0006950(L=2),GO:0006952(L=3),GO:0007154(L=2),GO:0007165(L=3),GO:0008150(L=0),GO:0008152(L=1),GO:0009056(L=2),GO:0009057(L=4),GO:0009314(L=3),GO:0009416(L=4),GO:0009607(L=2),GO:0009611(L=3),GO:0009617(L=5),GO:0009628(L=2),GO:0009648(L=5),GO:0009719(L=2),GO:0009725(L=3),GO:0009751(L=4)…	GO:0005575(L=0),GO:0005622(L=3),GO:0005623(L=1),GO:0005634(L=5),GO:0005730(L=5),GO:0005737(L=4),GO:0031974(L=1),GO:0031981(L=6),GO:0043226(L=1),GO:0043227(L=2),GO:0043228(L=2),GO:0043229(L=3),GO:0043231(L=4),GO:0043232(L=3),GO:0043233(L=2),GO:0044422(L=2),GO:0044424(L=3),GO:0044428(L=5),GO:0044446(L=3),GO:0044464(L=2),GO:0070013(L=3),	GO:0000166(L=3),GO:0003674(L=0),GO:0005488(L=1),GO:0036094(L=2),GO:0097159(L=2),GO:1901265(L=3),GO:1901363(L=2),	PFAM (Smg4_UPF3, RRM_2)
ID=g41786	XP_024378980.1	66.6	452	146	2	1	449	1	450	9.60e-95	99.8	XP_024378980.1 nucleolin-like [Physcomitrium patens]	physcomitrium patens	physcomitrium patens;physcomitrium;funariaceae;funariales;funariidae;bryopsida;bryophytina;bryophyta;embryophyta;streptophytina;streptophyta;viridiplantae;eukaryota;cellular organisms;root	/core/projects/EBP/Wegrzyn/Moss/Physcomitrellopsis_africana/Physcomitrellopsis_africana_Genome/RawData_Nanopore_5074/5074_test_LSK109_30JAN19/annotation/entap/entap_filter_abf_scaf/entap_outfiles/similarity_search/DIAMOND/blastp_genes_final_complete.out	No	Yes							3218.PP1S279_63V6.1	1.40e-95	301.2		Viridiplantae	virNOG[6]	0INXQ@euNOG,12AU7@NOG,1C6SH@strNOG,1EKPD@virNOG	NA		GO:0008150(L=0),GO:0009987(L=1),GO:0019725(L=3),GO:0042592(L=3),GO:0044699(L=1),GO:0044763(L=2),GO:0045454(L=4),GO:0050789(L=2),GO:0050794(L=3),GO:0065007(L=1),GO:0065008(L=2),		GO:0003674(L=0),GO:0005488(L=1),GO:0008430(L=2),	PFAM (Rdx), SMART (COIL)
ID=g31673	XP_024399465.1	94.7	787	42	0	1	787	8	794	0.00e+00	99.9	XP_024399465.1 protein EXECUTER 2, chloroplastic-like isoform X1 [Physcomitrium patens]	physcomitrium patens	physcomitrium patens;physcomitrium;funariaceae;funariales;funariidae;bryopsida;bryophytina;bryophyta;embryophyta;streptophytina;streptophyta;viridiplantae;eukaryota;cellular organisms;root	/core/projects/EBP/Wegrzyn/Moss/Physcomitrellopsis_africana/Physcomitrellopsis_africana_Genome/RawData_Nanopore_5074/5074_test_LSK109_30JAN19/annotation/entap/entap_filter_abf_scaf/entap_outfiles/similarity_search/DIAMOND/blastp_genes_final_complete.out	No	Yes							3218.PP1S68_10V6.1	7.90e-166	504.2		Viridiplantae	virNOG[6]	0IIKP@euNOG,0ZHAF@NOG,1BIT0@strNOG,1DWQ7@virNOG	protein EXECUTER 1, chloroplastic-like		GO:0000302(L=4),GO:0000304(L=4),GO:0006950(L=2),GO:0006979(L=3),GO:0008150(L=0),GO:0008219(L=3),GO:0009987(L=1),GO:0010035(L=3),GO:0010343(L=7),GO:0012501(L=4),GO:0016265(L=-1),GO:0033554(L=3),GO:0034599(L=4),GO:0034614(L=5),GO:0042221(L=2),GO:0044699(L=1),GO:0044763(L=2),GO:0050896(L=1),GO:0051716(L=2),GO:0070887(L=3),GO:0071452(L=6),GO:0097468(L=6),GO:1901700(L=3),GO:1901701(L=4),	GO:0005575(L=0),GO:0005622(L=3),GO:0005623(L=1),GO:0005737(L=4),GO:0009507(L=6),GO:0009536(L=5),GO:0009579(L=4),GO:0016020(L=1),GO:0034357(L=4),GO:0042651(L=6),GO:0043226(L=1),GO:0043227(L=2),GO:0043229(L=3),GO:0043231(L=4),GO:0044424(L=3),GO:0044436(L=4),GO:0044444(L=4),GO:0044464(L=2),		PFAM (DUF3506, UVR)
ID=g58429	XP_024400586.1	93.2	560	38	0	1	560	1	560	0.00e+00	99.8	XP_024400586.1 serine/threonine-protein kinase PCRK1-like [Physcomitrium patens]	physcomitrium patens	physcomitrium patens;physcomitrium;funariaceae;funariales;funariidae;bryopsida;bryophytina;bryophyta;embryophyta;streptophytina;streptophyta;viridiplantae;eukaryota;cellular organisms;root	/core/projects/EBP/Wegrzyn/Moss/Physcomitrellopsis_africana/Physcomitrellopsis_africana_Genome/RawData_Nanopore_5074/5074_test_LSK109_30JAN19/annotation/entap/entap_filter_abf_scaf/entap_outfiles/similarity_search/DIAMOND/blastp_genes_final_complete.out	No	Yes							3218.PP1S26_76V6.1	0.00e+00	1031.6		Viridiplantae	virNOG[6]	1BIEX@strNOG,1DWBW@virNOG,COG0515@NOG,KOG1187@euNOG	receptor-like protein kinase		GO:0006464(L=5),GO:0006468(L=6),GO:0006793(L=3),GO:0006796(L=4),GO:0008150(L=0),GO:0008152(L=1),GO:0009987(L=1),GO:0016310(L=5),GO:0019538(L=3),GO:0036211(L=4),GO:0043170(L=3),GO:0043412(L=4),GO:0044237(L=2),GO:0044238(L=2),GO:0044260(L=3),GO:0044267(L=4),GO:0071704(L=2),	GO:0005575(L=0),GO:0005623(L=1),GO:0005886(L=3),GO:0016020(L=1),GO:0044464(L=2),GO:0071944(L=3),	GO:0000166(L=3),GO:0001882(L=3),GO:0001883(L=4),GO:0003674(L=0),GO:0003824(L=1),GO:0004672(L=5),GO:0004674(L=6),GO:0005488(L=1),GO:0005524(L=7),GO:0016301(L=4),GO:0016740(L=2),GO:0016772(L=3),GO:0016773(L=4),GO:0017076(L=4),GO:0030554(L=5),GO:0032549(L=4),GO:0032550(L=5),GO:0032553(L=3),GO:0032555(L=4),GO:0032559(L=6),GO:0035639(L=4),GO:0036094(L=2),GO:0043167(L=2),GO:0043168(L=3),GO:0097159(L=2)…	PFAM (Pkinase_Tyr, Pkinase), SMART (STYKc)
ID=g31319	XP_024360949.1	94.7	318	17	0	1	318	1	318	1.80e-216	99.7	XP_024360949.1 dual specificity protein phosphatase 12-like isoform X1 [Physcomitrium patens]	physcomitrium patens	physcomitrium patens;physcomitrium;funariaceae;funariales;funariidae;bryopsida;bryophytina;bryophyta;embryophyta;streptophytina;streptophyta;viridiplantae;eukaryota;cellular organisms;root	/core/projects/EBP/Wegrzyn/Moss/Physcomitrellopsis_africana/Physcomitrellopsis_africana_Genome/RawData_Nanopore_5074/5074_test_LSK109_30JAN19/annotation/entap/entap_filter_abf_scaf/entap_outfiles/similarity_search/DIAMOND/blastp_genes_final_complete.out	No	Yes							3218.PP1S121_164V6.1	2.60e-217	600.1		Viridiplantae	virNOG[6]	1BHJ0@strNOG,1DVEZ@virNOG,COG2453@NOG,KOG1716@euNOG	dual specificity protein phosphatase		GO:0000188(L=11),GO:0001932(L=7),GO:0001933(L=8),GO:0006464(L=5),GO:0006469(L=7),GO:0006470(L=6),GO:0006793(L=3),GO:0006796(L=4),GO:0008150(L=0),GO:0008152(L=1),GO:0009892(L=4),GO:0009966(L=4),GO:0009968(L=5),GO:0009987(L=1),GO:0010563(L=6),GO:0010605(L=5),GO:0010646(L=4),GO:0010648(L=5),GO:0016311(L=5),GO:0019220(L=6),GO:0019222(L=3),GO:0019538(L=3),GO:0023051(L=3),GO:0023057(L=4),GO:0031323(L=4…		GO:0003674(L=0),GO:0003824(L=1),GO:0004721(L=6),GO:0004725(L=7),GO:0008138(L=7),GO:0016787(L=2),GO:0016788(L=3),GO:0016791(L=5),GO:0033549(L=7),GO:0042578(L=4),	PFAM (DSPc, Y_phosphatase), SMART (DSPc)
ID=g95
ID=g22306	XP_024390947.1	91.7	181	15	0	1	181	1	181	6.90e-117	98.9	XP_024390947.1 ribulose bisphosphate carboxylase small chain clone 512-like [Physcomitrium patens]	physcomitrium patens	physcomitrium patens;physcomitrium;funariaceae;funariales;funariidae;bryopsida;bryophytina;bryophyta;embryophyta;streptophytina;streptophyta;viridiplantae;eukaryota;cellular organisms;root	/core/projects/EBP/Wegrzyn/Moss/Physcomitrellopsis_africana/Physcomitrellopsis_africana_Genome/RawData_Nanopore_5074/5074_test_LSK109_30JAN19/annotation/entap/entap_filter_abf_scaf/entap_outfiles/similarity_search/DIAMOND/blastp_genes_final_complete.out	No	Yes							3218.PP1S339_15V6.1	1.00e-118	339.3	RBCS-1	Viridiplantae	virNOG[6]	0IM2H@euNOG,1BNH9@strNOG,1E2DK@virNOG,COG4451@NOG	RuBisCO catalyzes two reactions the carboxylation of D- ribulose 1,5-bisphosphate, the primary event in carbon dioxide fixation, as well as the oxidative fragmentation of the pentose substrate. Both reactions occur simultaneously and in competition at the same active site (By similarity)	63071011001120	GO:0005975(L=3),GO:0006950(L=2),GO:0008150(L=0),GO:0008152(L=1),GO:0009058(L=2),GO:0009266(L=3),GO:0009314(L=3),GO:0009409(L=3),GO:0009416(L=4),GO:0009628(L=2),GO:0009637(L=5),GO:0009639(L=5),GO:0009853(L=5),GO:0009987(L=1),GO:0010114(L=6),GO:0010218(L=6),GO:0015977(L=3),GO:0015979(L=3),GO:0016051(L=4),GO:0019253(L=7),GO:0019685(L=5),GO:0043094(L=4),GO:0044085(L=2),GO:0044237(L=2),GO:0044238(L=2)…	GO:0005575(L=0),GO:0005576(L=1),GO:0005618(L=4),GO:0005622(L=3),GO:0005623(L=1),GO:0005737(L=4),GO:0005829(L=4),GO:0005840(L=5),GO:0009507(L=6),GO:0009526(L=6),GO:0009532(L=6),GO:0009534(L=6),GO:0009535(L=6),GO:0009536(L=5),GO:0009570(L=7),GO:0009579(L=4),GO:0009941(L=7),GO:0016020(L=1),GO:0022626(L=5),GO:0030312(L=3),GO:0030529(L=4),GO:0031090(L=3),GO:0031967(L=3),GO:0031969(L=6),GO:0031975(L=3)…	GO:0003674(L=0),GO:0003824(L=1),GO:0004497(L=3),GO:0005488(L=1),GO:0005507(L=6),GO:0016491(L=2),GO:0016829(L=2),GO:0016830(L=3),GO:0016831(L=4),GO:0016984(L=5),GO:0043167(L=2),GO:0043169(L=3),GO:0046872(L=4),GO:0046914(L=5),	PFAM (RuBisCO_small, RbcS), SMART (RuBisCO_small)
ID=g35688	XP_004963310.1	35.6	416	181	8	129	467	44	449	4.30e-69	70.9	XP_004963310.1 tRNA dimethylallyltransferase 9 [Setaria italica]	setaria italica	setaria italica;setaria;cenchrinae;paniceae;panicodae;panicoideae;pacmad clade;poaceae;poales;commelinids;petrosaviidae;liliopsida;mesangiospermae;magnoliopsida;spermatophyta;euphyllophyta;tracheophyta;embryophyta;streptophytina;streptophyta;viridiplantae;eukaryota;cellular organisms;root	/core/projects/EBP/Wegrzyn/Moss/Physcomitrellopsis_africana/Physcomitrellopsis_africana_Genome/RawData_Nanopore_5074/5074_test_LSK109_30JAN19/annotation/entap/entap_filter_abf_scaf/entap_outfiles/similarity_search/DIAMOND/blastp_genes_final_complete.out	No	Yes							3218.PP1S137_19V6.1	0.00e+00	873.2		Eukaryotes	euNOG[57]	COG0324@NOG,KOG1384@euNOG	isopentenyltransferase	90811001110	GO:0006139(L=3),GO:0006396(L=5),GO:0006399(L=7),GO:0006725(L=3),GO:0006793(L=3),GO:0006796(L=4),GO:0006807(L=2),GO:0008033(L=7),GO:0008150(L=0),GO:0008152(L=1),GO:0009058(L=2),GO:0009308(L=4),GO:0009690(L=4),GO:0009691(L=4),GO:0009987(L=1),GO:0010467(L=4),GO:0010817(L=3),GO:0016070(L=4),GO:0016310(L=5),GO:0034470(L=7),GO:0034641(L=3),GO:0034660(L=5),GO:0034754(L=3),GO:0042445(L=2),GO:0042446(L=3)…	GO:0005575(L=0),GO:0005622(L=3),GO:0005623(L=1),GO:0005634(L=5),GO:0005737(L=4),GO:0009536(L=5),GO:0020011(L=6),GO:0043226(L=1),GO:0043227(L=2),GO:0043229(L=3),GO:0043231(L=4),GO:0044424(L=3),GO:0044444(L=4),GO:0044464(L=2),	GO:0000166(L=3),GO:0001882(L=3),GO:0001883(L=4),GO:0003674(L=0),GO:0003676(L=3),GO:0003824(L=1),GO:0004161(L=5),GO:0004659(L=4),GO:0005488(L=1),GO:0005524(L=7),GO:0008270(L=6),GO:0016301(L=4),GO:0016462(L=5),GO:0016740(L=2),GO:0016765(L=3),GO:0016772(L=3),GO:0016787(L=2),GO:0016817(L=3),GO:0016818(L=4),GO:0017076(L=4),GO:0017111(L=6),GO:0030554(L=5),GO:0032549(L=4),GO:0032550(L=5),GO:0032553(L=3)…	PFAM (IPPT, IPT, zf-C2H2_jaz), SMART (ZnF_C2H2)
ID=g21897	XP_024364387.1	94.2	2263	121	3	1	2263	1	2252	0.00e+00	97.2	XP_024364387.1 mediator of RNA polymerase II transcription subunit 12-like [Physcomitrium patens]	physcomitrium patens	physcomitrium patens;physcomitrium;funariaceae;funariales;funariidae;bryopsida;bryophytina;bryophyta;embryophyta;streptophytina;streptophyta;viridiplantae;eukaryota;cellular organisms;root	/core/projects/EBP/Wegrzyn/Moss/Physcomitrellopsis_africana/Physcomitrellopsis_africana_Genome/RawData_Nanopore_5074/5074_test_LSK109_30JAN19/annotation/entap/entap_filter_abf_scaf/entap_outfiles/similarity_search/DIAMOND/blastp_genes_final_complete.out	No	Yes							3218.PP1S16_265V6.1	0.00e+00	4129.3		Viridiplantae	virNOG[6]	0XPQK@NOG,1BCDS@strNOG,1DQBU@virNOG,KOG4522@euNOG	Transcription mediator complex subunit Med12		GO:0006139(L=3),GO:0006351(L=5),GO:0006355(L=7),GO:0006357(L=8),GO:0006366(L=6),GO:0006725(L=3),GO:0006807(L=2),GO:0007275(L=3),GO:0008150(L=0),GO:0008152(L=1),GO:0009058(L=2),GO:0009059(L=4),GO:0009889(L=4),GO:0009987(L=1),GO:0010467(L=4),GO:0010468(L=5),GO:0010556(L=5),GO:0016070(L=4),GO:0018130(L=4),GO:0019219(L=5),GO:0019222(L=3),GO:0019438(L=4),GO:0031323(L=4),GO:0031326(L=5),GO:0032501(L=1)…	GO:0005575(L=0),GO:0005622(L=3),GO:0005623(L=1),GO:0005634(L=5),GO:0005654(L=5),GO:0016592(L=7),GO:0031974(L=1),GO:0031981(L=6),GO:0032991(L=1),GO:0043226(L=1),GO:0043227(L=2),GO:0043229(L=3),GO:0043231(L=4),GO:0043233(L=2),GO:0043234(L=2),GO:0044422(L=2),GO:0044424(L=3),GO:0044428(L=5),GO:0044446(L=3),GO:0044451(L=5),GO:0044464(L=2),GO:0070013(L=3),	GO:0000988(L=1),GO:0000989(L=2),GO:0001076(L=3),GO:0001104(L=4),GO:0003674(L=0),GO:0003712(L=3),	PFAM (Med12), SMART (TRANS)
ID=g17845.1	XP_024403189.1	97.9	534	10	1	1	533	1	534	0.00e+00	99.8	XP_024403189.1 cartilage acidic protein 1-like [Physcomitrium patens]	physcomitrium patens	physcomitrium patens;physcomitrium;funariaceae;funariales;funariidae;bryopsida;bryophytina;bryophyta;embryophyta;streptophytina;streptophyta;viridiplantae;eukaryota;cellular organisms;root	/core/projects/EBP/Wegrzyn/Moss/Physcomitrellopsis_africana/Physcomitrellopsis_africana_Genome/RawData_Nanopore_5074/5074_test_LSK109_30JAN19/annotation/entap/entap_filter_abf_scaf/entap_outfiles/similarity_search/DIAMOND/blastp_genes_final_complete.out	No	Yes							3218.PP1S19_232V6.1	0.00e+00	1060.1	CRTAC1	Eukaryotes	euNOG[57]	0IHAW@euNOG,0ZVH2@NOG	cartilage acidic protein 1			GO:0005575(L=0),GO:0005576(L=1),GO:0005578(L=3),GO:0031012(L=2),GO:0044421(L=2),	GO:0003674(L=0),GO:0005488(L=1),GO:0005509(L=5),GO:0043167(L=2),GO:0043169(L=3),GO:0046872(L=4),	PFAM (FG-GAP, UnbV_ASPIC, EGF_CA), SMART (SIGNAL, EGF_like, TRANS)
ID=g50488
ID=g49507
ID=g38976
ID=g16226
ID=g4481	XP_024373086.1	92.5	1243	87	3	1	1242	14	1251	0.00e+00	96.4	XP_024373086.1 protein STICHEL-like 3 [Physcomitrium patens]	physcomitrium patens	physcomitrium patens;physcomitrium;funariaceae;funariales;funariidae;bryopsida;bryophytina;bryophyta;embryophyta;streptophytina;streptophyta;viridiplantae;eukaryota;cellular organisms;root	/core/projects/EBP/Wegrzyn/Moss/Physcomitrellopsis_africana/Physcomitrellopsis_africana_Genome/RawData_Nanopore_5074/5074_test_LSK109_30JAN19/annotation/entap/entap_filter_abf_scaf/entap_outfiles/similarity_search/DIAMOND/blastp_genes_final_complete.out	No	Yes							3218.PP1S13_203V6.1	0.00e+00	2149		Viridiplantae	virNOG[6]	0IUKK@euNOG,1C7SU@strNOG,1EMQW@virNOG,COG2812@NOG	DNA-directed DNA polymerase activity		GO:0006139(L=3),GO:0006259(L=4),GO:0006260(L=5),GO:0006725(L=3),GO:0006807(L=2),GO:0008150(L=0),GO:0008152(L=1),GO:0009058(L=2),GO:0009059(L=4),GO:0009987(L=1),GO:0034641(L=3),GO:0034645(L=4),GO:0043170(L=3),GO:0044237(L=2),GO:0044238(L=2),GO:0044249(L=3),GO:0044260(L=3),GO:0046483(L=3),GO:0071704(L=2),GO:0090304(L=4),GO:1901360(L=3),GO:1901576(L=3),	GO:0005575(L=0),GO:0005622(L=3),GO:0005623(L=1),GO:0005886(L=3),GO:0009360(L=5),GO:0016020(L=1),GO:0032991(L=1),GO:0042575(L=4),GO:0043234(L=2),GO:0044424(L=3),GO:0044464(L=2),GO:0071944(L=3),	GO:0000166(L=3),GO:0001882(L=3),GO:0001883(L=4),GO:0003674(L=0),GO:0003676(L=3),GO:0003677(L=4),GO:0003824(L=1),GO:0003887(L=6),GO:0005488(L=1),GO:0005524(L=7),GO:0016462(L=5),GO:0016740(L=2),GO:0016772(L=3),GO:0016779(L=4),GO:0016787(L=2),GO:0016817(L=3),GO:0016818(L=4),GO:0017076(L=4),GO:0017111(L=6),GO:0030554(L=5),GO:0032549(L=4),GO:0032550(L=5),GO:0032553(L=3),GO:0032555(L=4),GO:0032559(L=6)…	PFAM (DNA_pol3_gamma3, AAA, RuvB_N), SMART (COIL, AAA)
ID=g33590
ID=g17923	XP_024381754.1	45.1	1887	535	29	1	1397	1	1876	0.00e+00	94.8	XP_024381754.1 nuclear-pore anchor-like isoform X1 [Physcomitrium patens]	physcomitrium patens	physcomitrium patens;physcomitrium;funariaceae;funariales;funariidae;bryopsida;bryophytina;bryophyta;embryophyta;streptophytina;streptophyta;viridiplantae;eukaryota;cellular organisms;root	/core/projects/EBP/Wegrzyn/Moss/Physcomitrellopsis_africana/Physcomitrellopsis_africana_Genome/RawData_Nanopore_5074/5074_test_LSK109_30JAN19/annotation/entap/entap_filter_abf_scaf/entap_outfiles/similarity_search/DIAMOND/blastp_genes_final_complete.out	No	Yes							3218.PP1S8_180V6.2	3.60e-190	613.6		Viridiplantae	virNOG[6]	0XSA1@NOG,1BCFP@strNOG,1DYRU@virNOG,KOG4674@euNOG	Inherit from KOG: translocated promoter region, nuclear basket protein	3013401152005210	GO:0006403(L=3),GO:0006605(L=6),GO:0006606(L=8),GO:0006810(L=3),GO:0006886(L=5),GO:0006913(L=6),GO:0008104(L=3),GO:0008150(L=0),GO:0009987(L=1),GO:0015031(L=4),GO:0015931(L=5),GO:0016482(L=4),GO:0017038(L=4),GO:0033036(L=2),GO:0033365(L=5),GO:0034504(L=6),GO:0034613(L=4),GO:0044699(L=1),GO:0044744(L=7),GO:0044763(L=2),GO:0044765(L=3),GO:0045184(L=4),GO:0046907(L=3),GO:0050657(L=6),GO:0050658(L=5)…	GO:0005575(L=0),GO:0005622(L=3),GO:0005623(L=1),GO:0005634(L=5),GO:0005635(L=4),GO:0005643(L=5),GO:0012505(L=3),GO:0016020(L=1),GO:0016021(L=4),GO:0031090(L=3),GO:0031224(L=3),GO:0031965(L=5),GO:0031967(L=3),GO:0031975(L=3),GO:0032991(L=1),GO:0043226(L=1),GO:0043227(L=2),GO:0043229(L=3),GO:0043231(L=4),GO:0043234(L=2),GO:0044422(L=2),GO:0044424(L=3),GO:0044425(L=2),GO:0044428(L=5),GO:0044446(L=3)…	GO:0003674(L=0),GO:0003676(L=3),GO:0005488(L=1),GO:0097159(L=2),GO:1901363(L=2),	PFAM (TPR_MLP1_2), SMART (COIL)
ID=g58504
ID=g49973	XP_024395177.1	90.7	894	73	3	1	894	1	884	0.00e+00	99.9	XP_024395177.1 uncharacterized protein LOC112291658 isoform X1 [Physcomitrium patens]	physcomitrium patens	physcomitrium patens;physcomitrium;funariaceae;funariales;funariidae;bryopsida;bryophytina;bryophyta;embryophyta;streptophytina;streptophyta;viridiplantae;eukaryota;cellular organisms;root	/core/projects/EBP/Wegrzyn/Moss/Physcomitrellopsis_africana/Physcomitrellopsis_africana_Genome/RawData_Nanopore_5074/5074_test_LSK109_30JAN19/annotation/entap/entap_filter_abf_scaf/entap_outfiles/similarity_search/DIAMOND/blastp_genes_final_complete.out	No	No							3218.PP1S34_235V6.1	0.00e+00	1584.7		Viridiplantae	virNOG[6]	0J4NM@euNOG,0YW9B@NOG,1BU6N@strNOG,1E63C@virNOG	B3		GO:0006139(L=3),GO:0006351(L=5),GO:0006355(L=7),GO:0006725(L=3),GO:0006807(L=2),GO:0008150(L=0),GO:0008152(L=1),GO:0009058(L=2),GO:0009059(L=4),GO:0009889(L=4),GO:0009987(L=1),GO:0010467(L=4),GO:0010468(L=5),GO:0010556(L=5),GO:0016070(L=4),GO:0018130(L=4),GO:0019219(L=5),GO:0019222(L=3),GO:0019438(L=4),GO:0031323(L=4),GO:0031326(L=5),GO:0032774(L=5),GO:0034641(L=3),GO:0034645(L=4),GO:0034654(L=4)…	GO:0005575(L=0),GO:0005622(L=3),GO:0005623(L=1),GO:0005634(L=5),GO:0043226(L=1),GO:0043227(L=2),GO:0043229(L=3),GO:0043231(L=4),GO:0044424(L=3),GO:0044464(L=2),	GO:0003674(L=0),GO:0003676(L=3),GO:0003677(L=4),GO:0005488(L=1),GO:0097159(L=2),GO:1901363(L=2),	PFAM (B3), SMART (B3, AT_hook, TRANS)
ID=g32277	XP_024401168.1	92.2	384	29	1	1	383	1	384	1.90e-244	99.7	XP_024401168.1 30S ribosomal protein S1, chloroplastic-like [Physcomitrium patens]	physcomitrium patens	physcomitrium patens;physcomitrium;funariaceae;funariales;funariidae;bryopsida;bryophytina;bryophyta;embryophyta;streptophytina;streptophyta;viridiplantae;eukaryota;cellular organisms;root	/core/projects/EBP/Wegrzyn/Moss/Physcomitrellopsis_africana/Physcomitrellopsis_africana_Genome/RawData_Nanopore_5074/5074_test_LSK109_30JAN19/annotation/entap/entap_filter_abf_scaf/entap_outfiles/similarity_search/DIAMOND/blastp_genes_final_complete.out	No	Yes							3218.PP1S98_143V6.1	2.80e-245	676.4		Viridiplantae	virNOG[6]	0IIDR@euNOG,1BEGR@strNOG,1DSEI@virNOG,COG0539@NOG	ribosomal protein		GO:0006950(L=2),GO:0008150(L=0),GO:0008152(L=1),GO:0009266(L=3),GO:0009409(L=3),GO:0009628(L=2),GO:0050896(L=1),	GO:0005575(L=0),GO:0005622(L=3),GO:0005623(L=1),GO:0005634(L=5),GO:0005737(L=4),GO:0005840(L=5),GO:0009507(L=6),GO:0009532(L=6),GO:0009536(L=5),GO:0009570(L=7),GO:0030529(L=4),GO:0032991(L=1),GO:0043226(L=1),GO:0043227(L=2),GO:0043228(L=2),GO:0043229(L=3),GO:0043231(L=4),GO:0043232(L=3),GO:0044422(L=2),GO:0044424(L=3),GO:0044434(L=6),GO:0044435(L=5),GO:0044444(L=4),GO:0044446(L=3),GO:0044464(L=2),	GO:0003674(L=0),GO:0003676(L=3),GO:0003723(L=4),GO:0003824(L=1),GO:0005488(L=1),GO:0016740(L=2),GO:0097159(L=2),GO:1901363(L=2),	PFAM (S1), SMART (S1)
ID=g48916	XP_024394552.1	94.4	124	7	0	1	124	1	124	3.90e-79	99.2	XP_024394552.1 uncharacterized protein LOC112291424 [Physcomitrium patens]	physcomitrium patens	physcomitrium patens;physcomitrium;funariaceae;funariales;funariidae;bryopsida;bryophytina;bryophyta;embryophyta;streptophytina;streptophyta;viridiplantae;eukaryota;cellular organisms;root	/core/projects/EBP/Wegrzyn/Moss/Physcomitrellopsis_africana/Physcomitrellopsis_africana_Genome/RawData_Nanopore_5074/5074_test_LSK109_30JAN19/annotation/entap/entap_filter_abf_scaf/entap_outfiles/similarity_search/DIAMOND/blastp_genes_final_complete.out	No	No							3218.PP1S255_50V6.1	5.70e-80	236.9		Ancestor	NOG[107]	12C40@NOG	Protein of unknown function (DUF3253)					PFAM (DUF3253, DUF2256)
ID=g15934	XP_024372402.1	80.2	665	45	2	1	578	1	665	0.00e+00	99.8	XP_024372402.1 nijmegen breakage syndrome 1 protein-like isoform X1 [Physcomitrium patens]	physcomitrium patens	physcomitrium patens;physcomitrium;funariaceae;funariales;funariidae;bryopsida;bryophytina;bryophyta;embryophyta;streptophytina;streptophyta;viridiplantae;eukaryota;cellular organisms;root	/core/projects/EBP/Wegrzyn/Moss/Physcomitrellopsis_africana/Physcomitrellopsis_africana_Genome/RawData_Nanopore_5074/5074_test_LSK109_30JAN19/annotation/entap/entap_filter_abf_scaf/entap_outfiles/similarity_search/DIAMOND/blastp_genes_final_complete.out	No	Yes							3218.PP1S219_52V6.1	1.10e-314	869.4		Viridiplantae	virNOG[6]	0JR4M@euNOG,0Y1R8@NOG,1C6CT@strNOG,1EKBD@virNOG	FHA	3440				PFAM (FHA, BRCT), SMART (FHA, COIL)
ID=g23673	XP_024364709.1	97.5	515	13	0	1	515	1	515	0.00e+00	99.8	XP_024364709.1 peter Pan-like protein [Physcomitrium patens]	physcomitrium patens	physcomitrium patens;physcomitrium;funariaceae;funariales;funariidae;bryopsida;bryophytina;bryophyta;embryophyta;streptophytina;streptophyta;viridiplantae;eukaryota;cellular organisms;root	/core/projects/EBP/Wegrzyn/Moss/Physcomitrellopsis_africana/Physcomitrellopsis_africana_Genome/RawData_Nanopore_5074/5074_test_LSK109_30JAN19/annotation/entap/entap_filter_abf_scaf/entap_outfiles/similarity_search/DIAMOND/blastp_genes_final_complete.out	No	Yes							3218.PP1S22_59V6.1	0.00e+00	935.3		Viridiplantae	virNOG[6]	0XRP7@NOG,1BGVF@strNOG,1DUS2@virNOG,KOG2963@euNOG	PETER PAN-like					PFAM (Brix), SMART (Brix, COIL)
ID=g44331	XP_024371328.1	78.8	490	20	1	89	494	1	490	6.20e-261	82	XP_024371328.1 UPF0187 protein At3g61320, chloroplastic-like [Physcomitrium patens]	physcomitrium patens	physcomitrium patens;physcomitrium;funariaceae;funariales;funariidae;bryopsida;bryophytina;bryophyta;embryophyta;streptophytina;streptophyta;viridiplantae;eukaryota;cellular organisms;root	/core/projects/EBP/Wegrzyn/Moss/Physcomitrellopsis_africana/Physcomitrellopsis_africana_Genome/RawData_Nanopore_5074/5074_test_LSK109_30JAN19/annotation/entap/entap_filter_abf_scaf/entap_outfiles/similarity_search/DIAMOND/blastp_genes_final_complete.out	No	Yes							3218.PP1S47_118V6.1	9.00e-262	727.2		Viridiplantae	virNOG[6]	0IJVZ@euNOG,1BH30@strNOG,1DUZ6@virNOG,COG3781@NOG	UPF0187 protein At3g61320			GO:0005575(L=0),GO:0005622(L=3),GO:0005623(L=1),GO:0005737(L=4),GO:0009507(L=6),GO:0009526(L=6),GO:0009536(L=5),GO:0009941(L=7),GO:0016020(L=1),GO:0016021(L=4),GO:0031090(L=3),GO:0031224(L=3),GO:0031967(L=3),GO:0031969(L=6),GO:0031975(L=3),GO:0042170(L=5),GO:0043226(L=1),GO:0043227(L=2),GO:0043229(L=3),GO:0043231(L=4),GO:0044422(L=2),GO:0044424(L=3),GO:0044425(L=2),GO:0044434(L=6),GO:0044435(L=5)…		PFAM (Bestrophin), SMART (TRANS)
ID=g24638	XP_024391679.1	95.8	289	12	0	76	364	1	289	1.00e-197	79.2	XP_024391679.1 OTU domain-containing protein At3g57810-like [Physcomitrium patens]	physcomitrium patens	physcomitrium patens;physcomitrium;funariaceae;funariales;funariidae;bryopsida;bryophytina;bryophyta;embryophyta;streptophytina;streptophyta;viridiplantae;eukaryota;cellular organisms;root	/core/projects/EBP/Wegrzyn/Moss/Physcomitrellopsis_africana/Physcomitrellopsis_africana_Genome/RawData_Nanopore_5074/5074_test_LSK109_30JAN19/annotation/entap/entap_filter_abf_scaf/entap_outfiles/similarity_search/DIAMOND/blastp_genes_final_complete.out	No	Yes							3218.PP1S56_193V6.1	9.20e-198	553.5		Viridiplantae	virNOG[6]	0IU88@euNOG,11GZF@NOG,1C7QC@strNOG,1EMNC@virNOG
ID=g52840	XP_024382786.1	95.7	116	5	0	1	116	1	116	6.00e-68	99.1	XP_024382786.1 uncharacterized protein LOC112285812 [Physcomitrium patens]	physcomitrium patens	physcomitrium patens;physcomitrium;funariaceae;funariales;funariidae;bryopsida;bryophytina;bryophyta;embryophyta;streptophytina;streptophyta;viridiplantae;eukaryota;cellular organisms;root	/core/projects/EBP/Wegrzyn/Moss/Physcomitrellopsis_africana/Physcomitrellopsis_africana_Genome/RawData_Nanopore_5074/5074_test_LSK109_30JAN19/annotation/entap/entap_filter_abf_scaf/entap_outfiles/similarity_search/DIAMOND/blastp_genes_final_complete.out	No	No							3218.PP1S163_18V6.1	8.70e-69	208	EMB1129	Viridiplantae	virNOG[6]	1BT2A@strNOG,1E58S@virNOG,COG0186@NOG,KOG1740@euNOG	ribosomal protein	3010	GO:0006412(L=5),GO:0008150(L=0),GO:0008152(L=1),GO:0009058(L=2),GO:0009059(L=4),GO:0009987(L=1),GO:0010467(L=4),GO:0019538(L=3),GO:0034645(L=4),GO:0043170(L=3),GO:0044237(L=2),GO:0044238(L=2),GO:0044249(L=3),GO:0044260(L=3),GO:0044267(L=4),GO:0071704(L=2),GO:1901576(L=3),	GO:0005575(L=0),GO:0005622(L=3),GO:0005623(L=1),GO:0005737(L=4),GO:0005840(L=5),GO:0030529(L=4),GO:0032991(L=1),GO:0043226(L=1),GO:0043228(L=2),GO:0043229(L=3),GO:0043232(L=3),GO:0044424(L=3),GO:0044444(L=4),GO:0044464(L=2),	GO:0003674(L=0),GO:0003735(L=2),GO:0005198(L=1),	PFAM (Ribosomal_S17)
ID=g20825	XP_024383605.1	96.9	541	17	0	1	541	1	541	0.00e+00	99.8	XP_024383605.1 ATP-dependent 6-phosphofructokinase 5, chloroplastic-like [Physcomitrium patens]	physcomitrium patens	physcomitrium patens;physcomitrium;funariaceae;funariales;funariidae;bryopsida;bryophytina;bryophyta;embryophyta;streptophytina;streptophyta;viridiplantae;eukaryota;cellular organisms;root	/core/projects/EBP/Wegrzyn/Moss/Physcomitrellopsis_africana/Physcomitrellopsis_africana_Genome/RawData_Nanopore_5074/5074_test_LSK109_30JAN19/annotation/entap/entap_filter_abf_scaf/entap_outfiles/similarity_search/DIAMOND/blastp_genes_final_complete.out	No	Yes							3218.PP1S114_31V6.1	0.00e+00	1064.3	OSI_29365	Viridiplantae	virNOG[6]	1BG81@strNOG,1DT9E@virNOG,COG0205@NOG,KOG2440@euNOG	6-phosphofructokinase 5	10,30,51,52,680,1100,1110,1120,1230	GO:0005975(L=3),GO:0005996(L=4),GO:0006002(L=4),GO:0006006(L=7),GO:0006007(L=7),GO:0006091(L=3),GO:0006096(L=5),GO:0006793(L=3),GO:0006796(L=4),GO:0008150(L=0),GO:0008152(L=1),GO:0009056(L=2),GO:0009987(L=1),GO:0016052(L=4),GO:0016310(L=5),GO:0019318(L=5),GO:0019320(L=7),GO:0019637(L=3),GO:0044237(L=2),GO:0044238(L=2),GO:0044262(L=3),GO:0044723(L=3),GO:0044724(L=4),GO:0046365(L=5),GO:0046835(L=4)…	GO:0005575(L=0),GO:0005622(L=3),GO:0005623(L=1),GO:0005737(L=4),GO:0005829(L=4),GO:0005945(L=6),GO:0009507(L=6),GO:0009536(L=5),GO:0032991(L=1),GO:0043226(L=1),GO:0043227(L=2),GO:0043229(L=3),GO:0043231(L=4),GO:0043234(L=2),GO:0044424(L=3),GO:0044444(L=4),GO:0044445(L=5),GO:0044464(L=2),	GO:0000166(L=3),GO:0001882(L=3),GO:0001883(L=4),GO:0003674(L=0),GO:0003824(L=1),GO:0003872(L=7),GO:0005488(L=1),GO:0005524(L=7),GO:0008443(L=5),GO:0016301(L=4),GO:0016740(L=2),GO:0016772(L=3),GO:0016773(L=4),GO:0017076(L=4),GO:0019200(L=5),GO:0030554(L=5),GO:0032549(L=4),GO:0032550(L=5),GO:0032553(L=3),GO:0032555(L=4),GO:0032559(L=6),GO:0035639(L=4),GO:0036094(L=2),GO:0043167(L=2),GO:0043168(L=3)…	PFAM (PFK)
ID=g24555	XP_024377786.1	95	421	21	0	1	421	22	442	1.00e-311	99.8	XP_024377786.1 uncharacterized protein LOC112283399 [Physcomitrium patens]	physcomitrium patens	physcomitrium patens;physcomitrium;funariaceae;funariales;funariidae;bryopsida;bryophytina;bryophyta;embryophyta;streptophytina;streptophyta;viridiplantae;eukaryota;cellular organisms;root	/core/projects/EBP/Wegrzyn/Moss/Physcomitrellopsis_africana/Physcomitrellopsis_africana_Genome/RawData_Nanopore_5074/5074_test_LSK109_30JAN19/annotation/entap/entap_filter_abf_scaf/entap_outfiles/similarity_search/DIAMOND/blastp_genes_final_complete.out	No	No							3218.PP1S252_55V6.1	1.50e-312	850.5		Eukaryotes	euNOG[57]	0IF9R@euNOG,11H2B@NOG	Stress up-regulated Nod 19			GO:0005575(L=0),GO:0005622(L=3),GO:0005623(L=1),GO:0005737(L=4),GO:0005773(L=5),GO:0043226(L=1),GO:0043227(L=2),GO:0043229(L=3),GO:0043231(L=4),GO:0044424(L=3),GO:0044444(L=4),GO:0044464(L=2),		PFAM (SURNod19), SMART (SIGNAL, TRANS)
ID=g18076	XP_024361262.1	98.3	360	6	0	1	360	85	444	1.90e-241	99.7	XP_024361262.1 cell division protein FtsZ homolog 1, chloroplastic-like [Physcomitrium patens]	physcomitrium patens	physcomitrium patens;physcomitrium;funariaceae;funariales;funariidae;bryopsida;bryophytina;bryophyta;embryophyta;streptophytina;streptophyta;viridiplantae;eukaryota;cellular organisms;root	/core/projects/EBP/Wegrzyn/Moss/Physcomitrellopsis_africana/Physcomitrellopsis_africana_Genome/RawData_Nanopore_5074/5074_test_LSK109_30JAN19/annotation/entap/entap_filter_abf_scaf/entap_outfiles/similarity_search/DIAMOND/blastp_genes_final_complete.out	No	Yes							3218.PP1S275_2V6.1	2.80e-242	670.2	FTSZ1	Viridiplantae	virNOG[6]	0IEJ4@euNOG,1BDZR@strNOG,1DRXH@virNOG,COG0206@NOG	Cell division protein ftsZ	4112	GO:0006139(L=3),GO:0006152(L=7),GO:0006163(L=5),GO:0006184(L=-1),GO:0006195(L=7),GO:0006461(L=5),GO:0006725(L=3),GO:0006753(L=4),GO:0006793(L=3),GO:0006796(L=4),GO:0006807(L=2),GO:0006996(L=3),GO:0007017(L=3),GO:0007049(L=3),GO:0008150(L=0),GO:0008152(L=1),GO:0009056(L=2),GO:0009116(L=4),GO:0009117(L=5),GO:0009119(L=5),GO:0009141(L=5),GO:0009143(L=5),GO:0009144(L=7),GO:0009146(L=7),GO:0009150(L=6…	GO:0005575(L=0),GO:0005622(L=3),GO:0005623(L=1),GO:0005737(L=4),GO:0005856(L=5),GO:0005874(L=6),GO:0009507(L=6),GO:0009532(L=6),GO:0009534(L=6),GO:0009535(L=6),GO:0009536(L=5),GO:0009570(L=7),GO:0009579(L=4),GO:0015630(L=6),GO:0016020(L=1),GO:0031976(L=5),GO:0031984(L=3),GO:0032991(L=1),GO:0034357(L=4),GO:0042651(L=6),GO:0043226(L=1),GO:0043227(L=2),GO:0043228(L=2),GO:0043229(L=3),GO:0043231(L=4)…	GO:0000166(L=3),GO:0001882(L=3),GO:0001883(L=4),GO:0003674(L=0),GO:0003824(L=1),GO:0003924(L=7),GO:0005488(L=1),GO:0005515(L=2),GO:0005525(L=7),GO:0016462(L=5),GO:0016787(L=2),GO:0016817(L=3),GO:0016818(L=4),GO:0017076(L=4),GO:0017111(L=6),GO:0019001(L=5),GO:0032549(L=4),GO:0032550(L=5),GO:0032553(L=3),GO:0032555(L=4),GO:0032561(L=6),GO:0035639(L=4),GO:0036094(L=2),GO:0043167(L=2),GO:0043168(L=3)…	PFAM (FtsZ_C, Tubulin), SMART (Tubulin_C, Tubulin)
ID=g56700.1	XP_024388203.1	88.9	288	30	1	26	311	2	289	3.50e-170	90.2	XP_024388203.1 CDP-diacylglycerol--glycerol-3-phosphate 3-phosphatidyltransferase 2-like isoform X2 [Physcomitrium patens]	physcomitrium patens	physcomitrium patens;physcomitrium;funariaceae;funariales;funariidae;bryopsida;bryophytina;bryophyta;embryophyta;streptophytina;streptophyta;viridiplantae;eukaryota;cellular organisms;root	/core/projects/EBP/Wegrzyn/Moss/Physcomitrellopsis_africana/Physcomitrellopsis_africana_Genome/RawData_Nanopore_5074/5074_test_LSK109_30JAN19/annotation/entap/entap_filter_abf_scaf/entap_outfiles/similarity_search/DIAMOND/blastp_genes_final_complete.out	No	Yes							3218.PP1S61_97V6.1	5.10e-171	483		Viridiplantae	virNOG[6]	1BFBP@strNOG,1DTA3@virNOG,COG0558@NOG,KOG1617@euNOG	CDP-diacylglycerol-glycerol-3-phosphate 3-phosphatidyltransferase	5641100	GO:0000003(L=1),GO:0006464(L=5),GO:0006468(L=6),GO:0006629(L=3),GO:0006644(L=4),GO:0006650(L=5),GO:0006661(L=7),GO:0006793(L=3),GO:0006796(L=4),GO:0007154(L=2),GO:0008037(L=3),GO:0008150(L=0),GO:0008152(L=1),GO:0008610(L=4),GO:0008654(L=4),GO:0009058(L=2),GO:0009856(L=4),GO:0009875(L=4),GO:0009987(L=1),GO:0016310(L=5),GO:0019538(L=3),GO:0019637(L=3),GO:0022414(L=2),GO:0032501(L=1),GO:0036211(L=4)…	GO:0005575(L=0),GO:0005622(L=3),GO:0005623(L=1),GO:0005737(L=4),GO:0005739(L=5),GO:0009507(L=6),GO:0009526(L=6),GO:0009536(L=5),GO:0009941(L=7),GO:0016020(L=1),GO:0016021(L=4),GO:0031224(L=3),GO:0031967(L=3),GO:0031975(L=3),GO:0043226(L=1),GO:0043227(L=2),GO:0043229(L=3),GO:0043231(L=4),GO:0044422(L=2),GO:0044424(L=3),GO:0044425(L=2),GO:0044434(L=6),GO:0044435(L=5),GO:0044444(L=4),GO:0044446(L=3)…	GO:0000166(L=3),GO:0001882(L=3),GO:0001883(L=4),GO:0003674(L=0),GO:0003824(L=1),GO:0004672(L=5),GO:0004674(L=6),GO:0005488(L=1),GO:0005524(L=7),GO:0008444(L=6),GO:0016301(L=4),GO:0016740(L=2),GO:0016772(L=3),GO:0016773(L=4),GO:0016780(L=4),GO:0017076(L=4),GO:0017169(L=5),GO:0030554(L=5),GO:0032549(L=4),GO:0032550(L=5),GO:0032553(L=3),GO:0032555(L=4),GO:0032559(L=6),GO:0035639(L=4),GO:0036094(L=2)…	PFAM (CDP-OH_P_transf), SMART (TRANS, SIGNAL)
ID=g19604	XP_024389739.1	82.3	1996	303	5	1	1951	1	1991	0.00e+00	98.3	XP_024389739.1 kinesin-like protein KIN-12E isoform X1 [Physcomitrium patens]	physcomitrium patens	physcomitrium patens;physcomitrium;funariaceae;funariales;funariidae;bryopsida;bryophytina;bryophyta;embryophyta;streptophytina;streptophyta;viridiplantae;eukaryota;cellular organisms;root	/core/projects/EBP/Wegrzyn/Moss/Physcomitrellopsis_africana/Physcomitrellopsis_africana_Genome/RawData_Nanopore_5074/5074_test_LSK109_30JAN19/annotation/entap/entap_filter_abf_scaf/entap_outfiles/similarity_search/DIAMOND/blastp_genes_final_complete.out	No	Yes							3218.PP1S239_28V6.2	0.00e+00	1853.6		Ancestor	NOG[107]	0ZDN4@NOG	NA					SMART (COIL)
ID=g2299	XP_024384494.1	98.7	157	2	0	1	157	1	157	2.10e-99	99.4	XP_024384494.1 H/ACA ribonucleoprotein complex subunit 2-like protein [Physcomitrium patens]	physcomitrium patens	physcomitrium patens;physcomitrium;funariaceae;funariales;funariidae;bryopsida;bryophytina;bryophyta;embryophyta;streptophytina;streptophyta;viridiplantae;eukaryota;cellular organisms;root	/core/projects/EBP/Wegrzyn/Moss/Physcomitrellopsis_africana/Physcomitrellopsis_africana_Genome/RawData_Nanopore_5074/5074_test_LSK109_30JAN19/annotation/entap/entap_filter_abf_scaf/entap_outfiles/similarity_search/DIAMOND/blastp_genes_final_complete.out	No	Yes							3218.PP1S131_177V6.1	3.00e-100	290.8		Viridiplantae	virNOG[6]	1BRD3@strNOG,1E379@virNOG,COG1358@NOG,KOG3167@euNOG	H ACA ribonucleoprotein complex subunit	3008	GO:0000154(L=7),GO:0001522(L=7),GO:0006139(L=3),GO:0006364(L=7),GO:0006396(L=5),GO:0006725(L=3),GO:0006807(L=2),GO:0008150(L=0),GO:0008152(L=1),GO:0009451(L=5),GO:0009987(L=1),GO:0010467(L=4),GO:0016070(L=4),GO:0016072(L=7),GO:0022613(L=3),GO:0031118(L=7),GO:0034470(L=7),GO:0034641(L=3),GO:0034660(L=5),GO:0042254(L=4),GO:0043170(L=3),GO:0043412(L=4),GO:0044085(L=2),GO:0044237(L=2),GO:0044238(L=2)…	GO:0005575(L=0),GO:0005622(L=3),GO:0005623(L=1),GO:0005634(L=5),GO:0005730(L=5),GO:0005732(L=5),GO:0005737(L=4),GO:0005840(L=5),GO:0030529(L=4),GO:0031974(L=1),GO:0031981(L=6),GO:0032991(L=1),GO:0043226(L=1),GO:0043227(L=2),GO:0043228(L=2),GO:0043229(L=3),GO:0043231(L=4),GO:0043232(L=3),GO:0043233(L=2),GO:0044422(L=2),GO:0044424(L=3),GO:0044428(L=5),GO:0044444(L=4),GO:0044446(L=3),GO:0044464(L=2)…	GO:0003674(L=0),GO:0003676(L=3),GO:0003723(L=4),GO:0005488(L=1),GO:0030515(L=5),GO:0097159(L=2),GO:1901363(L=2),	PFAM (Ribosomal_L7Ae), SMART (COIL)
ID=g54608	XP_024386883.1	95.7	280	12	0	1	280	38	317	5.60e-187	99.6	XP_024386883.1 uncharacterized protein LOC112287757 [Physcomitrium patens]	physcomitrium patens	physcomitrium patens;physcomitrium;funariaceae;funariales;funariidae;bryopsida;bryophytina;bryophyta;embryophyta;streptophytina;streptophyta;viridiplantae;eukaryota;cellular organisms;root	/core/projects/EBP/Wegrzyn/Moss/Physcomitrellopsis_africana/Physcomitrellopsis_africana_Genome/RawData_Nanopore_5074/5074_test_LSK109_30JAN19/annotation/entap/entap_filter_abf_scaf/entap_outfiles/similarity_search/DIAMOND/blastp_genes_final_complete.out	No	No							3218.PP1S58_73V6.1	8.10e-188	523.9		Viridiplantae	virNOG[6]	11VKY@NOG,1BD2T@strNOG,1DR07@virNOG,KOG1611@euNOG	short chain dehydrogenase		GO:0008150(L=0),GO:0008152(L=1),GO:0044710(L=2),GO:0055114(L=3),		GO:0003674(L=0),GO:0003824(L=1),GO:0016491(L=2),	PFAM (adh_short, KR)
ID=g4141	XP_024365951.1	90.1	162	16	0	1	162	1	162	1.30e-109	99.4	XP_024365951.1 uncharacterized protein LOC112277637 isoform X2 [Physcomitrium patens]	physcomitrium patens	physcomitrium patens;physcomitrium;funariaceae;funariales;funariidae;bryopsida;bryophytina;bryophyta;embryophyta;streptophytina;streptophyta;viridiplantae;eukaryota;cellular organisms;root	/core/projects/EBP/Wegrzyn/Moss/Physcomitrellopsis_africana/Physcomitrellopsis_africana_Genome/RawData_Nanopore_5074/5074_test_LSK109_30JAN19/annotation/entap/entap_filter_abf_scaf/entap_outfiles/similarity_search/DIAMOND/blastp_genes_final_complete.out	No	No							3218.PP1S30_255V6.1	3.20e-18	87.4		Viridiplantae	virNOG[6]	0IGN6@euNOG,0XSAA@NOG,1BBWD@strNOG,1DPV2@virNOG	Thylakoid lumenal 29 kDa protein	53480	GO:0006950(L=2),GO:0006979(L=3),GO:0008150(L=0),GO:0008152(L=1),GO:0044710(L=2),GO:0050896(L=1),GO:0055114(L=3),	GO:0005575(L=0),GO:0005622(L=3),GO:0005623(L=1),GO:0005634(L=5),GO:0005737(L=4),GO:0009507(L=6),GO:0009534(L=6),GO:0009535(L=6),GO:0009536(L=5),GO:0009543(L=6),GO:0009579(L=4),GO:0016020(L=1),GO:0031976(L=5),GO:0031977(L=5),GO:0031978(L=5),GO:0031984(L=3),GO:0034357(L=4),GO:0042651(L=6),GO:0043226(L=1),GO:0043227(L=2),GO:0043229(L=3),GO:0043231(L=4),GO:0044422(L=2),GO:0044424(L=3),GO:0044434(L=6)…	GO:0003674(L=0),GO:0003824(L=1),GO:0004601(L=2),GO:0005488(L=1),GO:0016209(L=1),GO:0016491(L=2),GO:0016684(L=3),GO:0020037(L=4),GO:0046906(L=3),GO:0097159(L=2),GO:1901363(L=2),	PFAM (peroxidase), SMART (SIGNAL)
ID=g32297	XP_024399979.1	99.3	142	1	0	1	142	1	142	1.80e-97	99.3	XP_024399979.1 40S ribosomal protein S19-1-like [Physcomitrium patens]	physcomitrium patens	physcomitrium patens;physcomitrium;funariaceae;funariales;funariidae;bryopsida;bryophytina;bryophyta;embryophyta;streptophytina;streptophyta;viridiplantae;eukaryota;cellular organisms;root	/core/projects/EBP/Wegrzyn/Moss/Physcomitrellopsis_africana/Physcomitrellopsis_africana_Genome/RawData_Nanopore_5074/5074_test_LSK109_30JAN19/annotation/entap/entap_filter_abf_scaf/entap_outfiles/similarity_search/DIAMOND/blastp_genes_final_complete.out	No	Yes							3218.PP1S98_182V6.1	2.70e-98	284.6	RPS19	Viridiplantae	virNOG[6]	1BQS7@strNOG,1E2KA@virNOG,COG2238@NOG,KOG3411@euNOG	40S ribosomal protein	3010	GO:0006412(L=5),GO:0008150(L=0),GO:0008152(L=1),GO:0009058(L=2),GO:0009059(L=4),GO:0009987(L=1),GO:0010467(L=4),GO:0019538(L=3),GO:0034645(L=4),GO:0043170(L=3),GO:0044237(L=2),GO:0044238(L=2),GO:0044249(L=3),GO:0044260(L=3),GO:0044267(L=4),GO:0071704(L=2),GO:1901576(L=3),	GO:0005575(L=0),GO:0005618(L=4),GO:0005622(L=3),GO:0005623(L=1),GO:0005634(L=5),GO:0005730(L=5),GO:0005737(L=4),GO:0005773(L=5),GO:0005829(L=4),GO:0005840(L=5),GO:0005911(L=2),GO:0009506(L=3),GO:0015935(L=6),GO:0016020(L=1),GO:0022626(L=5),GO:0022627(L=6),GO:0030054(L=1),GO:0030312(L=3),GO:0030529(L=4),GO:0031974(L=1),GO:0031981(L=6),GO:0032991(L=1),GO:0043226(L=1),GO:0043227(L=2),GO:0043228(L=2)…	GO:0003674(L=0),GO:0003735(L=2),GO:0005198(L=1),	PFAM (Ribosomal_S19e)
ID=g35614	XP_024367961.1	99.3	843	6	0	1	843	1	843	0.00e+00	99.9	XP_024367961.1 elongation factor 2-like isoform X1 [Physcomitrium patens]	physcomitrium patens	physcomitrium patens;physcomitrium;funariaceae;funariales;funariidae;bryopsida;bryophytina;bryophyta;embryophyta;streptophytina;streptophyta;viridiplantae;eukaryota;cellular organisms;root	/core/projects/EBP/Wegrzyn/Moss/Physcomitrellopsis_africana/Physcomitrellopsis_africana_Genome/RawData_Nanopore_5074/5074_test_LSK109_30JAN19/annotation/entap/entap_filter_abf_scaf/entap_outfiles/similarity_search/DIAMOND/blastp_genes_final_complete.out	No	Yes							3218.PP1S431_2V6.2	0.00e+00	1687.2		Viridiplantae	virNOG[6]	1BKBX@strNOG,1DXIU@virNOG,COG0480@NOG,KOG0469@euNOG	Elongation factor		GO:0006139(L=3),GO:0006152(L=7),GO:0006163(L=5),GO:0006184(L=-1),GO:0006195(L=7),GO:0006412(L=5),GO:0006414(L=6),GO:0006464(L=5),GO:0006468(L=6),GO:0006725(L=3),GO:0006753(L=4),GO:0006793(L=3),GO:0006796(L=4),GO:0006807(L=2),GO:0006950(L=2),GO:0008150(L=0),GO:0008152(L=1),GO:0009056(L=2),GO:0009058(L=2),GO:0009059(L=4),GO:0009116(L=4),GO:0009117(L=5),GO:0009119(L=5),GO:0009141(L=5),GO:0009143(L=5…	GO:0005575(L=0),GO:0005576(L=1),GO:0005622(L=3),GO:0005623(L=1),GO:0005634(L=5),GO:0005730(L=5),GO:0005737(L=4),GO:0005773(L=5),GO:0005774(L=6),GO:0005829(L=4),GO:0005886(L=3),GO:0005911(L=2),GO:0009506(L=3),GO:0009507(L=6),GO:0009536(L=5),GO:0016020(L=1),GO:0030054(L=1),GO:0031090(L=3),GO:0031974(L=1),GO:0031981(L=6),GO:0043226(L=1),GO:0043227(L=2),GO:0043228(L=2),GO:0043229(L=3),GO:0043231(L=4)…	GO:0000166(L=3),GO:0001882(L=3),GO:0001883(L=4),GO:0003674(L=0),GO:0003676(L=3),GO:0003723(L=4),GO:0003746(L=6),GO:0003824(L=1),GO:0003924(L=7),GO:0004672(L=5),GO:0005488(L=1),GO:0005507(L=6),GO:0005524(L=7),GO:0005525(L=7),GO:0008135(L=5),GO:0016301(L=4),GO:0016462(L=5),GO:0016740(L=2),GO:0016772(L=3),GO:0016773(L=4),GO:0016787(L=2),GO:0016817(L=3),GO:0016818(L=4),GO:0017076(L=4),GO:0017111(L=6)…	PFAM (EFG_IV, GTP_EFTU, GTP_EFTU_D2, EFG_C), SMART (EFG_IV, EFG_C)
ID=g44396																								3218.PP1S208_158V6.1	1.40e-79	266.9		Viridiplantae	virNOG[6]	0IXY9@euNOG,0YXZ3@NOG,1BRXX@strNOG,1E3SV@virNOG	DC1 domain-containing protein		GO:0007154(L=2),GO:0007165(L=3),GO:0008150(L=0),GO:0008152(L=1),GO:0009987(L=1),GO:0023052(L=1),GO:0035556(L=4),GO:0044699(L=1),GO:0044700(L=2),GO:0044710(L=2),GO:0044763(L=2),GO:0050789(L=2),GO:0050794(L=3),GO:0050896(L=1),GO:0051716(L=2),GO:0055114(L=3),GO:0065007(L=1),		GO:0003674(L=0),GO:0003824(L=1),GO:0016491(L=2),GO:0016651(L=3),GO:0016667(L=3),GO:0016668(L=4),GO:0047134(L=5),	PFAM (C1_3, C1_2, C1_1), SMART (C1, RING, TRANS, ZnF_ZZ, COIL)
ID=g7091	XP_024368647.1	82.8	873	63	4	1	802	1	857	0.00e+00	99.9	XP_024368647.1 uncharacterized TPR repeat-containing protein At1g05150-like [Physcomitrium patens]	physcomitrium patens	physcomitrium patens;physcomitrium;funariaceae;funariales;funariidae;bryopsida;bryophytina;bryophyta;embryophyta;streptophytina;streptophyta;viridiplantae;eukaryota;cellular organisms;root	/core/projects/EBP/Wegrzyn/Moss/Physcomitrellopsis_africana/Physcomitrellopsis_africana_Genome/RawData_Nanopore_5074/5074_test_LSK109_30JAN19/annotation/entap/entap_filter_abf_scaf/entap_outfiles/similarity_search/DIAMOND/blastp_genes_final_complete.out	No	No							3218.PP1S22_381V6.1	0.00e+00	1374		Viridiplantae	virNOG[6]	0IQRB@euNOG,102AN@NOG,1C72Z@strNOG,1EM05@virNOG	ZnF_ZZ			GO:0005575(L=0),GO:0005622(L=3),GO:0005623(L=1),GO:0005737(L=4),GO:0005768(L=5),GO:0005794(L=4),GO:0005802(L=5),GO:0005886(L=3),GO:0005911(L=2),GO:0009506(L=3),GO:0016020(L=1),GO:0030054(L=1),GO:0043226(L=1),GO:0043227(L=2),GO:0043229(L=3),GO:0043231(L=4),GO:0044424(L=3),GO:0044444(L=4),GO:0044464(L=2),GO:0055044(L=1),GO:0071944(L=3),	GO:0003674(L=0),GO:0005488(L=1),GO:0005509(L=5),GO:0008270(L=6),GO:0043167(L=2),GO:0043169(L=3),GO:0046872(L=4),GO:0046914(L=5),	PFAM (TPR_1, TPR_2, ZZ, BTAD), SMART (TPR, ZnF_ZZ, EFh, TRANS, COIL)
ID=g48186	XP_024359718.1	93.6	251	16	0	1	251	1	251	2.20e-172	99.6	XP_024359718.1 coenzyme Q-binding protein COQ10 homolog, mitochondrial-like [Physcomitrium patens]	physcomitrium patens	physcomitrium patens;physcomitrium;funariaceae;funariales;funariidae;bryopsida;bryophytina;bryophyta;embryophyta;streptophytina;streptophyta;viridiplantae;eukaryota;cellular organisms;root	/core/projects/EBP/Wegrzyn/Moss/Physcomitrellopsis_africana/Physcomitrellopsis_africana_Genome/RawData_Nanopore_5074/5074_test_LSK109_30JAN19/annotation/entap/entap_filter_abf_scaf/entap_outfiles/similarity_search/DIAMOND/blastp_genes_final_complete.out	No	Yes							3218.PP1S373_39V6.1	3.20e-173	483		Viridiplantae	virNOG[6]	1BFPD@strNOG,1DTMB@virNOG,COG2867@NOG,KOG3177@euNOG	Coenzyme Q-binding protein COQ10 homolog					PFAM (Polyketide_cyc)
ID=g52175	XP_024384337.1	87	409	53	0	49	457	13	421	4.40e-253	89.3	XP_024384337.1 myb-related protein Pp2-like [Physcomitrium patens]	physcomitrium patens	physcomitrium patens;physcomitrium;funariaceae;funariales;funariidae;bryopsida;bryophytina;bryophyta;embryophyta;streptophytina;streptophyta;viridiplantae;eukaryota;cellular organisms;root	/core/projects/EBP/Wegrzyn/Moss/Physcomitrellopsis_africana/Physcomitrellopsis_africana_Genome/RawData_Nanopore_5074/5074_test_LSK109_30JAN19/annotation/entap/entap_filter_abf_scaf/entap_outfiles/similarity_search/DIAMOND/blastp_genes_final_complete.out	No	Yes							3218.PP1S78_152V6.1	6.40e-254	703		Viridiplantae	virNOG[6]	1BDIJ@strNOG,1DRG1@virNOG,COG5147@NOG,KOG0048@euNOG	Transcription factor		GO:0006139(L=3),GO:0006351(L=5),GO:0006355(L=7),GO:0006725(L=3),GO:0006807(L=2),GO:0008150(L=0),GO:0008152(L=1),GO:0009058(L=2),GO:0009059(L=4),GO:0009719(L=2),GO:0009725(L=3),GO:0009737(L=4),GO:0009889(L=4),GO:0009987(L=1),GO:0010033(L=3),GO:0010467(L=4),GO:0010468(L=5),GO:0010556(L=5),GO:0016070(L=4),GO:0018130(L=4),GO:0019219(L=5),GO:0019222(L=3),GO:0019438(L=4),GO:0031323(L=4),GO:0031326(L=5)…	GO:0005575(L=0),GO:0005622(L=3),GO:0005623(L=1),GO:0005634(L=5),GO:0043226(L=1),GO:0043227(L=2),GO:0043229(L=3),GO:0043231(L=4),GO:0044424(L=3),GO:0044464(L=2),	GO:0001071(L=1),GO:0003674(L=0),GO:0003676(L=3),GO:0003677(L=4),GO:0003682(L=3),GO:0003700(L=2),GO:0005488(L=1),GO:0097159(L=2),GO:1901363(L=2),	PFAM (Myb_DNA-binding), SMART (SANT)
ID=g23457.2	XP_024378995.1	80.3	1090	126	5	1	1001	4	1093	0.00e+00	97.7	XP_024378995.1 large proline-rich protein BAG6-like isoform X6 [Physcomitrium patens]	physcomitrium patens	physcomitrium patens;physcomitrium;funariaceae;funariales;funariidae;bryopsida;bryophytina;bryophyta;embryophyta;streptophytina;streptophyta;viridiplantae;eukaryota;cellular organisms;root	/core/projects/EBP/Wegrzyn/Moss/Physcomitrellopsis_africana/Physcomitrellopsis_africana_Genome/RawData_Nanopore_5074/5074_test_LSK109_30JAN19/annotation/entap/entap_filter_abf_scaf/entap_outfiles/similarity_search/DIAMOND/blastp_genes_final_complete.out	No	Yes							3218.PP1S21_417V6.3	0.00e+00	1452.2		Viridiplantae	virNOG[6]	0XS9P@NOG,1BEJR@strNOG,1DWNN@virNOG,KOG4248@euNOG	Inherit from KOG: BCL-2-associated athanogene 6					PFAM (ubiquitin, Rad60-SLD), SMART (UBQ, SIGNAL)
ID=g48338
ID=g47698
ID=g37949
ID=g48112	XP_024357644.1	93.8	788	43	1	1	788	1	782	0.00e+00	99.9	XP_024357644.1 general transcription factor 3C polypeptide 2-like isoform X1 [Physcomitrium patens]	physcomitrium patens	physcomitrium patens;physcomitrium;funariaceae;funariales;funariidae;bryopsida;bryophytina;bryophyta;embryophyta;streptophytina;streptophyta;viridiplantae;eukaryota;cellular organisms;root	/core/projects/EBP/Wegrzyn/Moss/Physcomitrellopsis_africana/Physcomitrellopsis_africana_Genome/RawData_Nanopore_5074/5074_test_LSK109_30JAN19/annotation/entap/entap_filter_abf_scaf/entap_outfiles/similarity_search/DIAMOND/blastp_genes_final_complete.out	No	Yes							3218.PP1S397_28V6.1	6.30e-295	820.8		Viridiplantae	virNOG[6]	0IRV1@euNOG,0ZJES@NOG,1C7A0@strNOG,1EM78@virNOG	WD domain, G-beta repeat				GO:0003674(L=0),GO:0003676(L=3),GO:0003677(L=4),GO:0005488(L=1),GO:0097159(L=2),GO:1901363(L=2),	PFAM (WD40), SMART (WD40, AT_hook)
ID=g4792.1	XP_024395244.1	96.5	226	8	0	1	226	1	226	2.50e-161	99.6	XP_024395244.1 uncharacterized protein LOC112291686 isoform X2 [Physcomitrium patens]	physcomitrium patens	physcomitrium patens;physcomitrium;funariaceae;funariales;funariidae;bryopsida;bryophytina;bryophyta;embryophyta;streptophytina;streptophyta;viridiplantae;eukaryota;cellular organisms;root	/core/projects/EBP/Wegrzyn/Moss/Physcomitrellopsis_africana/Physcomitrellopsis_africana_Genome/RawData_Nanopore_5074/5074_test_LSK109_30JAN19/annotation/entap/entap_filter_abf_scaf/entap_outfiles/similarity_search/DIAMOND/blastp_genes_final_complete.out	No	No							3218.PP1S269_1V6.1	3.70e-162	453	ORG4	Viridiplantae	virNOG[6]	0IHJK@euNOG,11QJ2@NOG,1BIXJ@strNOG,1DWUT@virNOG	OBP3-responsive gene 4		GO:0008150(L=0),GO:0009751(L=4),GO:0010033(L=3),GO:0014070(L=4),GO:0042221(L=2),GO:0050896(L=1),GO:1901700(L=3),	GO:0005575(L=0),GO:0005622(L=3),GO:0005623(L=1),GO:0005737(L=4),GO:0009536(L=5),GO:0043226(L=1),GO:0043227(L=2),GO:0043229(L=3),GO:0043231(L=4),GO:0044424(L=3),GO:0044444(L=4),GO:0044464(L=2),
ID=g31959	XP_024370156.1	98	453	9	0	1	453	5	457	0.00e+00	99.8	XP_024370156.1 protein SHORT-ROOT-like [Physcomitrium patens]	physcomitrium patens	physcomitrium patens;physcomitrium;funariaceae;funariales;funariidae;bryopsida;bryophytina;bryophyta;embryophyta;streptophytina;streptophyta;viridiplantae;eukaryota;cellular organisms;root	/core/projects/EBP/Wegrzyn/Moss/Physcomitrellopsis_africana/Physcomitrellopsis_africana_Genome/RawData_Nanopore_5074/5074_test_LSK109_30JAN19/annotation/entap/entap_filter_abf_scaf/entap_outfiles/similarity_search/DIAMOND/blastp_genes_final_complete.out	No	Yes							3218.PP1S1_711V6.1	0.00e+00	899		Viridiplantae	virNOG[6]	0IHJW@euNOG,116YR@NOG,1BF1A@strNOG,1DQ96@virNOG	Transcription factor		GO:0006139(L=3),GO:0006351(L=5),GO:0006355(L=7),GO:0006725(L=3),GO:0006807(L=2),GO:0008150(L=0),GO:0008152(L=1),GO:0009058(L=2),GO:0009059(L=4),GO:0009889(L=4),GO:0009987(L=1),GO:0010467(L=4),GO:0010468(L=5),GO:0010556(L=5),GO:0016070(L=4),GO:0018130(L=4),GO:0019219(L=5),GO:0019222(L=3),GO:0019438(L=4),GO:0031323(L=4),GO:0031326(L=5),GO:0032774(L=5),GO:0034641(L=3),GO:0034645(L=4),GO:0034654(L=4)…			PFAM (GRAS)
ID=g16539	XP_024388349.1	87.7	406	22	1	1	378	1	406	3.00e-259	99.7	XP_024388349.1 uncharacterized protein LOC112288427 [Physcomitrium patens]	physcomitrium patens	physcomitrium patens;physcomitrium;funariaceae;funariales;funariidae;bryopsida;bryophytina;bryophyta;embryophyta;streptophytina;streptophyta;viridiplantae;eukaryota;cellular organisms;root	/core/projects/EBP/Wegrzyn/Moss/Physcomitrellopsis_africana/Physcomitrellopsis_africana_Genome/RawData_Nanopore_5074/5074_test_LSK109_30JAN19/annotation/entap/entap_filter_abf_scaf/entap_outfiles/similarity_search/DIAMOND/blastp_genes_final_complete.out	No	No							3218.PP1S80_68V6.1	3.20e-207	577		Viridiplantae	virNOG[6]	0JR6Q@euNOG,0ZY3I@NOG,1C02J@strNOG,1E7XF@virNOG	NA				GO:0003674(L=0),GO:0005488(L=1),GO:0005509(L=5),GO:0043167(L=2),GO:0043169(L=3),GO:0046872(L=4),
ID=g59886	XP_024386706.1	95.3	428	20	0	1	428	1	428	3.40e-304	99.8	XP_024386706.1 methyltransferase-like protein 2 isoform X2 [Physcomitrium patens]	physcomitrium patens	physcomitrium patens;physcomitrium;funariaceae;funariales;funariidae;bryopsida;bryophytina;bryophyta;embryophyta;streptophytina;streptophyta;viridiplantae;eukaryota;cellular organisms;root	/core/projects/EBP/Wegrzyn/Moss/Physcomitrellopsis_africana/Physcomitrellopsis_africana_Genome/RawData_Nanopore_5074/5074_test_LSK109_30JAN19/annotation/entap/entap_filter_abf_scaf/entap_outfiles/similarity_search/DIAMOND/blastp_genes_final_complete.out	No	Yes							3218.PP1S32_350V6.1	5.10e-303	826.2		Viridiplantae	virNOG[6]	0Y4SI@NOG,1BDKV@strNOG,1DRI1@virNOG,KOG2356@euNOG	Methyltransferase-like protein		GO:0006139(L=3),GO:0006725(L=3),GO:0006807(L=2),GO:0008150(L=0),GO:0008152(L=1),GO:0009987(L=1),GO:0032259(L=2),GO:0034641(L=3),GO:0044237(L=2),GO:0044238(L=2),GO:0046483(L=3),GO:0071704(L=2),GO:1901360(L=3),		GO:0003674(L=0),GO:0003676(L=3),GO:0003824(L=1),GO:0005488(L=1),GO:0008168(L=4),GO:0016740(L=2),GO:0016741(L=3),GO:0097159(L=2),GO:1901363(L=2),	PFAM (MT-A70)
ID=g22386	XP_024382351.1	97.3	291	8	0	1	291	1	291	1.10e-208	99.7	XP_024382351.1 LOB domain-containing protein 4-like [Physcomitrium patens]	physcomitrium patens	physcomitrium patens;physcomitrium;funariaceae;funariales;funariidae;bryopsida;bryophytina;bryophyta;embryophyta;streptophytina;streptophyta;viridiplantae;eukaryota;cellular organisms;root	/core/projects/EBP/Wegrzyn/Moss/Physcomitrellopsis_africana/Physcomitrellopsis_africana_Genome/RawData_Nanopore_5074/5074_test_LSK109_30JAN19/annotation/entap/entap_filter_abf_scaf/entap_outfiles/similarity_search/DIAMOND/blastp_genes_final_complete.out	No	Yes							3218.PP1S9_450V6.1	1.50e-73	234.6		Viridiplantae	virNOG[6]	0IWNX@euNOG,11YQA@NOG,1BR9F@strNOG,1E33P@virNOG	lob domain-containing protein		GO:0000003(L=1),GO:0003006(L=2),GO:0007049(L=3),GO:0007275(L=3),GO:0008150(L=0),GO:0009555(L=5),GO:0009556(L=6),GO:0009786(L=5),GO:0009987(L=1),GO:0022414(L=2),GO:0032501(L=1),GO:0032502(L=1),GO:0044699(L=1),GO:0044707(L=2),GO:0044763(L=2),GO:0048229(L=4),GO:0048236(L=4),GO:0048610(L=-1),GO:0048856(L=2),GO:0048869(L=3),GO:0050789(L=2),GO:0050794(L=3),GO:0051302(L=4),GO:0051321(L=3),GO:0065007(L=1…	GO:0005575(L=0),GO:0005622(L=3),GO:0005623(L=1),GO:0005634(L=5),GO:0043226(L=1),GO:0043227(L=2),GO:0043229(L=3),GO:0043231(L=4),GO:0044424(L=3),GO:0044464(L=2),		PFAM (DUF260), SMART (COIL, TRANS)
ID=g10036
ID=g19215.1	XP_024393430.1	94.7	1145	59	1	1	1143	1	1145	0.00e+00	99.9	XP_024393430.1 uncharacterized protein LOC112290865 isoform X2 [Physcomitrium patens]	physcomitrium patens	physcomitrium patens;physcomitrium;funariaceae;funariales;funariidae;bryopsida;bryophytina;bryophyta;embryophyta;streptophytina;streptophyta;viridiplantae;eukaryota;cellular organisms;root	/core/projects/EBP/Wegrzyn/Moss/Physcomitrellopsis_africana/Physcomitrellopsis_africana_Genome/RawData_Nanopore_5074/5074_test_LSK109_30JAN19/annotation/entap/entap_filter_abf_scaf/entap_outfiles/similarity_search/DIAMOND/blastp_genes_final_complete.out	No	No							3218.PP1S107_11V6.1	0.00e+00	2070		Viridiplantae	virNOG[6]	0IIUA@euNOG,11FEE@NOG,1BNDP@strNOG,1E082@virNOG	NA
ID=g14318	XP_024401682.1	94.1	253	13	1	1	251	4	256	1.80e-179	99.6	XP_024401682.1 expansin-A4-like [Physcomitrium patens]	physcomitrium patens	physcomitrium patens;physcomitrium;funariaceae;funariales;funariidae;bryopsida;bryophytina;bryophyta;embryophyta;streptophytina;streptophyta;viridiplantae;eukaryota;cellular organisms;root	/core/projects/EBP/Wegrzyn/Moss/Physcomitrellopsis_africana/Physcomitrellopsis_africana_Genome/RawData_Nanopore_5074/5074_test_LSK109_30JAN19/annotation/entap/entap_filter_abf_scaf/entap_outfiles/similarity_search/DIAMOND/blastp_genes_final_complete.out	No	Yes							3218.PP1S33_258V6.1	2.60e-180	501.1	EXPA1	Viridiplantae	virNOG[6]	0IG2H@euNOG,0YCRV@NOG,1DVTK@virNOG	loosening and extension of plant cell walls by disrupting non-covalent bonding between cellulose microfibrils and matrix glucans. No enzymatic activity has been found		GO:0006412(L=5),GO:0006949(L=5),GO:0008150(L=0),GO:0008152(L=1),GO:0009058(L=2),GO:0009059(L=4),GO:0009314(L=3),GO:0009416(L=4),GO:0009628(L=2),GO:0009639(L=5),GO:0009653(L=3),GO:0009664(L=4),GO:0009719(L=2),GO:0009725(L=3),GO:0009739(L=4),GO:0009827(L=5),GO:0009828(L=6),GO:0009987(L=1),GO:0010033(L=3),GO:0010114(L=6),GO:0010119(L=4),GO:0010467(L=4),GO:0016043(L=2),GO:0019538(L=3),GO:0032502(L=1)…	GO:0005575(L=0),GO:0005576(L=1),GO:0005618(L=4),GO:0005622(L=3),GO:0005623(L=1),GO:0005737(L=4),GO:0005840(L=5),GO:0009505(L=5),GO:0009507(L=6),GO:0009536(L=5),GO:0016020(L=1),GO:0030312(L=3),GO:0030529(L=4),GO:0032991(L=1),GO:0043226(L=1),GO:0043227(L=2),GO:0043228(L=2),GO:0043229(L=3),GO:0043231(L=4),GO:0043232(L=3),GO:0044424(L=3),GO:0044444(L=4),GO:0044464(L=2),GO:0071944(L=3),	GO:0003674(L=0),GO:0003735(L=2),GO:0005198(L=1),GO:0005199(L=2),	PFAM (DPBB_1, Pollen_allerg_1), SMART (DPBB_1, SIGNAL, TRANS)
ID=g605	XP_024366784.1	72.8	287	73	2	1	283	1	286	3.70e-137	99.6	XP_024366784.1 eukaryotic translation initiation factor NCBP-like [Physcomitrium patens]	physcomitrium patens	physcomitrium patens;physcomitrium;funariaceae;funariales;funariidae;bryopsida;bryophytina;bryophyta;embryophyta;streptophytina;streptophyta;viridiplantae;eukaryota;cellular organisms;root	/core/projects/EBP/Wegrzyn/Moss/Physcomitrellopsis_africana/Physcomitrellopsis_africana_Genome/RawData_Nanopore_5074/5074_test_LSK109_30JAN19/annotation/entap/entap_filter_abf_scaf/entap_outfiles/similarity_search/DIAMOND/blastp_genes_final_complete.out	No	Yes							3218.PP1S6_173V6.1	5.30e-138	396.7		Viridiplantae	virNOG[6]	1BFTF@strNOG,1DV5I@virNOG,COG5053@NOG,KOG1669@euNOG	Translation initiation factor	3.01341e+19	GO:0006412(L=5),GO:0006413(L=6),GO:0006417(L=7),GO:0008150(L=0),GO:0008152(L=1),GO:0009058(L=2),GO:0009059(L=4),GO:0009889(L=4),GO:0009987(L=1),GO:0010467(L=4),GO:0010468(L=5),GO:0010556(L=5),GO:0010608(L=6),GO:0019222(L=3),GO:0019538(L=3),GO:0031323(L=4),GO:0031326(L=5),GO:0032268(L=5),GO:0034645(L=4),GO:0043170(L=3),GO:0044237(L=2),GO:0044238(L=2),GO:0044249(L=3),GO:0044260(L=3),GO:0044267(L=4)…	GO:0005575(L=0),GO:0005622(L=3),GO:0005623(L=1),GO:0005737(L=4),GO:0005829(L=4),GO:0044424(L=3),GO:0044444(L=4),GO:0044464(L=2),	GO:0003674(L=0),GO:0003676(L=3),GO:0003723(L=4),GO:0003743(L=6),GO:0005488(L=1),GO:0008135(L=5),GO:0097159(L=2),GO:1901363(L=2),	PFAM (IF4E), SMART (COIL)
ID=g39316																								3218.PP1S395_40V6.1	1.10e-16	73.9	CUL1	Eukaryotes	euNOG[57]	COG5647@NOG,KOG2166@euNOG	cullin 1	3.42041e+47	GO:0000003(L=1),GO:0000075(L=5),GO:0000077(L=7),GO:0000080(L=5),GO:0000082(L=6),GO:0000084(L=5),GO:0000086(L=5),GO:0000160(L=5),GO:0000278(L=4),GO:0000280(L=5),GO:0000902(L=5),GO:0000904(L=5),GO:0000910(L=4),GO:0001701(L=7),GO:0001824(L=8),GO:0001825(L=4),GO:0001829(L=5),GO:0001831(L=6),GO:0002119(L=5),GO:0002164(L=4),GO:0003006(L=2),GO:0006139(L=3),GO:0006259(L=4),GO:0006275(L=7),GO:0006461(L=5)…	GO:0000151(L=4),GO:0000152(L=5),GO:0000228(L=5),GO:0000793(L=5),GO:0000794(L=5),GO:0000922(L=5),GO:0005575(L=0),GO:0005622(L=3),GO:0005623(L=1),GO:0005634(L=5),GO:0005654(L=5),GO:0005694(L=4),GO:0005737(L=4),GO:0005794(L=4),GO:0005801(L=5),GO:0005819(L=6),GO:0005827(L=7),GO:0005829(L=4),GO:0005856(L=5),GO:0005874(L=6),GO:0005876(L=6),GO:0005886(L=3),GO:0009507(L=6),GO:0009524(L=5),GO:0009526(L=6)…	GO:0003674(L=0),GO:0003676(L=3),GO:0003677(L=4),GO:0003688(L=7),GO:0003824(L=1),GO:0004842(L=4),GO:0005215(L=1),GO:0005216(L=5),GO:0005230(L=6),GO:0005231(L=4),GO:0005261(L=6),GO:0005488(L=1),GO:0005515(L=2),GO:0008324(L=5),GO:0015075(L=4),GO:0015267(L=4),GO:0015276(L=5),GO:0016491(L=2),GO:0016874(L=2),GO:0016879(L=3),GO:0016881(L=4),GO:0019787(L=3),GO:0019899(L=3),GO:0022803(L=3),GO:0022834(L=4)…	PFAM (Cullin, Cullin_Nedd8), SMART (Cullin_Nedd8, CULLIN, COIL)
ID=g11751
ID=g39570	XP_024402043.1	71.7	628	72	5	1	550	1	600	2.30e-293	99.8	XP_024402043.1 uncharacterized protein LOC112295096 isoform X1 [Physcomitrium patens]	physcomitrium patens	physcomitrium patens;physcomitrium;funariaceae;funariales;funariidae;bryopsida;bryophytina;bryophyta;embryophyta;streptophytina;streptophyta;viridiplantae;eukaryota;cellular organisms;root	/core/projects/EBP/Wegrzyn/Moss/Physcomitrellopsis_africana/Physcomitrellopsis_africana_Genome/RawData_Nanopore_5074/5074_test_LSK109_30JAN19/annotation/entap/entap_filter_abf_scaf/entap_outfiles/similarity_search/DIAMOND/blastp_genes_final_complete.out	No	No							3711.Bra027796.1-P	3.00e-08	63.9	EGL3	Viridiplantae	virNOG[6]	0BWAS@braNOG,0IKXP@euNOG,0Z2WK@NOG,1BFFY@strNOG,1DTE3@virNOG	Transcription factor		GO:0000902(L=5),GO:0000904(L=5),GO:0001708(L=5),GO:0003002(L=5),GO:0006139(L=3),GO:0006351(L=5),GO:0006355(L=7),GO:0006725(L=3),GO:0006807(L=2),GO:0007154(L=2),GO:0007267(L=3),GO:0007275(L=3),GO:0007389(L=4),GO:0008150(L=0),GO:0008152(L=1),GO:0008544(L=4),GO:0009058(L=2),GO:0009059(L=4),GO:0009653(L=3),GO:0009812(L=3),GO:0009888(L=3),GO:0009889(L=4),GO:0009913(L=6),GO:0009957(L=7),GO:0009987(L=1)…	GO:0005575(L=0),GO:0005622(L=3),GO:0005623(L=1),GO:0005634(L=5),GO:0005737(L=4),GO:0005739(L=5),GO:0009536(L=5),GO:0043226(L=1),GO:0043227(L=2),GO:0043229(L=3),GO:0043231(L=4),GO:0044424(L=3),GO:0044444(L=4),GO:0044464(L=2),	GO:0001071(L=1),GO:0003674(L=0),GO:0003676(L=3),GO:0003677(L=4),GO:0003700(L=2),GO:0005488(L=1),GO:0097159(L=2),GO:1901363(L=2),	PFAM (HLH), SMART (HLH, COIL)
ID=g50806																								3218.PP1S385_53V6.1	2.40e-24	102.8		Viridiplantae	virNOG[6]	0IJPC@euNOG,0YN7N@NOG,1BHUA@strNOG,1DVQJ@virNOG
ID=g17926	XP_024358554.1	96	273	11	0	1	273	1	273	4.00e-186	99.6	XP_024358554.1 cytochrome b-c1 complex subunit Rieske-4, mitochondrial-like [Physcomitrium patens]	physcomitrium patens	physcomitrium patens;physcomitrium;funariaceae;funariales;funariidae;bryopsida;bryophytina;bryophyta;embryophyta;streptophytina;streptophyta;viridiplantae;eukaryota;cellular organisms;root	/core/projects/EBP/Wegrzyn/Moss/Physcomitrellopsis_africana/Physcomitrellopsis_africana_Genome/RawData_Nanopore_5074/5074_test_LSK109_30JAN19/annotation/entap/entap_filter_abf_scaf/entap_outfiles/similarity_search/DIAMOND/blastp_genes_final_complete.out	No	Yes							3218.PP1S44_320V6.1	5.80e-187	519.6		Viridiplantae	virNOG[6]	1BCD1@strNOG,1DQAY@virNOG,COG0723@NOG,KOG1671@euNOG	Component of the ubiquinol-cytochrome c reductase complex (complex III or cytochrome b-c1 complex), which is a respiratory chain that generates an electrochemical potential coupled to ATP synthesis (By similarity)	1.9091e+29	GO:0006091(L=3),GO:0006139(L=3),GO:0006351(L=5),GO:0006355(L=7),GO:0006725(L=3),GO:0006807(L=2),GO:0006810(L=3),GO:0006811(L=4),GO:0006812(L=5),GO:0006818(L=4),GO:0008150(L=0),GO:0008152(L=1),GO:0009058(L=2),GO:0009059(L=4),GO:0009889(L=4),GO:0009987(L=1),GO:0010467(L=4),GO:0010468(L=5),GO:0010556(L=5),GO:0015672(L=6),GO:0015992(L=7),GO:0016070(L=4),GO:0018130(L=4),GO:0019219(L=5),GO:0019222(L=3)…	GO:0005575(L=0),GO:0005622(L=3),GO:0005623(L=1),GO:0005634(L=5),GO:0005737(L=4),GO:0005739(L=5),GO:0005740(L=6),GO:0005743(L=5),GO:0005746(L=5),GO:0005750(L=5),GO:0016020(L=1),GO:0016021(L=4),GO:0019866(L=4),GO:0031090(L=3),GO:0031224(L=3),GO:0031966(L=5),GO:0031967(L=3),GO:0031975(L=3),GO:0032991(L=1),GO:0043226(L=1),GO:0043227(L=2),GO:0043229(L=3),GO:0043231(L=4),GO:0043234(L=2),GO:0044422(L=2)…	GO:0001071(L=1),GO:0003674(L=0),GO:0003676(L=3),GO:0003677(L=4),GO:0003700(L=2),GO:0003824(L=1),GO:0005215(L=1),GO:0005488(L=1),GO:0008121(L=5),GO:0008324(L=5),GO:0015075(L=4),GO:0015077(L=7),GO:0015078(L=8),GO:0016491(L=2),GO:0016679(L=3),GO:0016681(L=4),GO:0022857(L=2),GO:0022890(L=6),GO:0022891(L=3),GO:0022892(L=2),GO:0043167(L=2),GO:0043169(L=3),GO:0046872(L=4),GO:0051536(L=3),GO:0051537(L=4)…	PFAM (UCR_TM, Rieske), SMART (TRANS)
ID=g27455.1	XP_024402688.1	87.3	370	27	1	1	370	1	350	4.50e-236	99.7	XP_024402688.1 histone-lysine N-methyltransferase SUVR3-like isoform X3 [Physcomitrium patens]	physcomitrium patens	physcomitrium patens;physcomitrium;funariaceae;funariales;funariidae;bryopsida;bryophytina;bryophyta;embryophyta;streptophytina;streptophyta;viridiplantae;eukaryota;cellular organisms;root	/core/projects/EBP/Wegrzyn/Moss/Physcomitrellopsis_africana/Physcomitrellopsis_africana_Genome/RawData_Nanopore_5074/5074_test_LSK109_30JAN19/annotation/entap/entap_filter_abf_scaf/entap_outfiles/similarity_search/DIAMOND/blastp_genes_final_complete.out	No	Yes							3218.PP1S3_173V6.1	2.70e-231	642.1		Viridiplantae	virNOG[6]	1BM4S@strNOG,1DYZU@virNOG,COG2940@NOG,KOG1082@euNOG	Histone-lysine n-methyltransferase	310	GO:0006325(L=4),GO:0006464(L=5),GO:0006479(L=4),GO:0006996(L=3),GO:0008150(L=0),GO:0008152(L=1),GO:0008213(L=6),GO:0009987(L=1),GO:0016043(L=2),GO:0016569(L=5),GO:0016570(L=6),GO:0016571(L=5),GO:0018022(L=5),GO:0018193(L=6),GO:0018205(L=7),GO:0019538(L=3),GO:0032259(L=2),GO:0034968(L=8),GO:0036211(L=4),GO:0043170(L=3),GO:0043412(L=4),GO:0043414(L=3),GO:0044237(L=2),GO:0044238(L=2),GO:0044260(L=3)…	GO:0005575(L=0),GO:0005622(L=3),GO:0005623(L=1),GO:0005634(L=5),GO:0005694(L=4),GO:0043226(L=1),GO:0043227(L=2),GO:0043228(L=2),GO:0043229(L=3),GO:0043231(L=4),GO:0043232(L=3),GO:0044424(L=3),GO:0044464(L=2),	GO:0003674(L=0),GO:0003824(L=1),GO:0005488(L=1),GO:0008168(L=4),GO:0008170(L=5),GO:0008270(L=6),GO:0008276(L=5),GO:0008757(L=5),GO:0016278(L=6),GO:0016279(L=6),GO:0016740(L=2),GO:0016741(L=3),GO:0018024(L=7),GO:0042054(L=6),GO:0043167(L=2),GO:0043169(L=3),GO:0046872(L=4),GO:0046914(L=5),	PFAM (SET, Pre-SET), SMART (SET, PostSET, AWS)
ID=g38803	XP_024391557.1	97.8	453	10	0	1	453	101	553	0.00e+00	91	XP_024391557.1 3-oxoacyl-[acyl-carrier-protein] synthase II, chloroplastic-like [Physcomitrium patens]	physcomitrium patens	physcomitrium patens;physcomitrium;funariaceae;funariales;funariidae;bryopsida;bryophytina;bryophyta;embryophyta;streptophytina;streptophyta;viridiplantae;eukaryota;cellular organisms;root	/core/projects/EBP/Wegrzyn/Moss/Physcomitrellopsis_africana/Physcomitrellopsis_africana_Genome/RawData_Nanopore_5074/5074_test_LSK109_30JAN19/annotation/entap/entap_filter_abf_scaf/entap_outfiles/similarity_search/DIAMOND/blastp_genes_final_complete.out	No	Yes							3218.PP1S108_176V6.1	0.00e+00	875.9	OXSM	Eukaryotes	euNOG[57]	COG0304@NOG,KOG1394@euNOG	3-oxoacyl- acyl-carrier-protein -synthase	617801100	GO:0000003(L=1),GO:0003006(L=2),GO:0006082(L=3),GO:0006091(L=3),GO:0006139(L=3),GO:0006259(L=4),GO:0006281(L=5),GO:0006629(L=3),GO:0006631(L=4),GO:0006633(L=5),GO:0006636(L=7),GO:0006637(L=4),GO:0006725(L=3),GO:0006732(L=4),GO:0006793(L=3),GO:0006807(L=2),GO:0006950(L=2),GO:0006974(L=4),GO:0006996(L=3),GO:0007275(L=3),GO:0008150(L=0),GO:0008152(L=1),GO:0008610(L=4),GO:0009058(L=2),GO:0009266(L=3)…	GO:0005575(L=0),GO:0005622(L=3),GO:0005623(L=1),GO:0005634(L=5),GO:0005737(L=4),GO:0005739(L=5),GO:0009507(L=6),GO:0009526(L=6),GO:0009532(L=6),GO:0009536(L=5),GO:0009570(L=7),GO:0009941(L=7),GO:0016020(L=1),GO:0020011(L=6),GO:0031967(L=3),GO:0031975(L=3),GO:0043226(L=1),GO:0043227(L=2),GO:0043229(L=3),GO:0043231(L=4),GO:0044422(L=2),GO:0044424(L=3),GO:0044434(L=6),GO:0044435(L=5),GO:0044444(L=4)…	GO:0000166(L=3),GO:0001882(L=3),GO:0001883(L=4),GO:0003674(L=0),GO:0003676(L=3),GO:0003677(L=4),GO:0003684(L=5),GO:0003824(L=1),GO:0004312(L=5),GO:0004315(L=6),GO:0004518(L=4),GO:0004519(L=5),GO:0005488(L=1),GO:0005524(L=7),GO:0016740(L=2),GO:0016746(L=3),GO:0016747(L=4),GO:0016787(L=2),GO:0016788(L=3),GO:0017076(L=4),GO:0030554(L=5),GO:0032549(L=4),GO:0032550(L=5),GO:0032553(L=3),GO:0032555(L=4)…	PFAM (ketoacyl-synt, Ketoacyl-synt_C, Thiolase_N), SMART (SIGNAL)
ID=g40104	XP_024383240.1	96.4	386	14	0	106	491	82	467	1.40e-269	78.5	XP_024383240.1 tubby-like F-box protein 6 isoform X1 [Physcomitrium patens]	physcomitrium patens	physcomitrium patens;physcomitrium;funariaceae;funariales;funariidae;bryopsida;bryophytina;bryophyta;embryophyta;streptophytina;streptophyta;viridiplantae;eukaryota;cellular organisms;root	/core/projects/EBP/Wegrzyn/Moss/Physcomitrellopsis_africana/Physcomitrellopsis_africana_Genome/RawData_Nanopore_5074/5074_test_LSK109_30JAN19/annotation/entap/entap_filter_abf_scaf/entap_outfiles/similarity_search/DIAMOND/blastp_genes_final_complete.out	No	Yes							3218.PP1S212_105V6.1	2.20e-271	748		Viridiplantae	virNOG[6]	0XQFT@NOG,1BFKB@strNOG,1DTIF@virNOG,KOG2502@euNOG	tubby-like F-box protein		GO:0006355(L=7),GO:0006464(L=5),GO:0007154(L=2),GO:0007165(L=3),GO:0008150(L=0),GO:0008152(L=1),GO:0009607(L=2),GO:0009620(L=5),GO:0009719(L=2),GO:0009725(L=3),GO:0009737(L=4),GO:0009738(L=6),GO:0009755(L=5),GO:0009889(L=4),GO:0009987(L=1),GO:0010033(L=3),GO:0010468(L=5),GO:0010556(L=5),GO:0016567(L=8),GO:0019219(L=5),GO:0019222(L=3),GO:0019538(L=3),GO:0023052(L=1),GO:0031323(L=4),GO:0031326(L=5)…		GO:0001071(L=1),GO:0003674(L=0),GO:0003700(L=2),	PFAM (Tub, F-box)
ID=g41200	XP_028418510.1	28.6	182	115	5	14	190	35	206	9.60e-09	74.1	XP_028418510.1 N-lysine methyltransferase KMT5A-A-like [Dendronephthya gigantea]	dendronephthya gigantea	dendronephthya gigantea;dendronephthya;nephtheidae;alcyoniina;alcyonacea;octocorallia;anthozoa;cnidaria;eumetazoa;metazoa;opisthokonta;eukaryota;cellular organisms;root	/core/projects/EBP/Wegrzyn/Moss/Physcomitrellopsis_africana/Physcomitrellopsis_africana_Genome/RawData_Nanopore_5074/5074_test_LSK109_30JAN19/annotation/entap/entap_filter_abf_scaf/entap_outfiles/similarity_search/DIAMOND/blastp_genes_final_complete.out	No	Yes							3218.PP1S100_146V6.1	3.00e-95	305.8	EZ1	Viridiplantae	virNOG[6]	1BIIY@strNOG,1DWG4@virNOG,COG2940@NOG,KOG1079@euNOG	Polycomb group (PcG) protein. Catalytic subunit of some PcG multiprotein complex, which methylates 'Lys-27' of histone H3, leading to transcriptional repression of the affected target genes		GO:0000003(L=1),GO:0003006(L=2),GO:0006139(L=3),GO:0006325(L=4),GO:0006349(L=5),GO:0006351(L=5),GO:0006355(L=7),GO:0006464(L=5),GO:0006479(L=4),GO:0006725(L=3),GO:0006807(L=2),GO:0006996(L=3),GO:0007275(L=3),GO:0008150(L=0),GO:0008152(L=1),GO:0008213(L=6),GO:0009058(L=2),GO:0009059(L=4),GO:0009292(L=3),GO:0009294(L=4),GO:0009653(L=3),GO:0009791(L=4),GO:0009887(L=4),GO:0009888(L=3),GO:0009889(L=4)…	GO:0005575(L=0),GO:0005622(L=3),GO:0005623(L=1),GO:0005634(L=5),GO:0005911(L=2),GO:0009506(L=3),GO:0030054(L=1),GO:0031519(L=6),GO:0032991(L=1),GO:0043226(L=1),GO:0043227(L=2),GO:0043229(L=3),GO:0043231(L=4),GO:0043234(L=2),GO:0044422(L=2),GO:0044424(L=3),GO:0044428(L=5),GO:0044446(L=3),GO:0044464(L=2),GO:0055044(L=1),	GO:0001071(L=1),GO:0003674(L=0),GO:0003676(L=3),GO:0003682(L=3),GO:0003700(L=2),GO:0003723(L=4),GO:0003727(L=5),GO:0003824(L=1),GO:0005488(L=1),GO:0008168(L=4),GO:0008170(L=5),GO:0008276(L=5),GO:0008757(L=5),GO:0016278(L=6),GO:0016279(L=6),GO:0016740(L=2),GO:0016741(L=3),GO:0018024(L=7),GO:0042054(L=6),GO:0097159(L=2),GO:1901363(L=2),	PFAM (SET), SMART (SET, CXC, SANT, COIL)
ID=g15700.1
ID=g41666	XP_018474417.1	37.4	182	110	2	47	228	1	178	7.90e-26	79.1	XP_018474417.1 PREDICTED: ferritin-1, chloroplastic [Raphanus sativus]	raphanus sativus	raphanus sativus;raphanus;brassiceae;brassicaceae;brassicales;malvids;rosids;pentapetalae;gunneridae;eudicotyledons;mesangiospermae;magnoliopsida;spermatophyta;euphyllophyta;tracheophyta;embryophyta;streptophytina;streptophyta;viridiplantae;eukaryota;cellular organisms;root	/core/projects/EBP/Wegrzyn/Moss/Physcomitrellopsis_africana/Physcomitrellopsis_africana_Genome/RawData_Nanopore_5074/5074_test_LSK109_30JAN19/annotation/entap/entap_filter_abf_scaf/entap_outfiles/similarity_search/DIAMOND/blastp_genes_final_complete.out	No	No							3218.PP1S51_217V6.1	3.00e-30	119	FER1	Viridiplantae	virNOG[6]	1BF0X@strNOG,1DSZ2@virNOG,COG1528@NOG,KOG2332@euNOG	Stores iron in a soluble, non-toxic, readily available form. Important for iron homeostasis (By similarity)	8604978	GO:0000003(L=1),GO:0000041(L=7),GO:0000302(L=4),GO:0003006(L=2),GO:0006810(L=3),GO:0006811(L=4),GO:0006812(L=5),GO:0006826(L=8),GO:0006873(L=5),GO:0006875(L=7),GO:0006879(L=9),GO:0006950(L=2),GO:0006979(L=3),GO:0007275(L=3),GO:0008150(L=0),GO:0008152(L=1),GO:0009266(L=3),GO:0009409(L=3),GO:0009607(L=2),GO:0009617(L=5),GO:0009628(L=2),GO:0009719(L=2),GO:0009725(L=3),GO:0009737(L=4),GO:0009791(L=4)…	GO:0005575(L=0),GO:0005622(L=3),GO:0005623(L=1),GO:0005737(L=4),GO:0005739(L=5),GO:0009507(L=6),GO:0009526(L=6),GO:0009532(L=6),GO:0009534(L=6),GO:0009535(L=6),GO:0009536(L=5),GO:0009570(L=7),GO:0009579(L=4),GO:0009941(L=7),GO:0016020(L=1),GO:0031967(L=3),GO:0031975(L=3),GO:0031976(L=5),GO:0031984(L=3),GO:0034357(L=4),GO:0042651(L=6),GO:0043226(L=1),GO:0043227(L=2),GO:0043229(L=3),GO:0043231(L=4)…	GO:0003674(L=0),GO:0003824(L=1),GO:0004322(L=5),GO:0005488(L=1),GO:0005506(L=6),GO:0008199(L=7),GO:0016491(L=2),GO:0016722(L=3),GO:0016724(L=4),GO:0043167(L=2),GO:0043169(L=3),GO:0046872(L=4),GO:0046914(L=5),	PFAM (Ferritin), SMART (SIGNAL)
ID=g4458
ID=g33667	XP_024400266.1	89	347	38	0	1	347	1	347	5.20e-154	99.7	XP_024400266.1 hyphally regulated cell wall protein 3-like [Physcomitrium patens]	physcomitrium patens	physcomitrium patens;physcomitrium;funariaceae;funariales;funariidae;bryopsida;bryophytina;bryophyta;embryophyta;streptophytina;streptophyta;viridiplantae;eukaryota;cellular organisms;root	/core/projects/EBP/Wegrzyn/Moss/Physcomitrellopsis_africana/Physcomitrellopsis_africana_Genome/RawData_Nanopore_5074/5074_test_LSK109_30JAN19/annotation/entap/entap_filter_abf_scaf/entap_outfiles/similarity_search/DIAMOND/blastp_genes_final_complete.out	No	Yes
ID=g38446	XP_024363489.1	93.1	232	13	1	1	229	1	232	4.70e-141	99.6	XP_024363489.1 50S ribosomal protein L19-1, chloroplastic-like [Physcomitrium patens]	physcomitrium patens	physcomitrium patens;physcomitrium;funariaceae;funariales;funariidae;bryopsida;bryophytina;bryophyta;embryophyta;streptophytina;streptophyta;viridiplantae;eukaryota;cellular organisms;root	/core/projects/EBP/Wegrzyn/Moss/Physcomitrellopsis_africana/Physcomitrellopsis_africana_Genome/RawData_Nanopore_5074/5074_test_LSK109_30JAN19/annotation/entap/entap_filter_abf_scaf/entap_outfiles/similarity_search/DIAMOND/blastp_genes_final_complete.out	No	Yes							3218.PP1S16_359V6.1	6.80e-142	402.1		Viridiplantae	virNOG[6]	1BQ0Z@strNOG,1E1V8@virNOG,COG0335@NOG,KOG1698@euNOG	ribosomal protein L19	3010	GO:0006412(L=5),GO:0008150(L=0),GO:0008152(L=1),GO:0009058(L=2),GO:0009059(L=4),GO:0009987(L=1),GO:0010467(L=4),GO:0019538(L=3),GO:0034645(L=4),GO:0043170(L=3),GO:0044237(L=2),GO:0044238(L=2),GO:0044249(L=3),GO:0044260(L=3),GO:0044267(L=4),GO:0071704(L=2),GO:1901576(L=3),	GO:0005575(L=0),GO:0005622(L=3),GO:0005623(L=1),GO:0005737(L=4),GO:0005840(L=5),GO:0030529(L=4),GO:0032991(L=1),GO:0043226(L=1),GO:0043228(L=2),GO:0043229(L=3),GO:0043232(L=3),GO:0044424(L=3),GO:0044444(L=4),GO:0044464(L=2),	GO:0003674(L=0),GO:0003735(L=2),GO:0005198(L=1),	PFAM (Ribosomal_L19)
ID=g29799																								3218.PP1S339_2V6.1	2.20e-53	177.9		Viridiplantae	virNOG[6]	1BFU4@strNOG,1DTS3@virNOG,COG5082@NOG,KOG4400@euNOG	zinc finger protein GIS2-like		GO:0006139(L=3),GO:0006259(L=4),GO:0006260(L=5),GO:0006278(L=7),GO:0006725(L=3),GO:0006807(L=2),GO:0008150(L=0),GO:0008152(L=1),GO:0009058(L=2),GO:0009059(L=4),GO:0009987(L=1),GO:0034641(L=3),GO:0034645(L=4),GO:0043170(L=3),GO:0044237(L=2),GO:0044238(L=2),GO:0044249(L=3),GO:0044260(L=3),GO:0046483(L=3),GO:0071704(L=2),GO:0090304(L=4),GO:1901360(L=3),GO:1901576(L=3),		GO:0003674(L=0),GO:0003676(L=3),GO:0003677(L=4),GO:0003723(L=4),GO:0003824(L=1),GO:0003964(L=6),GO:0005488(L=1),GO:0008270(L=6),GO:0016740(L=2),GO:0016772(L=3),GO:0016779(L=4),GO:0034061(L=5),GO:0043167(L=2),GO:0043169(L=3),GO:0046872(L=4),GO:0046914(L=5),GO:0097159(L=2),GO:1901363(L=2),	PFAM (zf-CCHC), SMART (ZnF_C2HC)
ID=g31324	XP_024369861.1	95.6	113	5	0	1	113	32	144	5.00e-72	99.1	XP_024369861.1 uncharacterized protein LOC112279543 [Physcomitrium patens]	physcomitrium patens	physcomitrium patens;physcomitrium;funariaceae;funariales;funariidae;bryopsida;bryophytina;bryophyta;embryophyta;streptophytina;streptophyta;viridiplantae;eukaryota;cellular organisms;root	/core/projects/EBP/Wegrzyn/Moss/Physcomitrellopsis_africana/Physcomitrellopsis_africana_Genome/RawData_Nanopore_5074/5074_test_LSK109_30JAN19/annotation/entap/entap_filter_abf_scaf/entap_outfiles/similarity_search/DIAMOND/blastp_genes_final_complete.out	No	No							3218.PP1S1_789V6.1	7.30e-73	219.2		Viridiplantae	virNOG[6]	0IYW5@euNOG,120KF@NOG,1BTEF@strNOG,1E5AA@virNOG	NA			GO:0005575(L=0),GO:0005622(L=3),GO:0005623(L=1),GO:0005737(L=4),GO:0009507(L=6),GO:0009526(L=6),GO:0009534(L=6),GO:0009535(L=6),GO:0009536(L=5),GO:0009579(L=4),GO:0009941(L=7),GO:0016020(L=1),GO:0031967(L=3),GO:0031975(L=3),GO:0031976(L=5),GO:0031984(L=3),GO:0034357(L=4),GO:0042651(L=6),GO:0043226(L=1),GO:0043227(L=2),GO:0043229(L=3),GO:0043231(L=4),GO:0044422(L=2),GO:0044424(L=3),GO:0044434(L=6)…
ID=g16397
ID=g13159	XP_024393735.1	96.6	87	3	0	1	87	1	87	2.20e-52	98.9	XP_024393735.1 RING-H2 finger protein ATL48-like [Physcomitrium patens]	physcomitrium patens	physcomitrium patens;physcomitrium;funariaceae;funariales;funariidae;bryopsida;bryophytina;bryophyta;embryophyta;streptophytina;streptophyta;viridiplantae;eukaryota;cellular organisms;root	/core/projects/EBP/Wegrzyn/Moss/Physcomitrellopsis_africana/Physcomitrellopsis_africana_Genome/RawData_Nanopore_5074/5074_test_LSK109_30JAN19/annotation/entap/entap_filter_abf_scaf/entap_outfiles/similarity_search/DIAMOND/blastp_genes_final_complete.out	No	Yes							3218.PP1S48_174V6.1	3.20e-53	166.4		Viridiplantae	virNOG[6]	121ET@NOG,1BSZ4@strNOG,1E4UV@virNOG,KOG4431@euNOG	RING-H2 finger protein			GO:0005575(L=0),GO:0016020(L=1),GO:0016021(L=4),GO:0031224(L=3),GO:0044425(L=2),		PFAM (HIG_1_N), SMART (TRANS)
ID=g1568	XP_024369434.1	81.9	474	59	2	1	474	1	447	2.90e-262	99.8	XP_024369434.1 uncharacterized protein LOC112279325 [Physcomitrium patens]	physcomitrium patens	physcomitrium patens;physcomitrium;funariaceae;funariales;funariidae;bryopsida;bryophytina;bryophyta;embryophyta;streptophytina;streptophyta;viridiplantae;eukaryota;cellular organisms;root	/core/projects/EBP/Wegrzyn/Moss/Physcomitrellopsis_africana/Physcomitrellopsis_africana_Genome/RawData_Nanopore_5074/5074_test_LSK109_30JAN19/annotation/entap/entap_filter_abf_scaf/entap_outfiles/similarity_search/DIAMOND/blastp_genes_final_complete.out	No	No
ID=g18936
ID=g29978	XP_024362242.1	97.7	724	17	0	1	724	1	724	0.00e+00	99.9	XP_024362242.1 ATP-dependent zinc metalloprotease FTSH, chloroplastic-like [Physcomitrium patens]	physcomitrium patens	physcomitrium patens;physcomitrium;funariaceae;funariales;funariidae;bryopsida;bryophytina;bryophyta;embryophyta;streptophytina;streptophyta;viridiplantae;eukaryota;cellular organisms;root	/core/projects/EBP/Wegrzyn/Moss/Physcomitrellopsis_africana/Physcomitrellopsis_africana_Genome/RawData_Nanopore_5074/5074_test_LSK109_30JAN19/annotation/entap/entap_filter_abf_scaf/entap_outfiles/similarity_search/DIAMOND/blastp_genes_final_complete.out	No	Yes							3218.PP1S10_192V6.1	0.00e+00	1335.1	FTSH1	Viridiplantae	virNOG[6]	1BEFP@strNOG,1DSDH@virNOG,COG0465@NOG,KOG0731@euNOG	ATP-dependent zinc metalloprotease FTSH		GO:0006091(L=3),GO:0006139(L=3),GO:0006152(L=7),GO:0006163(L=5),GO:0006195(L=7),GO:0006200(L=-1),GO:0006508(L=4),GO:0006725(L=3),GO:0006753(L=4),GO:0006793(L=3),GO:0006796(L=4),GO:0006807(L=2),GO:0007049(L=3),GO:0007275(L=3),GO:0008150(L=0),GO:0008152(L=1),GO:0009056(L=2),GO:0009057(L=4),GO:0009116(L=4),GO:0009117(L=5),GO:0009119(L=5),GO:0009123(L=5),GO:0009125(L=5),GO:0009126(L=7),GO:0009128(L=7…	GO:0005575(L=0),GO:0005622(L=3),GO:0005623(L=1),GO:0005737(L=4),GO:0009507(L=6),GO:0009526(L=6),GO:0009534(L=6),GO:0009535(L=6),GO:0009536(L=5),GO:0009579(L=4),GO:0009941(L=7),GO:0016020(L=1),GO:0016021(L=4),GO:0031224(L=3),GO:0031967(L=3),GO:0031975(L=3),GO:0031976(L=5),GO:0031977(L=5),GO:0031984(L=3),GO:0034357(L=4),GO:0042651(L=6),GO:0043226(L=1),GO:0043227(L=2),GO:0043229(L=3),GO:0043231(L=4)…	GO:0000166(L=3),GO:0001882(L=3),GO:0001883(L=4),GO:0003674(L=0),GO:0003824(L=1),GO:0004175(L=5),GO:0004176(L=5),GO:0004222(L=6),GO:0005488(L=1),GO:0005524(L=7),GO:0008233(L=3),GO:0008237(L=5),GO:0016462(L=5),GO:0016787(L=2),GO:0016817(L=3),GO:0016818(L=4),GO:0016887(L=7),GO:0017076(L=4),GO:0017111(L=6),GO:0030554(L=5),GO:0032549(L=4),GO:0032550(L=5),GO:0032553(L=3),GO:0032555(L=4),GO:0032559(L=6)…	PFAM (Peptidase_M41, AAA, AAA_5), SMART (AAA, TRANS)
ID=g51321	XP_024364394.1	90.6	255	15	2	10	264	12	257	8.10e-157	96.2	XP_024364394.1 phosphoglycerate mutase-like protein 4 isoform X1 [Physcomitrium patens]	physcomitrium patens	physcomitrium patens;physcomitrium;funariaceae;funariales;funariidae;bryopsida;bryophytina;bryophyta;embryophyta;streptophytina;streptophyta;viridiplantae;eukaryota;cellular organisms;root	/core/projects/EBP/Wegrzyn/Moss/Physcomitrellopsis_africana/Physcomitrellopsis_africana_Genome/RawData_Nanopore_5074/5074_test_LSK109_30JAN19/annotation/entap/entap_filter_abf_scaf/entap_outfiles/similarity_search/DIAMOND/blastp_genes_final_complete.out	No	Yes							3218.PP1S196_44V6.2	1.20e-157	444.5		Viridiplantae	virNOG[6]	0IUDB@euNOG,1C7RJ@strNOG,1EMPN@virNOG,COG0406@NOG	phosphoglycerate	1.02607e+23	GO:0006082(L=3),GO:0006520(L=3),GO:0006563(L=6),GO:0006564(L=7),GO:0006793(L=3),GO:0006796(L=4),GO:0006807(L=2),GO:0008150(L=0),GO:0008152(L=1),GO:0008652(L=4),GO:0009058(L=2),GO:0009069(L=5),GO:0009070(L=6),GO:0009987(L=1),GO:0016053(L=4),GO:0016311(L=5),GO:0019752(L=5),GO:0043436(L=4),GO:0044237(L=2),GO:0044238(L=2),GO:0044249(L=3),GO:0044281(L=3),GO:0044283(L=4),GO:0044710(L=2),GO:0044711(L=3)…		GO:0003674(L=0),GO:0003824(L=1),GO:0004647(L=6),GO:0016787(L=2),GO:0016788(L=3),GO:0016791(L=5),GO:0042578(L=4),	PFAM (PGAM), SMART (PGAM)
ID=g49909.1	XP_024386059.1	76.5	264	61	1	111	374	31	293	6.70e-107	70.4	XP_024386059.1 methyl-CpG-binding domain-containing protein 10-like isoform X1 [Physcomitrium patens]	physcomitrium patens	physcomitrium patens;physcomitrium;funariaceae;funariales;funariidae;bryopsida;bryophytina;bryophyta;embryophyta;streptophytina;streptophyta;viridiplantae;eukaryota;cellular organisms;root	/core/projects/EBP/Wegrzyn/Moss/Physcomitrellopsis_africana/Physcomitrellopsis_africana_Genome/RawData_Nanopore_5074/5074_test_LSK109_30JAN19/annotation/entap/entap_filter_abf_scaf/entap_outfiles/similarity_search/DIAMOND/blastp_genes_final_complete.out	No	Yes							3218.PP1S51_1V6.1	3.10e-106	320.1		Viridiplantae	virNOG[6]	0IZCU@euNOG,0YRVP@NOG,1BT0N@strNOG,1E4WD@virNOG	Methyl-CpG binding domain		GO:0006139(L=3),GO:0006351(L=5),GO:0006355(L=7),GO:0006725(L=3),GO:0006807(L=2),GO:0008150(L=0),GO:0008152(L=1),GO:0009058(L=2),GO:0009059(L=4),GO:0009889(L=4),GO:0009987(L=1),GO:0010467(L=4),GO:0010468(L=5),GO:0010556(L=5),GO:0016070(L=4),GO:0018130(L=4),GO:0019219(L=5),GO:0019222(L=3),GO:0019438(L=4),GO:0031323(L=4),GO:0031326(L=5),GO:0032774(L=5),GO:0034641(L=3),GO:0034645(L=4),GO:0034654(L=4)…	GO:0005575(L=0),GO:0005622(L=3),GO:0005623(L=1),GO:0005634(L=5),GO:0005737(L=4),GO:0005829(L=4),GO:0043226(L=1),GO:0043227(L=2),GO:0043229(L=3),GO:0043231(L=4),GO:0044424(L=3),GO:0044444(L=4),GO:0044464(L=2),	GO:0000166(L=3),GO:0003674(L=0),GO:0003676(L=3),GO:0003677(L=4),GO:0005488(L=1),GO:0008327(L=4),GO:0036094(L=2),GO:0043565(L=5),GO:0097159(L=2),GO:1901265(L=3),GO:1901363(L=2),	PFAM (MBD), SMART (COIL)
ID=g22987.1																								3218.PP1S134_136V6.1	5.30e-116	355.9		Viridiplantae	virNOG[6]	0XP3K@NOG,1BZ2D@strNOG,1ECW0@virNOG,KOG0266@euNOG	WD domain, G-beta repeat				GO:0003674(L=0),GO:0005488(L=1),GO:0005509(L=5),GO:0043167(L=2),GO:0043169(L=3),GO:0046872(L=4),	PFAM (WD40), SMART (WD40, EFh)
ID=g10283	XP_024369293.1	97	333	10	0	1	333	1	333	3.90e-230	99.7	XP_024369293.1 uncharacterized protein LOC112279266 [Physcomitrium patens]	physcomitrium patens	physcomitrium patens;physcomitrium;funariaceae;funariales;funariidae;bryopsida;bryophytina;bryophyta;embryophyta;streptophytina;streptophyta;viridiplantae;eukaryota;cellular organisms;root	/core/projects/EBP/Wegrzyn/Moss/Physcomitrellopsis_africana/Physcomitrellopsis_africana_Genome/RawData_Nanopore_5074/5074_test_LSK109_30JAN19/annotation/entap/entap_filter_abf_scaf/entap_outfiles/similarity_search/DIAMOND/blastp_genes_final_complete.out	No	No							3218.PP1S198_60V6.1	5.60e-231	636		Viridiplantae	virNOG[6]	0IHW1@euNOG,100C3@NOG,1BHTW@strNOG,1DVQ6@virNOG	Protein of unknown function (DUF3727)		GO:0008150(L=0),GO:0008152(L=1),GO:0044710(L=2),GO:0055114(L=3),		GO:0003674(L=0),GO:0003824(L=1),GO:0016491(L=2),	PFAM (DUF3727)
ID=g4493	XP_024395648.1	92.7	550	40	0	1	550	2	551	0.00e+00	99.8	XP_024395648.1 uncharacterized protein LOC112291903 [Physcomitrium patens]	physcomitrium patens	physcomitrium patens;physcomitrium;funariaceae;funariales;funariidae;bryopsida;bryophytina;bryophyta;embryophyta;streptophytina;streptophyta;viridiplantae;eukaryota;cellular organisms;root	/core/projects/EBP/Wegrzyn/Moss/Physcomitrellopsis_africana/Physcomitrellopsis_africana_Genome/RawData_Nanopore_5074/5074_test_LSK109_30JAN19/annotation/entap/entap_filter_abf_scaf/entap_outfiles/similarity_search/DIAMOND/blastp_genes_final_complete.out	No	No							3218.PP1S435_5V6.1	0.00e+00	947.6		Viridiplantae	virNOG[6]	122ZE@NOG,1E7DI@virNOG,KOG3934@euNOG	Inherit from KOG: stem-loop binding protein				GO:0003674(L=0),GO:0003676(L=3),GO:0003723(L=4),GO:0003729(L=6),GO:0005488(L=1),GO:0097159(L=2),GO:1901363(L=2),	SMART (COIL)
ID=g48720.1																								3218.PP1S33_212V6.2	5.80e-12	66.2		Viridiplantae	virNOG[6]	1BJUA@strNOG,1DXRM@virNOG,COG0311@NOG,KOG3210@euNOG	pyridoxal biosynthesis protein	750	GO:0006082(L=3),GO:0006520(L=3),GO:0006541(L=6),GO:0006725(L=3),GO:0006732(L=4),GO:0006766(L=4),GO:0006767(L=5),GO:0006793(L=3),GO:0006796(L=4),GO:0006807(L=2),GO:0008150(L=0),GO:0008152(L=1),GO:0008614(L=4),GO:0008615(L=5),GO:0009058(L=2),GO:0009064(L=5),GO:0009108(L=5),GO:0009110(L=4),GO:0009987(L=1),GO:0018130(L=4),GO:0019438(L=4),GO:0019637(L=3),GO:0019752(L=5),GO:0034641(L=3),GO:0042364(L=4)…	GO:0005575(L=0),GO:0005622(L=3),GO:0005623(L=1),GO:0005737(L=4),GO:0005829(L=4),GO:0044424(L=3),GO:0044444(L=4),GO:0044464(L=2),	GO:0003674(L=0),GO:0003824(L=1),GO:0004359(L=5),GO:0016740(L=2),GO:0016787(L=2),GO:0016810(L=3),GO:0016811(L=4),	PFAM (SNO, GATase_3, DJ-1_PfpI, Peptidase_S51)
ID=g1071	XP_024403660.1	91.6	1176	47	1	47	1170	1	1176	0.00e+00	96	XP_024403660.1 autophagy-related protein 11-like [Physcomitrium patens]	physcomitrium patens	physcomitrium patens;physcomitrium;funariaceae;funariales;funariidae;bryopsida;bryophytina;bryophyta;embryophyta;streptophytina;streptophyta;viridiplantae;eukaryota;cellular organisms;root	/core/projects/EBP/Wegrzyn/Moss/Physcomitrellopsis_africana/Physcomitrellopsis_africana_Genome/RawData_Nanopore_5074/5074_test_LSK109_30JAN19/annotation/entap/entap_filter_abf_scaf/entap_outfiles/similarity_search/DIAMOND/blastp_genes_final_complete.out	No	Yes							3218.PP1S301_15V6.1	0.00e+00	2001.9		Viridiplantae	virNOG[6]	0IHFB@euNOG,114WX@NOG,1BIQM@strNOG,1DWMP@virNOG	Autophagy-related protein 11		GO:0006914(L=2),GO:0008150(L=0),GO:0008152(L=1),GO:0009056(L=2),GO:0009987(L=1),GO:0044237(L=2),GO:0044248(L=3),	GO:0005575(L=0),GO:0005911(L=2),GO:0009506(L=3),GO:0030054(L=1),GO:0055044(L=1),	GO:0003674(L=0),GO:0005488(L=1),GO:0008270(L=6),GO:0043167(L=2),GO:0043169(L=3),GO:0046872(L=4),GO:0046914(L=5),	PFAM (ATG11, APG17), SMART (COIL, UBQ)
ID=g32329
ID=g4487
ID=g40773.1	XP_024400206.1	92.7	354	26	0	149	502	39	392	1.70e-210	70.4	XP_024400206.1 GATA transcription factor 28-like isoform X1 [Physcomitrium patens]	physcomitrium patens	physcomitrium patens;physcomitrium;funariaceae;funariales;funariidae;bryopsida;bryophytina;bryophyta;embryophyta;streptophytina;streptophyta;viridiplantae;eukaryota;cellular organisms;root	/core/projects/EBP/Wegrzyn/Moss/Physcomitrellopsis_africana/Physcomitrellopsis_africana_Genome/RawData_Nanopore_5074/5074_test_LSK109_30JAN19/annotation/entap/entap_filter_abf_scaf/entap_outfiles/similarity_search/DIAMOND/blastp_genes_final_complete.out	No	Yes							3218.PP1S68_204V6.1	2.40e-211	595.9		Viridiplantae	virNOG[6]	1BEM4@strNOG,1DSJ0@virNOG,COG5641@NOG,KOG1601@euNOG	gata transcription factor		GO:0006139(L=3),GO:0006351(L=5),GO:0006355(L=7),GO:0006725(L=3),GO:0006807(L=2),GO:0008150(L=0),GO:0008152(L=1),GO:0009058(L=2),GO:0009059(L=4),GO:0009889(L=4),GO:0009987(L=1),GO:0010467(L=4),GO:0010468(L=5),GO:0010556(L=5),GO:0016070(L=4),GO:0018130(L=4),GO:0019219(L=5),GO:0019222(L=3),GO:0019438(L=4),GO:0031323(L=4),GO:0031326(L=5),GO:0032774(L=5),GO:0034641(L=3),GO:0034645(L=4),GO:0034654(L=4)…	GO:0005575(L=0),GO:0005622(L=3),GO:0005623(L=1),GO:0005634(L=5),GO:0043226(L=1),GO:0043227(L=2),GO:0043229(L=3),GO:0043231(L=4),GO:0044424(L=3),GO:0044464(L=2),	GO:0001071(L=1),GO:0003674(L=0),GO:0003676(L=3),GO:0003677(L=4),GO:0003700(L=2),GO:0005488(L=1),GO:0008270(L=6),GO:0043167(L=2),GO:0043169(L=3),GO:0043565(L=5),GO:0046872(L=4),GO:0046914(L=5),GO:0097159(L=2),GO:1901363(L=2),	PFAM (GATA, CCT, tify, CCT_2), SMART (ZnF_GATA, TIFY, COIL)
ID=g1051	XP_024403861.1	93.6	295	19	0	1	295	1	295	1.90e-204	99.7	XP_024403861.1 probable xyloglucan endotransglucosylase/hydrolase protein 5 [Physcomitrium patens]	physcomitrium patens	physcomitrium patens;physcomitrium;funariaceae;funariales;funariidae;bryopsida;bryophytina;bryophyta;embryophyta;streptophytina;streptophyta;viridiplantae;eukaryota;cellular organisms;root	/core/projects/EBP/Wegrzyn/Moss/Physcomitrellopsis_africana/Physcomitrellopsis_africana_Genome/RawData_Nanopore_5074/5074_test_LSK109_30JAN19/annotation/entap/entap_filter_abf_scaf/entap_outfiles/similarity_search/DIAMOND/blastp_genes_final_complete.out	No	Yes							3218.PP1S309_38V6.1	6.50e-106	317		Viridiplantae	virNOG[6]	0IKH0@euNOG,10JM4@NOG,1BER0@strNOG,1DSNK@virNOG	xyloglucan		GO:0000902(L=5),GO:0005975(L=3),GO:0005976(L=4),GO:0006073(L=5),GO:0008150(L=0),GO:0008152(L=1),GO:0009314(L=3),GO:0009416(L=4),GO:0009605(L=2),GO:0009612(L=3),GO:0009628(L=2),GO:0009642(L=5),GO:0009645(L=6),GO:0009653(L=3),GO:0009719(L=2),GO:0009725(L=3),GO:0009733(L=4),GO:0009826(L=6),GO:0009987(L=1),GO:0010033(L=3),GO:0016043(L=2),GO:0016049(L=2),GO:0032502(L=1),GO:0032989(L=4),GO:0040007(L=1)…	GO:0005575(L=0),GO:0005576(L=1),GO:0005618(L=4),GO:0005622(L=3),GO:0005623(L=1),GO:0005737(L=4),GO:0009505(L=5),GO:0009507(L=6),GO:0009536(L=5),GO:0016020(L=1),GO:0030312(L=3),GO:0043226(L=1),GO:0043227(L=2),GO:0043229(L=3),GO:0043231(L=4),GO:0044424(L=3),GO:0044444(L=4),GO:0044464(L=2),GO:0048046(L=2),GO:0071944(L=3),	GO:0003674(L=0),GO:0003824(L=1),GO:0004553(L=4),GO:0016740(L=2),GO:0016757(L=3),GO:0016758(L=4),GO:0016762(L=5),GO:0016787(L=2),GO:0016798(L=3),	PFAM (XET_C, Glyco_hydro_16), SMART (SIGNAL, TRANS)
ID=g57938	XP_024394793.1	95.7	748	32	0	1	748	1	748	0.00e+00	99.9	XP_024394793.1 uncharacterized protein LOC112291507 [Physcomitrium patens]	physcomitrium patens	physcomitrium patens;physcomitrium;funariaceae;funariales;funariidae;bryopsida;bryophytina;bryophyta;embryophyta;streptophytina;streptophyta;viridiplantae;eukaryota;cellular organisms;root	/core/projects/EBP/Wegrzyn/Moss/Physcomitrellopsis_africana/Physcomitrellopsis_africana_Genome/RawData_Nanopore_5074/5074_test_LSK109_30JAN19/annotation/entap/entap_filter_abf_scaf/entap_outfiles/similarity_search/DIAMOND/blastp_genes_final_complete.out	No	No							3218.PP1S150_17V6.1	0.00e+00	1434.9		Viridiplantae	virNOG[6]	0IMGP@euNOG,0ZS6R@NOG,1BFYP@strNOG,1DTW8@virNOG	expressed protein		GO:0008150(L=0),GO:0008152(L=1),GO:0009987(L=1),GO:0019725(L=3),GO:0042592(L=3),GO:0044699(L=1),GO:0044710(L=2),GO:0044763(L=2),GO:0045454(L=4),GO:0050789(L=2),GO:0050794(L=3),GO:0055114(L=3),GO:0065007(L=1),GO:0065008(L=2),	GO:0005575(L=0),GO:0005622(L=3),GO:0005623(L=1),GO:0005737(L=4),GO:0005739(L=5),GO:0043226(L=1),GO:0043227(L=2),GO:0043229(L=3),GO:0043231(L=4),GO:0044424(L=3),GO:0044444(L=4),GO:0044464(L=2),	GO:0003674(L=0),GO:0003824(L=1),GO:0009055(L=1),GO:0015035(L=5),GO:0015036(L=4),GO:0016491(L=2),GO:0016667(L=3),
ID=g59996	XP_024398003.1	96.5	540	19	0	1	540	1	540	0.00e+00	99.8	XP_024398003.1 inorganic phosphate transporter 1-1-like [Physcomitrium patens]	physcomitrium patens	physcomitrium patens;physcomitrium;funariaceae;funariales;funariidae;bryopsida;bryophytina;bryophyta;embryophyta;streptophytina;streptophyta;viridiplantae;eukaryota;cellular organisms;root	/core/projects/EBP/Wegrzyn/Moss/Physcomitrellopsis_africana/Physcomitrellopsis_africana_Genome/RawData_Nanopore_5074/5074_test_LSK109_30JAN19/annotation/entap/entap_filter_abf_scaf/entap_outfiles/similarity_search/DIAMOND/blastp_genes_final_complete.out	No	Yes							3218.PP1S197_130V6.1	0.00e+00	1039.3	PT2	Viridiplantae	virNOG[6]	0ZVN7@NOG,1BDY4@strNOG,1DRVU@virNOG,KOG0252@euNOG	Inorganic phosphate transporter		GO:0006810(L=3),GO:0006811(L=4),GO:0006817(L=7),GO:0006820(L=5),GO:0006950(L=2),GO:0007154(L=2),GO:0008150(L=0),GO:0009267(L=4),GO:0009605(L=2),GO:0009719(L=2),GO:0009725(L=3),GO:0009737(L=4),GO:0009987(L=1),GO:0009991(L=3),GO:0010033(L=3),GO:0015698(L=6),GO:0016036(L=5),GO:0031667(L=4),GO:0031668(L=3),GO:0031669(L=4),GO:0033554(L=3),GO:0033993(L=4),GO:0034220(L=5),GO:0042221(L=2),GO:0042594(L=3)…	GO:0005575(L=0),GO:0005622(L=3),GO:0005623(L=1),GO:0005634(L=5),GO:0005737(L=4),GO:0005773(L=5),GO:0005794(L=4),GO:0005886(L=3),GO:0005911(L=2),GO:0009506(L=3),GO:0016020(L=1),GO:0016021(L=4),GO:0030054(L=1),GO:0031224(L=3),GO:0043226(L=1),GO:0043227(L=2),GO:0043229(L=3),GO:0043231(L=4),GO:0044424(L=3),GO:0044425(L=2),GO:0044444(L=4),GO:0044464(L=2),GO:0055044(L=1),GO:0071944(L=3),	GO:0003674(L=0),GO:0005215(L=1),GO:0005315(L=4),GO:0008509(L=5),GO:0015075(L=4),GO:0015291(L=4),GO:0015293(L=5),GO:0022804(L=3),GO:0022857(L=2),GO:0022891(L=3),GO:0022892(L=2),GO:1901677(L=3),GO:1901683(L=6),	PFAM (Sugar_tr, MFS_1), SMART (TRANS, COIL)
ID=g38780	XP_024379795.1	78.5	195	42	0	26	220	37	231	1.30e-103	88.2	XP_024379795.1 glutathione S-transferase F10-like [Physcomitrium patens]	physcomitrium patens	physcomitrium patens;physcomitrium;funariaceae;funariales;funariidae;bryopsida;bryophytina;bryophyta;embryophyta;streptophytina;streptophyta;viridiplantae;eukaryota;cellular organisms;root	/core/projects/EBP/Wegrzyn/Moss/Physcomitrellopsis_africana/Physcomitrellopsis_africana_Genome/RawData_Nanopore_5074/5074_test_LSK109_30JAN19/annotation/entap/entap_filter_abf_scaf/entap_outfiles/similarity_search/DIAMOND/blastp_genes_final_complete.out	No	Yes							3218.PP1S75_107V6.1	1.90e-104	307	GST3	Eukaryotes	euNOG[57]	COG0625@NOG,KOG0867@euNOG	glutathione Stransferase	4.80981e+16	GO:0002376(L=1),GO:0006950(L=2),GO:0006952(L=3),GO:0006955(L=2),GO:0006970(L=3),GO:0006979(L=3),GO:0007154(L=2),GO:0007165(L=3),GO:0008150(L=0),GO:0008152(L=1),GO:0009056(L=2),GO:0009266(L=3),GO:0009404(L=3),GO:0009407(L=4),GO:0009409(L=3),GO:0009414(L=3),GO:0009415(L=3),GO:0009607(L=2),GO:0009617(L=5),GO:0009620(L=5),GO:0009628(L=2),GO:0009636(L=3),GO:0009651(L=4),GO:0009719(L=2),GO:0009725(L=3)…	GO:0000325(L=6),GO:0005575(L=0),GO:0005576(L=1),GO:0005618(L=4),GO:0005622(L=3),GO:0005623(L=1),GO:0005634(L=5),GO:0005737(L=4),GO:0005739(L=5),GO:0005773(L=5),GO:0005774(L=6),GO:0005783(L=4),GO:0005829(L=4),GO:0005886(L=3),GO:0005911(L=2),GO:0009506(L=3),GO:0009507(L=6),GO:0009526(L=6),GO:0009532(L=6),GO:0009536(L=5),GO:0009570(L=7),GO:0009579(L=4),GO:0009705(L=6),GO:0009941(L=7),GO:0010319(L=5)…	GO:0003674(L=0),GO:0003824(L=1),GO:0004364(L=4),GO:0004601(L=2),GO:0004602(L=3),GO:0005488(L=1),GO:0005507(L=6),GO:0016209(L=1),GO:0016491(L=2),GO:0016597(L=5),GO:0016684(L=3),GO:0016740(L=2),GO:0016765(L=3),GO:0031406(L=4),GO:0033218(L=2),GO:0042277(L=3),GO:0043167(L=2),GO:0043168(L=3),GO:0043169(L=3),GO:0043295(L=3),GO:0046872(L=4),GO:0046914(L=5),GO:0050897(L=6),GO:0072341(L=2),GO:0097159(L=2)…	PFAM (GST_C, GST_N, EF1G), SMART (EF1G, COIL)
ID=g50629	XP_024403426.1	80.1	241	45	1	1	238	1	241	9.60e-120	99.6	XP_024403426.1 transforming growth factor-beta-induced protein ig-h3-like [Physcomitrium patens]	physcomitrium patens	physcomitrium patens;physcomitrium;funariaceae;funariales;funariidae;bryopsida;bryophytina;bryophyta;embryophyta;streptophytina;streptophyta;viridiplantae;eukaryota;cellular organisms;root	/core/projects/EBP/Wegrzyn/Moss/Physcomitrellopsis_africana/Physcomitrellopsis_africana_Genome/RawData_Nanopore_5074/5074_test_LSK109_30JAN19/annotation/entap/entap_filter_abf_scaf/entap_outfiles/similarity_search/DIAMOND/blastp_genes_final_complete.out	No	Yes							3218.PP1S235_61V6.1	7.40e-75	233.8		Viridiplantae	virNOG[6]	0JNDY@euNOG,0ZITP@NOG,1E8G8@virNOG	Fasciclin domain					PFAM (Fasciclin), SMART (FAS1, TRANS, SIGNAL)
ID=g14818	XP_024393925.1	99	99	1	0	1	99	1	99	6.00e-65	98	XP_024393925.1 protein Asterix-like [Physcomitrium patens]	physcomitrium patens	physcomitrium patens;physcomitrium;funariaceae;funariales;funariidae;bryopsida;bryophytina;bryophyta;embryophyta;streptophytina;streptophyta;viridiplantae;eukaryota;cellular organisms;root	/core/projects/EBP/Wegrzyn/Moss/Physcomitrellopsis_africana/Physcomitrellopsis_africana_Genome/RawData_Nanopore_5074/5074_test_LSK109_30JAN19/annotation/entap/entap_filter_abf_scaf/entap_outfiles/similarity_search/DIAMOND/blastp_genes_final_complete.out	No	Yes							3218.PP1S269_87V6.1	8.70e-66	199.1		Viridiplantae	virNOG[6]	11WDX@NOG,1BTBX@strNOG,1E57N@virNOG,KOG3462@euNOG	UPF0139 membrane protein			GO:0005575(L=0),GO:0016020(L=1),GO:0016021(L=4),GO:0031224(L=3),GO:0044425(L=2),		PFAM (UPF0139), SMART (TRANS)
ID=g40049	XP_024357914.1	99.6	280	1	0	1	280	1	280	2.20e-182	99.6	XP_024357914.1 40S ribosomal protein S2-like [Physcomitrium patens]	physcomitrium patens	physcomitrium patens;physcomitrium;funariaceae;funariales;funariidae;bryopsida;bryophytina;bryophyta;embryophyta;streptophytina;streptophyta;viridiplantae;eukaryota;cellular organisms;root	/core/projects/EBP/Wegrzyn/Moss/Physcomitrellopsis_africana/Physcomitrellopsis_africana_Genome/RawData_Nanopore_5074/5074_test_LSK109_30JAN19/annotation/entap/entap_filter_abf_scaf/entap_outfiles/similarity_search/DIAMOND/blastp_genes_final_complete.out	No	Yes							3218.PP1S400_15V6.1	3.20e-183	510.8	RPS2	Viridiplantae	virNOG[6]	1BHKS@strNOG,1DVGU@virNOG,COG0098@NOG,KOG0877@euNOG	40S ribosomal protein	3010	GO:0006412(L=5),GO:0008150(L=0),GO:0008152(L=1),GO:0009058(L=2),GO:0009059(L=4),GO:0009987(L=1),GO:0010467(L=4),GO:0019538(L=3),GO:0034645(L=4),GO:0043170(L=3),GO:0044237(L=2),GO:0044238(L=2),GO:0044249(L=3),GO:0044260(L=3),GO:0044267(L=4),GO:0071704(L=2),GO:1901576(L=3),	GO:0005575(L=0),GO:0005618(L=4),GO:0005622(L=3),GO:0005623(L=1),GO:0005634(L=5),GO:0005730(L=5),GO:0005737(L=4),GO:0005829(L=4),GO:0005840(L=5),GO:0005886(L=3),GO:0005911(L=2),GO:0009506(L=3),GO:0009507(L=6),GO:0009536(L=5),GO:0015935(L=6),GO:0016020(L=1),GO:0022626(L=5),GO:0022627(L=6),GO:0030054(L=1),GO:0030312(L=3),GO:0030529(L=4),GO:0031974(L=1),GO:0031981(L=6),GO:0032991(L=1),GO:0043226(L=1)…	GO:0003674(L=0),GO:0003676(L=3),GO:0003723(L=4),GO:0003735(L=2),GO:0005198(L=1),GO:0005488(L=1),GO:0097159(L=2),GO:1901363(L=2),	PFAM (Ribosomal_S5, Ribosomal_S5_C)
ID=g2565	NP_001365535.1	99.3	145	1	0	1	145	1	145	6.10e-93	99.3	NP_001365535.1 60S ribosomal protein L26-1-like [Physcomitrium patens]	physcomitrium patens	physcomitrium patens;physcomitrium;funariaceae;funariales;funariidae;bryopsida;bryophytina;bryophyta;embryophyta;streptophytina;streptophyta;viridiplantae;eukaryota;cellular organisms;root	/core/projects/EBP/Wegrzyn/Moss/Physcomitrellopsis_africana/Physcomitrellopsis_africana_Genome/RawData_Nanopore_5074/5074_test_LSK109_30JAN19/annotation/entap/entap_filter_abf_scaf/entap_outfiles/similarity_search/DIAMOND/blastp_genes_final_complete.out	No	Yes							3218.PP1S13_138V6.1	8.90e-94	273.5	RPL26	Eukaryotes	euNOG[57]	COG0198@NOG,KOG3401@euNOG	Ribosomal protein	3010	GO:0000003(L=1),GO:0000022(L=5),GO:0000184(L=8),GO:0000226(L=4),GO:0000278(L=4),GO:0000956(L=7),GO:0002119(L=5),GO:0002164(L=4),GO:0002181(L=7),GO:0006139(L=3),GO:0006364(L=7),GO:0006396(L=5),GO:0006401(L=5),GO:0006402(L=6),GO:0006412(L=5),GO:0006413(L=6),GO:0006414(L=6),GO:0006415(L=7),GO:0006464(L=5),GO:0006468(L=6),GO:0006605(L=6),GO:0006612(L=7),GO:0006613(L=7),GO:0006614(L=7),GO:0006725(L=3)…	GO:0005575(L=0),GO:0005622(L=3),GO:0005623(L=1),GO:0005634(L=5),GO:0005730(L=5),GO:0005737(L=4),GO:0005773(L=5),GO:0005774(L=6),GO:0005829(L=4),GO:0005840(L=5),GO:0005886(L=3),GO:0009507(L=6),GO:0009536(L=5),GO:0015934(L=6),GO:0016020(L=1),GO:0022625(L=6),GO:0022626(L=5),GO:0030529(L=4),GO:0031090(L=3),GO:0031974(L=1),GO:0031981(L=6),GO:0032991(L=1),GO:0043226(L=1),GO:0043227(L=2),GO:0043228(L=2)…	GO:0000166(L=3),GO:0001882(L=3),GO:0001883(L=4),GO:0003674(L=0),GO:0003676(L=3),GO:0003723(L=4),GO:0003735(L=2),GO:0003824(L=1),GO:0004672(L=5),GO:0004674(L=6),GO:0005198(L=1),GO:0005488(L=1),GO:0005524(L=7),GO:0016301(L=4),GO:0016740(L=2),GO:0016772(L=3),GO:0016773(L=4),GO:0017076(L=4),GO:0030554(L=5),GO:0032549(L=4),GO:0032550(L=5),GO:0032553(L=3),GO:0032555(L=4),GO:0032559(L=6),GO:0035639(L=4)…	PFAM (KOW), SMART (KOW)
ID=g48328	XP_024380005.1	95.1	861	37	2	1	857	1	860	0.00e+00	99.9	XP_024380005.1 uncharacterized protein LOC112284445 [Physcomitrium patens]	physcomitrium patens	physcomitrium patens;physcomitrium;funariaceae;funariales;funariidae;bryopsida;bryophytina;bryophyta;embryophyta;streptophytina;streptophyta;viridiplantae;eukaryota;cellular organisms;root	/core/projects/EBP/Wegrzyn/Moss/Physcomitrellopsis_africana/Physcomitrellopsis_africana_Genome/RawData_Nanopore_5074/5074_test_LSK109_30JAN19/annotation/entap/entap_filter_abf_scaf/entap_outfiles/similarity_search/DIAMOND/blastp_genes_final_complete.out	No	No							3218.PP1S457_25V6.1	0.00e+00	1532.7		Viridiplantae	virNOG[6]	0IJKQ@euNOG,0ZKD7@NOG,1BKB1@strNOG,1DY7T@virNOG	expressed protein		GO:0006464(L=5),GO:0006468(L=6),GO:0006793(L=3),GO:0006796(L=4),GO:0008150(L=0),GO:0008152(L=1),GO:0009987(L=1),GO:0016310(L=5),GO:0019538(L=3),GO:0036211(L=4),GO:0043170(L=3),GO:0043412(L=4),GO:0044237(L=2),GO:0044238(L=2),GO:0044260(L=3),GO:0044267(L=4),GO:0071704(L=2),		GO:0000166(L=3),GO:0001882(L=3),GO:0001883(L=4),GO:0003674(L=0),GO:0003824(L=1),GO:0004672(L=5),GO:0005488(L=1),GO:0005524(L=7),GO:0016301(L=4),GO:0016740(L=2),GO:0016772(L=3),GO:0016773(L=4),GO:0017076(L=4),GO:0030554(L=5),GO:0032549(L=4),GO:0032550(L=5),GO:0032553(L=3),GO:0032555(L=4),GO:0032559(L=6),GO:0035639(L=4),GO:0036094(L=2),GO:0043167(L=2),GO:0043168(L=3),GO:0097159(L=2),GO:1901265(L=3)…	PFAM (DUF936)
ID=g39518	XP_024359820.1	88.4	683	71	2	1	675	1	683	0.00e+00	99.9	XP_024359820.1 galactan beta-1,4-galactosyltransferase GALS2-like [Physcomitrium patens]	physcomitrium patens	physcomitrium patens;physcomitrium;funariaceae;funariales;funariidae;bryopsida;bryophytina;bryophyta;embryophyta;streptophytina;streptophyta;viridiplantae;eukaryota;cellular organisms;root	/core/projects/EBP/Wegrzyn/Moss/Physcomitrellopsis_africana/Physcomitrellopsis_africana_Genome/RawData_Nanopore_5074/5074_test_LSK109_30JAN19/annotation/entap/entap_filter_abf_scaf/entap_outfiles/similarity_search/DIAMOND/blastp_genes_final_complete.out	No	Yes							3218.PP1S401_34V6.1	0.00e+00	1210.3		Eukaryotes	euNOG[57]	0Z7P2@NOG,KOG4735@euNOG	UPF0392 protein	513	GO:0000003(L=1),GO:0000271(L=5),GO:0002119(L=5),GO:0002164(L=4),GO:0003006(L=2),GO:0005975(L=3),GO:0005976(L=4),GO:0006139(L=3),GO:0006259(L=4),GO:0006260(L=5),GO:0006278(L=7),GO:0006351(L=5),GO:0006355(L=7),GO:0006464(L=5),GO:0006486(L=6),GO:0006487(L=7),GO:0006491(L=5),GO:0006508(L=4),GO:0006629(L=3),GO:0006725(L=3),GO:0006807(L=2),GO:0007154(L=2),GO:0007165(L=3),GO:0007275(L=3),GO:0007548(L=3)…	GO:0005575(L=0),GO:0005622(L=3),GO:0005623(L=1),GO:0005634(L=5),GO:0005737(L=4),GO:0005773(L=5),GO:0005794(L=4),GO:0016020(L=1),GO:0016021(L=4),GO:0031224(L=3),GO:0043226(L=1),GO:0043227(L=2),GO:0043229(L=3),GO:0043231(L=4),GO:0044424(L=3),GO:0044425(L=2),GO:0044444(L=4),GO:0044464(L=2),	GO:0001071(L=1),GO:0003674(L=0),GO:0003676(L=3),GO:0003677(L=4),GO:0003700(L=2),GO:0003707(L=3),GO:0003723(L=4),GO:0003824(L=1),GO:0003964(L=6),GO:0004175(L=5),GO:0004190(L=6),GO:0004435(L=7),GO:0004620(L=5),GO:0004629(L=6),GO:0004871(L=1),GO:0004872(L=2),GO:0005488(L=1),GO:0008081(L=5),GO:0008107(L=7),GO:0008194(L=4),GO:0008233(L=3),GO:0008270(L=6),GO:0008378(L=5),GO:0008417(L=5),GO:0016298(L=4)…	PFAM (DUF23), SMART (TRANS, SIGNAL)
ID=g31864.1	XP_024380290.1	83.1	919	21	2	1	785	1	919	0.00e+00	85.4	XP_024380290.1 flowering time control protein FPA-like isoform X1 [Physcomitrium patens]	physcomitrium patens	physcomitrium patens;physcomitrium;funariaceae;funariales;funariidae;bryopsida;bryophytina;bryophyta;embryophyta;streptophytina;streptophyta;viridiplantae;eukaryota;cellular organisms;root	/core/projects/EBP/Wegrzyn/Moss/Physcomitrellopsis_africana/Physcomitrellopsis_africana_Genome/RawData_Nanopore_5074/5074_test_LSK109_30JAN19/annotation/entap/entap_filter_abf_scaf/entap_outfiles/similarity_search/DIAMOND/blastp_genes_final_complete.out	No	Yes							3218.PP1S136_10V6.1	0.00e+00	1387.1		Viridiplantae	virNOG[6]	1BDB2@strNOG,1DR8H@virNOG,COG0724@NOG,KOG0109@euNOG,KOG0118@euNOG	SPOC domain		GO:0000003(L=1),GO:0003006(L=2),GO:0006139(L=3),GO:0006259(L=4),GO:0006260(L=5),GO:0006278(L=7),GO:0006342(L=6),GO:0006351(L=5),GO:0006355(L=7),GO:0006378(L=8),GO:0006396(L=5),GO:0006397(L=7),GO:0006629(L=3),GO:0006694(L=5),GO:0006725(L=3),GO:0006807(L=2),GO:0007275(L=3),GO:0008150(L=0),GO:0008152(L=1),GO:0008202(L=4),GO:0008610(L=4),GO:0009058(L=2),GO:0009059(L=4),GO:0009553(L=5),GO:0009790(L=4)…	GO:0000785(L=5),GO:0005575(L=0),GO:0005622(L=3),GO:0005623(L=1),GO:0005634(L=5),GO:0005694(L=4),GO:0005737(L=4),GO:0005783(L=4),GO:0043226(L=1),GO:0043227(L=2),GO:0043228(L=2),GO:0043229(L=3),GO:0043231(L=4),GO:0043232(L=3),GO:0044422(L=2),GO:0044424(L=3),GO:0044427(L=5),GO:0044444(L=4),GO:0044446(L=3),GO:0044464(L=2),	GO:0000166(L=3),GO:0003674(L=0),GO:0003676(L=3),GO:0003723(L=4),GO:0003824(L=1),GO:0003854(L=5),GO:0003964(L=6),GO:0005488(L=1),GO:0016229(L=3),GO:0016491(L=2),GO:0016614(L=3),GO:0016616(L=4),GO:0016740(L=2),GO:0016772(L=3),GO:0016779(L=4),GO:0033764(L=4),GO:0034061(L=5),GO:0036094(L=2),GO:0097159(L=2),GO:1901265(L=3),GO:1901363(L=2),	PFAM (RRM_1, SPOC), SMART (RRM)
ID=g50760	XP_024394863.1	95.9	849	35	0	1	849	1	849	0.00e+00	99.9	XP_024394863.1 endoplasmin homolog [Physcomitrium patens]	physcomitrium patens	physcomitrium patens;physcomitrium;funariaceae;funariales;funariidae;bryopsida;bryophytina;bryophyta;embryophyta;streptophytina;streptophyta;viridiplantae;eukaryota;cellular organisms;root	/core/projects/EBP/Wegrzyn/Moss/Physcomitrellopsis_africana/Physcomitrellopsis_africana_Genome/RawData_Nanopore_5074/5074_test_LSK109_30JAN19/annotation/entap/entap_filter_abf_scaf/entap_outfiles/similarity_search/DIAMOND/blastp_genes_final_complete.out	No	Yes							3218.PP1S126_38V6.1	0.00e+00	1485.7	HSP90B	Viridiplantae	virNOG[6]	1BFHN@strNOG,1DTFQ@virNOG,COG0326@NOG,KOG0020@euNOG	Heat Shock Protein	4.14142e+27	GO:0006412(L=5),GO:0006457(L=2),GO:0006810(L=3),GO:0006950(L=2),GO:0006970(L=3),GO:0007275(L=3),GO:0008104(L=3),GO:0008150(L=0),GO:0008152(L=1),GO:0009058(L=2),GO:0009059(L=4),GO:0009266(L=3),GO:0009306(L=4),GO:0009409(L=3),GO:0009414(L=3),GO:0009415(L=3),GO:0009628(L=2),GO:0009651(L=4),GO:0009888(L=3),GO:0009934(L=5),GO:0009987(L=1),GO:0010035(L=3),GO:0010038(L=4),GO:0010073(L=5),GO:0010075(L=5)…	GO:0005575(L=0),GO:0005576(L=1),GO:0005622(L=3),GO:0005623(L=1),GO:0005634(L=5),GO:0005737(L=4),GO:0005739(L=5),GO:0005773(L=5),GO:0005774(L=6),GO:0005783(L=4),GO:0005788(L=5),GO:0005840(L=5),GO:0005886(L=3),GO:0005911(L=2),GO:0009506(L=3),GO:0009507(L=6),GO:0009536(L=5),GO:0016020(L=1),GO:0030054(L=1),GO:0030529(L=4),GO:0031090(L=3),GO:0031974(L=1),GO:0032991(L=1),GO:0043226(L=1),GO:0043227(L=2)…	GO:0000166(L=3),GO:0001882(L=3),GO:0001883(L=4),GO:0003674(L=0),GO:0003735(L=2),GO:0005198(L=1),GO:0005488(L=1),GO:0005524(L=7),GO:0017076(L=4),GO:0030554(L=5),GO:0032549(L=4),GO:0032550(L=5),GO:0032553(L=3),GO:0032555(L=4),GO:0032559(L=6),GO:0035639(L=4),GO:0036094(L=2),GO:0043167(L=2),GO:0043168(L=3),GO:0097159(L=2),GO:1901265(L=3),GO:1901363(L=2),	PFAM (HSP90, HATPase_c), SMART (HATPase_c, SIGNAL, COIL)
ID=g15602	XP_024359791.1	96.5	453	11	2	1	448	1	453	2.30e-311	99.8	XP_024359791.1 uncharacterized protein LOC112274477 [Physcomitrium patens]	physcomitrium patens	physcomitrium patens;physcomitrium;funariaceae;funariales;funariidae;bryopsida;bryophytina;bryophyta;embryophyta;streptophytina;streptophyta;viridiplantae;eukaryota;cellular organisms;root	/core/projects/EBP/Wegrzyn/Moss/Physcomitrellopsis_africana/Physcomitrellopsis_africana_Genome/RawData_Nanopore_5074/5074_test_LSK109_30JAN19/annotation/entap/entap_filter_abf_scaf/entap_outfiles/similarity_search/DIAMOND/blastp_genes_final_complete.out	No	No							3218.PP1S27_140V6.1	3.40e-312	851.3	CAC3	Viridiplantae	virNOG[6]	0IEWM@euNOG,1BEZK@strNOG,1DRUB@virNOG,COG0825@NOG	acetyl-coenzyme A carboxylase carboxyl transferase subunit alpha	6.12536e+25	GO:0006082(L=3),GO:0006139(L=3),GO:0006163(L=5),GO:0006164(L=7),GO:0006259(L=4),GO:0006281(L=5),GO:0006629(L=3),GO:0006631(L=4),GO:0006633(L=5),GO:0006725(L=3),GO:0006732(L=4),GO:0006753(L=4),GO:0006793(L=3),GO:0006796(L=4),GO:0006807(L=2),GO:0006950(L=2),GO:0006974(L=4),GO:0008150(L=0),GO:0008152(L=1),GO:0008610(L=4),GO:0009058(L=2),GO:0009108(L=5),GO:0009116(L=4),GO:0009117(L=5),GO:0009119(L=5)…	GO:0005575(L=0),GO:0005622(L=3),GO:0005623(L=1),GO:0005737(L=4),GO:0009317(L=5),GO:0009507(L=6),GO:0009526(L=6),GO:0009528(L=5),GO:0009532(L=6),GO:0009536(L=5),GO:0009570(L=7),GO:0009706(L=6),GO:0009941(L=7),GO:0016020(L=1),GO:0019866(L=4),GO:0031090(L=3),GO:0031967(L=3),GO:0031969(L=6),GO:0031975(L=3),GO:0032991(L=1),GO:0042170(L=5),GO:0043226(L=1),GO:0043227(L=2),GO:0043229(L=3),GO:0043231(L=4)…	GO:0000166(L=3),GO:0001882(L=3),GO:0001883(L=4),GO:0003674(L=0),GO:0003676(L=3),GO:0003677(L=4),GO:0003684(L=5),GO:0003824(L=1),GO:0003887(L=6),GO:0003989(L=5),GO:0005488(L=1),GO:0005524(L=7),GO:0016421(L=4),GO:0016740(L=2),GO:0016772(L=3),GO:0016779(L=4),GO:0016874(L=2),GO:0016885(L=3),GO:0017076(L=4),GO:0030554(L=5),GO:0032549(L=4),GO:0032550(L=5),GO:0032553(L=3),GO:0032555(L=4),GO:0032559(L=6)…	PFAM (Carboxyl_trans, ACCA, MdcE), SMART (COIL)
ID=g60088
ID=g39001
ID=g54035.1	XP_024387531.1	25.2	294	155	11	8	250	13	292	1.10e-07	93.5	XP_024387531.1 uncharacterized protein LOC112288017 [Physcomitrium patens]	physcomitrium patens	physcomitrium patens;physcomitrium;funariaceae;funariales;funariidae;bryopsida;bryophytina;bryophyta;embryophyta;streptophytina;streptophyta;viridiplantae;eukaryota;cellular organisms;root	/core/projects/EBP/Wegrzyn/Moss/Physcomitrellopsis_africana/Physcomitrellopsis_africana_Genome/RawData_Nanopore_5074/5074_test_LSK109_30JAN19/annotation/entap/entap_filter_abf_scaf/entap_outfiles/similarity_search/DIAMOND/blastp_genes_final_complete.out	No	No							3218.PP1S178_71V6.1	5.90e-186	515.8		Viridiplantae	virNOG[6]	0J8N6@euNOG,0ZTCQ@NOG,1C431@strNOG,1EHCD@virNOG	NA
ID=g36623																								4641.GSMUA_Achr1P22590_001	2.00e-55	184.5	SEC13	Viridiplantae	virNOG[6]	0TNGS@lilNOG,0XPFM@NOG,1BF68@strNOG,1DSE5@virNOG,KOG1332@euNOG	protein SEC13 homolog	30134141	GO:0006464(L=5),GO:0006468(L=6),GO:0006793(L=3),GO:0006796(L=4),GO:0008150(L=0),GO:0008152(L=1),GO:0009987(L=1),GO:0016310(L=5),GO:0019538(L=3),GO:0036211(L=4),GO:0043170(L=3),GO:0043412(L=4),GO:0044237(L=2),GO:0044238(L=2),GO:0044260(L=3),GO:0044267(L=4),GO:0071704(L=2),	GO:0005575(L=0),GO:0005622(L=3),GO:0005623(L=1),GO:0005634(L=5),GO:0005635(L=4),GO:0005643(L=5),GO:0005730(L=5),GO:0005737(L=4),GO:0005829(L=4),GO:0012505(L=3),GO:0016020(L=1),GO:0016021(L=4),GO:0031224(L=3),GO:0031967(L=3),GO:0031974(L=1),GO:0031975(L=3),GO:0031981(L=6),GO:0032991(L=1),GO:0043226(L=1),GO:0043227(L=2),GO:0043228(L=2),GO:0043229(L=3),GO:0043231(L=4),GO:0043232(L=3),GO:0043233(L=2)…	GO:0000166(L=3),GO:0001882(L=3),GO:0001883(L=4),GO:0003674(L=0),GO:0003824(L=1),GO:0003847(L=5),GO:0004672(L=5),GO:0004674(L=6),GO:0005488(L=1),GO:0005524(L=7),GO:0016301(L=4),GO:0016740(L=2),GO:0016772(L=3),GO:0016773(L=4),GO:0016787(L=2),GO:0016788(L=3),GO:0017076(L=4),GO:0030554(L=5),GO:0032549(L=4),GO:0032550(L=5),GO:0032553(L=3),GO:0032555(L=4),GO:0032559(L=6),GO:0035639(L=4),GO:0036094(L=2)…	PFAM (WD40), SMART (WD40)
ID=g12055	XP_024376068.1	93	371	14	1	1	359	1	371	3.80e-237	99.7	XP_024376068.1 hsp70 nucleotide exchange factor fes1-like [Physcomitrium patens]	physcomitrium patens	physcomitrium patens;physcomitrium;funariaceae;funariales;funariidae;bryopsida;bryophytina;bryophyta;embryophyta;streptophytina;streptophyta;viridiplantae;eukaryota;cellular organisms;root	/core/projects/EBP/Wegrzyn/Moss/Physcomitrellopsis_africana/Physcomitrellopsis_africana_Genome/RawData_Nanopore_5074/5074_test_LSK109_30JAN19/annotation/entap/entap_filter_abf_scaf/entap_outfiles/similarity_search/DIAMOND/blastp_genes_final_complete.out	No	Yes							3218.PP1S154_54V6.1	5.50e-238	656.4		Viridiplantae	virNOG[6]	0Y90B@NOG,1BJ6G@strNOG,1DX3S@virNOG,KOG2160@euNOG	hsp70-binding protein	4141	GO:0006950(L=2),GO:0006970(L=3),GO:0008150(L=0),GO:0009266(L=3),GO:0009408(L=3),GO:0009628(L=2),GO:0009651(L=4),GO:0050896(L=1),	GO:0005575(L=0),GO:0005622(L=3),GO:0005623(L=1),GO:0005634(L=5),GO:0005737(L=4),GO:0043226(L=1),GO:0043227(L=2),GO:0043229(L=3),GO:0043231(L=4),GO:0044424(L=3),GO:0044464(L=2),	GO:0003674(L=0),GO:0005488(L=1),GO:0005515(L=2),GO:0030544(L=4),GO:0031072(L=3),	PFAM (Fes1, HEAT), SMART (ARM, COIL)
ID=g8563	XP_024362116.1	97.3	220	6	0	1	220	1	220	8.80e-150	99.5	XP_024362116.1 low molecular mass early light-inducible protein HV90, chloroplastic-like [Physcomitrium patens]	physcomitrium patens	physcomitrium patens;physcomitrium;funariaceae;funariales;funariidae;bryopsida;bryophytina;bryophyta;embryophyta;streptophytina;streptophyta;viridiplantae;eukaryota;cellular organisms;root	/core/projects/EBP/Wegrzyn/Moss/Physcomitrellopsis_africana/Physcomitrellopsis_africana_Genome/RawData_Nanopore_5074/5074_test_LSK109_30JAN19/annotation/entap/entap_filter_abf_scaf/entap_outfiles/similarity_search/DIAMOND/blastp_genes_final_complete.out	No	Yes							3218.PP1S10_179V6.1	1.30e-150	423.3		Viridiplantae	virNOG[6]	0IX81@euNOG,0Y0RG@NOG,1C14V@strNOG,1EE2D@virNOG	early light-induced protein					PFAM (Chloroa_b-bind, UPF0041), SMART (TRANS)
ID=g44554	XP_024401554.1	97.8	464	10	0	1	464	1	464	0.00e+00	99.8	XP_024401554.1 deoxynucleoside triphosphate triphosphohydrolase SAMHD1 homolog isoform X1 [Physcomitrium patens]	physcomitrium patens	physcomitrium patens;physcomitrium;funariaceae;funariales;funariidae;bryopsida;bryophytina;bryophyta;embryophyta;streptophytina;streptophyta;viridiplantae;eukaryota;cellular organisms;root	/core/projects/EBP/Wegrzyn/Moss/Physcomitrellopsis_africana/Physcomitrellopsis_africana_Genome/RawData_Nanopore_5074/5074_test_LSK109_30JAN19/annotation/entap/entap_filter_abf_scaf/entap_outfiles/similarity_search/DIAMOND/blastp_genes_final_complete.out	No	Yes							3218.PP1S193_26V6.1	0.00e+00	886.3	OSI_00082	Viridiplantae	virNOG[6]	1BGG3@strNOG,1DUDJ@virNOG,COG1078@NOG,KOG2681@euNOG	Protein SAMHD1 homolog		GO:0008150(L=0),GO:0008152(L=1),		GO:0003674(L=0),GO:0003824(L=1),GO:0005488(L=1),GO:0008081(L=5),GO:0016787(L=2),GO:0016788(L=3),GO:0042578(L=4),GO:0043167(L=2),GO:0043169(L=3),GO:0046872(L=4),	PFAM (HD), SMART (HDc)
ID=g57939
ID=g4724	XP_034681190.1	38.6	2023	940	38	21	1781	13	1994	0.00e+00	98.8	XP_034681190.1 LOW QUALITY PROTEIN: uncharacterized protein LOC117911104 [Vitis riparia]	vitis riparia	vitis riparia;vitis;viteae;vitaceae;vitales;rosids incertae sedis;rosids;pentapetalae;gunneridae;eudicotyledons;mesangiospermae;magnoliopsida;spermatophyta;euphyllophyta;tracheophyta;embryophyta;streptophytina;streptophyta;viridiplantae;eukaryota;cellular organisms;root	/core/projects/EBP/Wegrzyn/Moss/Physcomitrellopsis_africana/Physcomitrellopsis_africana_Genome/RawData_Nanopore_5074/5074_test_LSK109_30JAN19/annotation/entap/entap_filter_abf_scaf/entap_outfiles/similarity_search/DIAMOND/blastp_genes_final_complete.out	No	No							3218.PP1S51_180V6.1	0.00e+00	2515.3	SMG1	Viridiplantae	virNOG[6]	1BC7C@strNOG,1DQ5H@virNOG,COG5032@NOG,KOG0891@euNOG	PI3Kc	3015	GO:0000160(L=5),GO:0006464(L=5),GO:0006468(L=6),GO:0006793(L=3),GO:0006796(L=4),GO:0007154(L=2),GO:0007165(L=3),GO:0008150(L=0),GO:0008152(L=1),GO:0009987(L=1),GO:0016310(L=5),GO:0019538(L=3),GO:0023014(L=4),GO:0023052(L=1),GO:0036211(L=4),GO:0043170(L=3),GO:0043412(L=4),GO:0044237(L=2),GO:0044238(L=2),GO:0044260(L=3),GO:0044267(L=4),GO:0044699(L=1),GO:0044700(L=2),GO:0044763(L=2),GO:0050789(L=2)…	GO:0005575(L=0),GO:0016020(L=1),	GO:0000155(L=3),GO:0000166(L=3),GO:0001882(L=3),GO:0001883(L=4),GO:0003674(L=0),GO:0003824(L=1),GO:0004672(L=5),GO:0004673(L=5),GO:0004871(L=1),GO:0004872(L=2),GO:0005488(L=1),GO:0005524(L=7),GO:0016301(L=4),GO:0016740(L=2),GO:0016772(L=3),GO:0016773(L=4),GO:0016775(L=4),GO:0017076(L=4),GO:0030554(L=5),GO:0032549(L=4),GO:0032550(L=5),GO:0032553(L=3),GO:0032555(L=4),GO:0032559(L=6),GO:0035639(L=4)…	PFAM (PI3_PI4_kinase, FATC, WD40, HEAT, FAT), SMART (COIL, PI3Kc, WD40)
ID=g50351	XP_024381314.1	93	614	38	2	72	682	1	612	0.00e+00	84.7	XP_024381314.1 protein indeterminate-domain 5, chloroplastic-like isoform X2 [Physcomitrium patens]	physcomitrium patens	physcomitrium patens;physcomitrium;funariaceae;funariales;funariidae;bryopsida;bryophytina;bryophyta;embryophyta;streptophytina;streptophyta;viridiplantae;eukaryota;cellular organisms;root	/core/projects/EBP/Wegrzyn/Moss/Physcomitrellopsis_africana/Physcomitrellopsis_africana_Genome/RawData_Nanopore_5074/5074_test_LSK109_30JAN19/annotation/entap/entap_filter_abf_scaf/entap_outfiles/similarity_search/DIAMOND/blastp_genes_final_complete.out	No	Yes							3218.PP1S43_228V6.1	4.00e-299	842.8		Viridiplantae	virNOG[6]	1BCI3@strNOG,1DQFZ@virNOG,COG5048@NOG,KOG1721@euNOG	zinc finger protein		GO:0006355(L=7),GO:0008150(L=0),GO:0009889(L=4),GO:0010468(L=5),GO:0010556(L=5),GO:0019219(L=5),GO:0019222(L=3),GO:0031323(L=4),GO:0031326(L=5),GO:0050789(L=2),GO:0050794(L=3),GO:0051171(L=4),GO:0051252(L=5),GO:0060255(L=4),GO:0065007(L=1),GO:0080090(L=4),GO:2000112(L=6),GO:2001141(L=6),		GO:0001071(L=1),GO:0003674(L=0),GO:0003676(L=3),GO:0003700(L=2),GO:0005488(L=1),GO:0008270(L=6),GO:0043167(L=2),GO:0043169(L=3),GO:0046872(L=4),GO:0046914(L=5),GO:0097159(L=2),GO:1901363(L=2),	PFAM (zf-C2H2_jaz), SMART (ZnF_C2H2)
ID=g4893	XP_024380630.1	72.8	1501	48	9	1	1152	144	1633	0.00e+00	99.9	XP_024380630.1 ferredoxin-dependent glutamate synthase, chloroplastic-like [Physcomitrium patens]	physcomitrium patens	physcomitrium patens;physcomitrium;funariaceae;funariales;funariidae;bryopsida;bryophytina;bryophyta;embryophyta;streptophytina;streptophyta;viridiplantae;eukaryota;cellular organisms;root	/core/projects/EBP/Wegrzyn/Moss/Physcomitrellopsis_africana/Physcomitrellopsis_africana_Genome/RawData_Nanopore_5074/5074_test_LSK109_30JAN19/annotation/entap/entap_filter_abf_scaf/entap_outfiles/similarity_search/DIAMOND/blastp_genes_final_complete.out	No	Yes							3218.PP1S42_255V6.1	0.00e+00	1997.2		Viridiplantae	virNOG[6]	1BF41@strNOG,1DT28@virNOG,COG0067@NOG,COG0069@NOG,COG0070@NOG,KOG0399@euNOG	Glutamate synthase	630910	GO:0006082(L=3),GO:0006520(L=3),GO:0006536(L=7),GO:0006537(L=7),GO:0006541(L=6),GO:0006807(L=2),GO:0008150(L=0),GO:0008152(L=1),GO:0008652(L=4),GO:0009058(L=2),GO:0009064(L=5),GO:0009084(L=6),GO:0009314(L=3),GO:0009416(L=4),GO:0009628(L=2),GO:0009853(L=5),GO:0009987(L=1),GO:0016053(L=4),GO:0019222(L=3),GO:0019752(L=5),GO:0031323(L=4),GO:0043085(L=4),GO:0043094(L=4),GO:0043436(L=4),GO:0043648(L=6)…	GO:0005575(L=0),GO:0005576(L=1),GO:0005622(L=3),GO:0005623(L=1),GO:0005737(L=4),GO:0005739(L=5),GO:0009507(L=6),GO:0009526(L=6),GO:0009532(L=6),GO:0009536(L=5),GO:0009570(L=7),GO:0009941(L=7),GO:0016020(L=1),GO:0031967(L=3),GO:0031975(L=3),GO:0043226(L=1),GO:0043227(L=2),GO:0043229(L=3),GO:0043231(L=4),GO:0044422(L=2),GO:0044424(L=3),GO:0044434(L=6),GO:0044435(L=5),GO:0044444(L=4),GO:0044446(L=3)…	GO:0003674(L=0),GO:0003824(L=1),GO:0005488(L=1),GO:0015930(L=4),GO:0016041(L=5),GO:0016491(L=2),GO:0016638(L=3),GO:0016643(L=4),GO:0043167(L=2),GO:0043169(L=3),GO:0046872(L=4),GO:0051536(L=3),GO:0051538(L=4),GO:0051540(L=2),	PFAM (Glu_synthase, GXGXG, Glu_syn_central, GATase_2, Pyr_redox_2, Amino_oxidase, Pyr_redox)
ID=g22305	XP_024373213.1	92.3	248	18	1	1	247	1	248	2.70e-178	99.6	XP_024373213.1 uncharacterized protein LOC112281194 [Physcomitrium patens]	physcomitrium patens	physcomitrium patens;physcomitrium;funariaceae;funariales;funariidae;bryopsida;bryophytina;bryophyta;embryophyta;streptophytina;streptophyta;viridiplantae;eukaryota;cellular organisms;root	/core/projects/EBP/Wegrzyn/Moss/Physcomitrellopsis_africana/Physcomitrellopsis_africana_Genome/RawData_Nanopore_5074/5074_test_LSK109_30JAN19/annotation/entap/entap_filter_abf_scaf/entap_outfiles/similarity_search/DIAMOND/blastp_genes_final_complete.out	No	No							3218.PP1S35_134V6.1	5.20e-102	302.8		Viridiplantae	virNOG[6]	0JQEG@euNOG,0ZTPC@NOG,1C55B@strNOG,1EI4C@virNOG	NA
ID=g1454.1	XP_024372222.1	97.9	531	10	1	157	686	1	531	0.00e+00	77.1	XP_024372222.1 transcription factor ABORTED MICROSPORES-like [Physcomitrium patens]	physcomitrium patens	physcomitrium patens;physcomitrium;funariaceae;funariales;funariidae;bryopsida;bryophytina;bryophyta;embryophyta;streptophytina;streptophyta;viridiplantae;eukaryota;cellular organisms;root	/core/projects/EBP/Wegrzyn/Moss/Physcomitrellopsis_africana/Physcomitrellopsis_africana_Genome/RawData_Nanopore_5074/5074_test_LSK109_30JAN19/annotation/entap/entap_filter_abf_scaf/entap_outfiles/similarity_search/DIAMOND/blastp_genes_final_complete.out	No	Yes							3218.PP1S25_255V6.1	0.00e+00	1052.7		Viridiplantae	virNOG[6]	0IEYP@euNOG,0YFZF@NOG,1BMJG@strNOG,1DZDS@virNOG	transcription factor ABORTED	40,53,520,1100	GO:0000003(L=1),GO:0003006(L=2),GO:0006139(L=3),GO:0006351(L=5),GO:0006355(L=7),GO:0006725(L=3),GO:0006807(L=2),GO:0007275(L=3),GO:0008150(L=0),GO:0008152(L=1),GO:0009058(L=2),GO:0009059(L=4),GO:0009555(L=5),GO:0009653(L=3),GO:0009791(L=4),GO:0009886(L=4),GO:0009887(L=4),GO:0009889(L=4),GO:0009908(L=5),GO:0009987(L=1),GO:0010467(L=4),GO:0010468(L=5),GO:0010556(L=5),GO:0016070(L=4),GO:0018130(L=4)…	GO:0005575(L=0),GO:0005622(L=3),GO:0005623(L=1),GO:0005634(L=5),GO:0043226(L=1),GO:0043227(L=2),GO:0043229(L=3),GO:0043231(L=4),GO:0044424(L=3),GO:0044464(L=2),	GO:0001071(L=1),GO:0003674(L=0),GO:0003676(L=3),GO:0003677(L=4),GO:0003700(L=2),GO:0005488(L=1),GO:0097159(L=2),GO:1901363(L=2),	PFAM (HLH), SMART (HLH, COIL)
ID=g27195	XP_024402653.1	88.2	774	91	0	1	774	1	774	0.00e+00	90.6	XP_024402653.1 acyl-CoA-binding domain-containing protein 5-like [Physcomitrium patens]	physcomitrium patens	physcomitrium patens;physcomitrium;funariaceae;funariales;funariidae;bryopsida;bryophytina;bryophyta;embryophyta;streptophytina;streptophyta;viridiplantae;eukaryota;cellular organisms;root	/core/projects/EBP/Wegrzyn/Moss/Physcomitrellopsis_africana/Physcomitrellopsis_africana_Genome/RawData_Nanopore_5074/5074_test_LSK109_30JAN19/annotation/entap/entap_filter_abf_scaf/entap_outfiles/similarity_search/DIAMOND/blastp_genes_final_complete.out	No	Yes							3218.PP1S3_20V6.1	0.00e+00	1200.7		Viridiplantae	virNOG[6]	0Y5WM@NOG,1C1DE@strNOG,1EECS@virNOG,KOG0379@euNOG	Kelch motif					PFAM (Kelch_2, Kelch_1), SMART (COIL, Kelch)
ID=g14428	XP_024356572.1	82.8	261	39	2	1	261	18	272	5.00e-147	99.6	XP_024356572.1 uncharacterized protein LOC112272736 [Physcomitrium patens]	physcomitrium patens	physcomitrium patens;physcomitrium;funariaceae;funariales;funariidae;bryopsida;bryophytina;bryophyta;embryophyta;streptophytina;streptophyta;viridiplantae;eukaryota;cellular organisms;root	/core/projects/EBP/Wegrzyn/Moss/Physcomitrellopsis_africana/Physcomitrellopsis_africana_Genome/RawData_Nanopore_5074/5074_test_LSK109_30JAN19/annotation/entap/entap_filter_abf_scaf/entap_outfiles/similarity_search/DIAMOND/blastp_genes_final_complete.out	No	No							3218.PP1S226_45V6.1	3.70e-146	421.8		Viridiplantae	virNOG[6]	0IX7I@euNOG,11UC2@NOG,1BRKS@strNOG,1E3F8@virNOG	F-box domain containing protein					PFAM (F-box), SMART (FBOX)
ID=g51002
ID=g40702	XP_024400007.1	92.1	215	17	0	1	215	1	215	2.60e-130	83.7	XP_024400007.1 protein FAM133A-like [Physcomitrium patens]	physcomitrium patens	physcomitrium patens;physcomitrium;funariaceae;funariales;funariidae;bryopsida;bryophytina;bryophyta;embryophyta;streptophytina;streptophyta;viridiplantae;eukaryota;cellular organisms;root	/core/projects/EBP/Wegrzyn/Moss/Physcomitrellopsis_africana/Physcomitrellopsis_africana_Genome/RawData_Nanopore_5074/5074_test_LSK109_30JAN19/annotation/entap/entap_filter_abf_scaf/entap_outfiles/similarity_search/DIAMOND/blastp_genes_final_complete.out	No	Yes							3218.PP1S68_60V6.1	3.70e-131	377.1		Viridiplantae	virNOG[6]	0IXST@euNOG,11VZA@NOG,1BQ3Y@strNOG,1E49S@virNOG	NA			GO:0005575(L=0),GO:0005622(L=3),GO:0005623(L=1),GO:0005737(L=4),GO:0009507(L=6),GO:0009536(L=5),GO:0043226(L=1),GO:0043227(L=2),GO:0043229(L=3),GO:0043231(L=4),GO:0044424(L=3),GO:0044444(L=4),GO:0044464(L=2),		SMART (COIL)
ID=g39048	XP_024385673.1	85.3	430	44	7	6	421	1	425	8.40e-245	98.6	XP_024385673.1 transcription factor KUA1-like [Physcomitrium patens]	physcomitrium patens	physcomitrium patens;physcomitrium;funariaceae;funariales;funariidae;bryopsida;bryophytina;bryophyta;embryophyta;streptophytina;streptophyta;viridiplantae;eukaryota;cellular organisms;root	/core/projects/EBP/Wegrzyn/Moss/Physcomitrellopsis_africana/Physcomitrellopsis_africana_Genome/RawData_Nanopore_5074/5074_test_LSK109_30JAN19/annotation/entap/entap_filter_abf_scaf/entap_outfiles/similarity_search/DIAMOND/blastp_genes_final_complete.out	No	Yes							3218.PP1S89_104V6.1	1.20e-245	680.6		Viridiplantae	virNOG[6]	0IXP4@euNOG,0YK2X@NOG,1BKC4@strNOG,1E1DC@virNOG	Transcription factor		GO:0006355(L=7),GO:0008150(L=0),GO:0009889(L=4),GO:0010468(L=5),GO:0010556(L=5),GO:0019219(L=5),GO:0019222(L=3),GO:0031323(L=4),GO:0031326(L=5),GO:0050789(L=2),GO:0050794(L=3),GO:0051171(L=4),GO:0051252(L=5),GO:0060255(L=4),GO:0065007(L=1),GO:0080090(L=4),GO:2000112(L=6),GO:2001141(L=6),		GO:0001071(L=1),GO:0003674(L=0),GO:0003676(L=3),GO:0003677(L=4),GO:0003682(L=3),GO:0003700(L=2),GO:0005488(L=1),GO:0008270(L=6),GO:0043167(L=2),GO:0043169(L=3),GO:0046872(L=4),GO:0046914(L=5),GO:0097159(L=2),GO:1901363(L=2),	PFAM (Myb_DNA-binding), SMART (SANT, ZnF_C2HC)
ID=g16207	XP_024390936.1	96.7	519	17	0	48	566	1	519	0.00e+00	91.5	XP_024390936.1 cytochrome P450 71A1-like [Physcomitrium patens]	physcomitrium patens	physcomitrium patens;physcomitrium;funariaceae;funariales;funariidae;bryopsida;bryophytina;bryophyta;embryophyta;streptophytina;streptophyta;viridiplantae;eukaryota;cellular organisms;root	/core/projects/EBP/Wegrzyn/Moss/Physcomitrellopsis_africana/Physcomitrellopsis_africana_Genome/RawData_Nanopore_5074/5074_test_LSK109_30JAN19/annotation/entap/entap_filter_abf_scaf/entap_outfiles/similarity_search/DIAMOND/blastp_genes_final_complete.out	No	Yes							3218.PP1S91_192V6.1	0.00e+00	1004.6	FG11002.1	Eukaryotes	euNOG[57]	COG2124@NOG,KOG0156@euNOG	Cytochrome p450		GO:0006629(L=3),GO:0006694(L=5),GO:0008150(L=0),GO:0008152(L=1),GO:0008202(L=4),GO:0008610(L=4),GO:0009058(L=2),GO:0044238(L=2),GO:0044710(L=2),GO:0055114(L=3),GO:0071704(L=2),GO:1901360(L=3),GO:1901362(L=4),GO:1901576(L=3),	GO:0005575(L=0),GO:0005622(L=3),GO:0005623(L=1),GO:0005737(L=4),GO:0005739(L=5),GO:0005740(L=6),GO:0016020(L=1),GO:0031090(L=3),GO:0031966(L=5),GO:0031967(L=3),GO:0031975(L=3),GO:0043226(L=1),GO:0043227(L=2),GO:0043229(L=3),GO:0043231(L=4),GO:0044422(L=2),GO:0044424(L=3),GO:0044429(L=5),GO:0044444(L=4),GO:0044446(L=3),GO:0044464(L=2),	GO:0003674(L=0),GO:0003824(L=1),GO:0004497(L=3),GO:0004507(L=5),GO:0005488(L=1),GO:0005506(L=6),GO:0008395(L=4),GO:0009055(L=1),GO:0016491(L=2),GO:0016705(L=3),GO:0016712(L=4),GO:0016713(L=4),GO:0020037(L=4),GO:0043167(L=2),GO:0043169(L=3),GO:0046872(L=4),GO:0046906(L=3),GO:0046914(L=5),GO:0070330(L=5),GO:0097159(L=2),GO:1901363(L=2),	PFAM (p450), SMART (TRANS, SIGNAL)
ID=g29427	XP_024368350.1	85.8	388	22	2	1	358	1	385	8.60e-233	95.7	XP_024368350.1 probable protein phosphatase 2C 33 isoform X1 [Physcomitrium patens]	physcomitrium patens	physcomitrium patens;physcomitrium;funariaceae;funariales;funariidae;bryopsida;bryophytina;bryophyta;embryophyta;streptophytina;streptophyta;viridiplantae;eukaryota;cellular organisms;root	/core/projects/EBP/Wegrzyn/Moss/Physcomitrellopsis_africana/Physcomitrellopsis_africana_Genome/RawData_Nanopore_5074/5074_test_LSK109_30JAN19/annotation/entap/entap_filter_abf_scaf/entap_outfiles/similarity_search/DIAMOND/blastp_genes_final_complete.out	No	Yes							3218.PP1S7_59V6.1	6.10e-241	670.2		Viridiplantae	virNOG[6]	1BDJY@strNOG,1DRHA@virNOG,COG0631@NOG,KOG0698@euNOG	phosphatase 2C		GO:0006793(L=3),GO:0006796(L=4),GO:0008150(L=0),GO:0008152(L=1),GO:0009987(L=1),GO:0016311(L=5),GO:0044237(L=2),	GO:0005575(L=0),GO:0005623(L=1),GO:0005886(L=3),GO:0016020(L=1),GO:0044464(L=2),GO:0071944(L=3),	GO:0003674(L=0),GO:0003824(L=1),GO:0004721(L=6),GO:0005488(L=1),GO:0016787(L=2),GO:0016788(L=3),GO:0016791(L=5),GO:0042578(L=4),GO:0043167(L=2),GO:0043169(L=3),GO:0046872(L=4),	PFAM (PP2C), SMART (PP2Cc, PP2C_SIG)
[truncated: 23,210 more rows]
