# Supplementary material for: Crossroads of assembling a moss genome: navigating contaminants and horizontal gene transfer in the moss Physcomitrellopsis africana
Source: G3 (Bethesda). 2024 May 23;14(7):jkae104. doi: 10.1093/g3journal/jkae104 (PMC11228847; doi:10.1093/g3journal/jkae104)
Supplement: jkae104_Supplementary_Data [file jkae104_supplementary_data.zip › File_S2_G3-2024-404988.xlsx]

## Sheet: File S2- Orthogroups, longest g
OG_id	gene_id	length
OG0000000	jg26537	891
OG0000001	jg6791	955
OG0000002	XP_024402724.1	1583
OG0000003	XP_024400397.1	2161
OG0000004	jg19015	1519
OG0000005	jg28817	296
OG0000006	ID=g16488	668
OG0000007	jg16148	359
OG0000008	jg3455	902
OG0000009	jg12866	907
OG0000010	XP_024404175.1	176
OG0000011	ID=g56201	565
OG0000012	XP_024375579.1	1171
OG0000013	jg32813	636
OG0000014	jg26941	585
OG0000015	jg36228	461
OG0000016	jg19948	470
OG0000017	ID=g8809	702
OG0000018	jg15223	682
OG0000019	ID=g29070	240
OG0000020	jg17635	390
OG0000021	jg28828	366
OG0000022	ID=g42031	782
OG0000023	jg11822	641
OG0000024	ID=g16243	1132
OG0000025	ID=g37642	430
OG0000026	ID=g56734	350
OG0000027	jg28733	641
OG0000028	ID=g47880	445
OG0000029	ID=g16419	511
OG0000030	XP_024367374.1	392
OG0000031	ID=g27382	555
OG0000032	jg9967	519
OG0000033	jg21662	299
OG0000034	ID=g16359	532
OG0000035	XP_024367253.1	264
OG0000036	ID=g574	581
OG0000037	jg20267	404
OG0000038	ID=g57179	405
OG0000039	jg9468	1000
OG0000040	XP_024362356.1	570
OG0000041	ID=g14121	566
OG0000042	XP_024371032.1	1376
OG0000043	jg15616	520
OG0000044	jg28505	632
OG0000045	ID=g56348	292
OG0000046	XP_024376498.1	565
OG0000047	XP_024376282.1	1518
OG0000048	XP_024367060.1	676
OG0000049	XP_024378038.1	360
OG0000050	jg1849	820
OG0000051	ID=g49921.1	2139
OG0000052	XP_024404059.1	355
OG0000053	XP_024387886.1	1339
OG0000054	ID=g1881	428
OG0000055	jg2906	412
OG0000056	XP_024382794.1	1304
OG0000057	XP_024372849.1	234
OG0000058	ID=g50620.1	495
OG0000059	ID=g38967	319
OG0000060	XP_024366134.1	381
OG0000061	ID=g42559	212
OG0000062	jg16187	4153
OG0000063	jg5082	1184
OG0000064	jg24176	519
OG0000065	ID=g13092	587
OG0000066	ID=g47982	471
OG0000067	XP_024387071.1	674
OG0000068	jg15428	466
OG0000069	ID=g16730	302
OG0000070	ID=g39174	268
OG0000071	ID=g1434.1	663
OG0000072	jg15790	335
OG0000073	ID=g23506	332
OG0000074	XP_024375499.1	1009
OG0000075	jg10311	651
OG0000076	ID=g20520	456
OG0000077	ID=g33701.1	1070
OG0000078	ID=g29015	527
OG0000079	ID=g55964.1	359
OG0000080	XP_024393886.1	229
OG0000081	ID=g1893	1030
OG0000082	jg9384	288
OG0000083	ID=g13084	716
OG0000084	jg14738.1	1420
OG0000085	ID=g50002	933
OG0000086	ID=g44338.1	260
OG0000087	XP_024382755.1	475
OG0000088	ID=g16389	292
OG0000089	XP_024363804.1	950
OG0000090	jg17120	635
OG0000091	ID=g1454.1	687
OG0000092	ID=g39027	407
OG0000093	jg245	1586
OG0000094	XP_024378201.1	2469
OG0000095	XP_024389672.1	928
OG0000096	jg28509	483
OG0000097	ID=g9965	797
OG0000098	XP_024357630.1	1152
OG0000099	ID=g41293.2	287
OG0000100	jg1712	1208
OG0000101	ID=g33492.3	440
OG0000102	jg33368.1	2033
OG0000103	XP_024395575.1	529
OG0000104	jg18108	372
OG0000105	ID=g38707	261
OG0000106	ID=g29110.1	414
OG0000107	jg36432	602
OG0000108	jg9116	304
OG0000109	jg10023	843
OG0000110	jg19026	193
OG0000111	XP_024403669.1	743
OG0000112	ID=g40408	662
OG0000113	XP_024366574.1	528
OG0000114	XP_024378711.1	429
OG0000115	jg8354	552
OG0000116	ID=g1648	602
OG0000117	ID=g31214	715
OG0000118	jg19674	516
OG0000119	jg33466	311
OG0000120	jg4420.1	688
OG0000121	jg4070	216
OG0000122	ID=g4657	200
OG0000123	ID=g22143	185
OG0000124	jg20463	638
OG0000125	ID=g4047	753
OG0000126	ID=g41325.1	546
OG0000127	ID=g20809	685
OG0000128	jg24911	581
OG0000129	ID=g23939	970
OG0000130	XP_024394717.1	445
OG0000131	ID=g11755	850
OG0000132	XP_024356803.1	530
OG0000133	jg31320	401
OG0000134	XP_024378909.1	1106
OG0000135	ID=g11056	619
OG0000136	ID=g9968	756
OG0000137	ID=g51572	244
OG0000138	jg28231	367
OG0000139	jg8295.1	1183
OG0000140	XP_024370114.1	259
OG0000141	ID=g19159	485
OG0000142	ID=g58701	704
OG0000143	ID=g16240	199
OG0000144	ID=g29330	522
OG0000145	jg14127	820
OG0000146	XP_024398728.1	711
OG0000147	ID=g10522	305
OG0000148	ID=g33090	596
OG0000149	jg24342	713
OG0000150	ID=g22826.1	818
OG0000151	ID=g26165	581
OG0000152	jg3917	844
OG0000153	XP_024368685.1	482
OG0000154	ID=g32178.2	1216
OG0000155	XP_024373483.1	1010
OG0000156	XP_024369841.1	867
OG0000157	jg16613	705
OG0000158	XP_024365558.1	728
OG0000159	jg8995	847
OG0000160	ID=g33504	1014
OG0000161	jg29060.1	735
OG0000162	XP_024357211.1	305
OG0000163	ID=g58581.2	1572
OG0000164	XP_024363636.1	1228
OG0000165	ID=g16750	214
OG0000166	XP_024359856.1	520
OG0000167	ID=g24647	256
OG0000168	jg7851	462
OG0000169	ID=g10569	892
OG0000170	jg16823	296
OG0000171	jg31277	322
OG0000172	XP_024398636.1	661
OG0000173	jg25899	216
OG0000174	XP_024398685.1	857
OG0000175	ID=g49658	514
OG0000176	ID=g16573	166
OG0000177	ID=g40429	142
OG0000178	ID=g6881	589
OG0000179	XP_024358985.1	651
OG0000180	jg3351	159
OG0000181	XP_024363586.1	863
OG0000182	ID=g10368	174
OG0000183	ID=g26181	1012
OG0000184	ID=g13085	676
OG0000185	XP_024386963.1	418
OG0000186	jg34296	2031
OG0000187	jg20916	1515
OG0000188	jg21143	456
OG0000189	XP_024382361.1	1257
OG0000190	ID=g50519	610
OG0000191	ID=g27285	1259
OG0000192	jg22885	586
OG0000193	XP_024395940.1	716
OG0000194	XP_024372586.1	694
OG0000195	ID=g14727	481
OG0000196	jg33049	848
OG0000197	ID=g10725	599
OG0000198	XP_024363275.1	487
OG0000199	ID=g31591.1	438
OG0000200	XP_024370783.1	1206
OG0000201	XP_024392788.1	363
OG0000202	ID=g38358.1	216
OG0000203	XP_024365818.1	751
OG0000204	XP_024376191.1	466
OG0000205	XP_024375890.1	916
OG0000206	XP_024375666.1	1189
OG0000207	jg30141	403
OG0000208	XP_024387401.1	1861
OG0000209	XP_024376362.1	280
OG0000210	ID=g56760	693
OG0000211	XP_024381571.1	387
OG0000212	XP_024386212.1	211
OG0000213	ID=g60394	510
OG0000214	ID=g39677	1885
OG0000215	jg723	479
OG0000216	ID=g44611	630
OG0000217	jg5861	388
OG0000218	jg19921	2502
OG0000219	XP_024377334.1	904
OG0000220	ID=g56496	514
OG0000221	ID=g21922	496
OG0000222	ID=g29446	1754
OG0000223	jg34983	249
OG0000224	jg21032	765
OG0000225	ID=g17932	224
OG0000226	ID=g29965	1149
OG0000227	ID=g6837	284
OG0000228	jg24879	2061
OG0000229	ID=g39636	1349
OG0000230	ID=g10709.1	569
OG0000231	ID=g1324	684
OG0000232	XP_024381283.1	826
OG0000233	XP_024381551.1	266
OG0000234	ID=g35141.1	198
OG0000235	XP_024396975.1	1705
OG0000236	jg13696.1	153
OG0000237	XP_024372690.1	221
OG0000238	ID=g52566	372
OG0000239	jg33675	1310
OG0000240	ID=g38030	1232
OG0000241	XP_024391080.1	457
OG0000242	XP_024390636.1	1623
OG0000243	ID=g14235	334
OG0000244	XP_024369264.1	275
OG0000245	jg36405	1603
OG0000246	ID=g32088	397
OG0000247	XP_024378475.1	596
OG0000248	XP_024387056.1	819
OG0000249	XP_024358520.1	558
OG0000250	jg18280	435
OG0000251	jg12507	2041
OG0000252	ID=g20773	156
OG0000253	XP_024379416.1	217
OG0000254	XP_024380333.1	655
OG0000255	XP_024386853.1	355
OG0000256	XP_024392299.1	306
OG0000257	ID=g11646	488
OG0000258	jg34174	391
OG0000259	jg16069	348
OG0000260	jg16070	1764
OG0000261	jg16150.2	649
OG0000262	jg27297	338
OG0000263	jg21821	189
OG0000264	ID=g10184	509
OG0000265	ID=g20907	2218
OG0000266	XP_024403589.1	307
OG0000267	ID=g14697	382
OG0000268	jg31112	1016
OG0000269	ID=g6257	977
OG0000270	XP_024397971.1	2415
OG0000271	XP_024379637.1	402
OG0000272	ID=g31454	143
OG0000273	ID=g52999	563
OG0000274	ID=g6796.1	276
OG0000275	jg1774	393
OG0000276	ID=g22868	218
OG0000277	ID=g24364.2	815
OG0000278	jg31450	294
OG0000279	ID=g49896	167
OG0000280	XP_024390340.1	809
OG0000281	jg18936	1143
OG0000282	ID=g56490	322
OG0000283	jg33920	1255
OG0000284	ID=g1408	136
OG0000285	XP_024390405.1	575
OG0000286	ID=g10384	497
OG0000287	ID=g41120	455
OG0000288	ID=g40190	382
OG0000289	ID=g18030	587
OG0000290	ID=g37874	2006
OG0000291	ID=g51116	488
OG0000292	ID=g60163	215
OG0000293	jg30628	819
OG0000294	ID=g57245	1019
OG0000295	ID=g37775	542
OG0000296	XP_024380559.1	474
OG0000297	jg27827	422
OG0000298	XP_024383202.1	1113
OG0000299	ID=g42977	762
OG0000300	ID=g47670	461
OG0000301	ID=g57278.1	1320
OG0000302	jg11557	1408
OG0000303	ID=g60097	552
OG0000304	jg31562	1008
OG0000305	XP_024371677.1	724
OG0000306	ID=g27263	396
OG0000307	jg17222	669
OG0000308	XP_024363936.1	2636
OG0000309	jg32629	806
OG0000310	XP_024374182.1	1687
OG0000311	XP_024373437.1	1087
OG0000312	ID=g16231	471
OG0000313	jg36612	317
OG0000314	ID=g43080	870
OG0000315	XP_024367690.1	1066
OG0000316	ID=g43632	180
OG0000317	jg29474	794
OG0000318	jg29487	822
OG0000319	XP_024375566.1	1220
OG0000320	ID=g4579	497
OG0000321	jg20087	580
OG0000322	jg11449	1558
OG0000323	XP_024362147.1	921
OG0000324	XP_024386178.1	242
OG0000325	jg15470	476
OG0000326	ID=g51636	1586
OG0000327	jg29744	195
OG0000328	ID=g37693	506
OG0000329	XP_024359470.1	420
OG0000330	jg5769	533
OG0000331	ID=g59138	492
OG0000332	jg10883	388
OG0000333	jg17320	312
OG0000334	jg18964.1	520
OG0000335	jg14174	955
OG0000336	ID=g11789	310
OG0000337	ID=g31459	207
OG0000338	ID=g56701	345
OG0000339	XP_024377946.1	227
OG0000340	ID=g10256	123
OG0000341	ID=g18033	308
OG0000342	ID=g41234	642
OG0000343	XP_024386690.1	1081
OG0000344	ID=g56216	641
OG0000345	ID=g11877	682
OG0000346	ID=g30028	352
OG0000347	ID=g29921	400
OG0000348	XP_024364000.1	182
OG0000349	ID=g58534	1213
OG0000350	jg7003	618
OG0000351	jg29921	379
OG0000352	ID=g54031	710
OG0000353	XP_024364572.1	270
OG0000354	jg28151	497
OG0000355	ID=g80	517
OG0000356	jg32946	1152
OG0000357	ID=g20535.1	922
OG0000358	XP_024394103.1	1223
OG0000359	jg34985	236
OG0000360	jg12465	794
OG0000361	jg21215	822
OG0000362	ID=g12088.1	407
OG0000363	ID=g19102	668
OG0000364	ID=g8865	649
OG0000365	jg2017	325
OG0000366	ID=g49951	669
OG0000367	jg2499	372
OG0000368	jg10221	1064
OG0000369	ID=g2020	121
OG0000370	XP_024397689.1	676
OG0000371	ID=g16357	493
OG0000372	ID=g39490	396
OG0000373	XP_024390753.1	2214
OG0000374	jg13413.1	460
OG0000375	ID=g50270	300
OG0000376	XP_024386490.1	514
OG0000377	jg36998	497
OG0000378	XP_024392964.1	463
OG0000379	XP_024392774.1	1072
OG0000380	jg3712	347
OG0000381	XP_024384581.1	372
OG0000382	XP_024385034.1	433
OG0000383	jg9609	402
OG0000384	ID=g19494	655
OG0000385	jg957	1275
OG0000386	jg1158	500
OG0000387	XP_024377740.1	646
OG0000388	jg19495.2	551
OG0000389	ID=g59265	1958
OG0000390	XP_024378060.1	1455
OG0000391	XP_024377885.1	1285
OG0000392	XP_024357923.1	174
OG0000393	ID=g38903	340
OG0000394	XP_024400136.1	750
OG0000395	ID=g878	250
OG0000396	XP_024390814.1	1364
OG0000397	ID=g53086	172
OG0000398	XP_024399248.1	658
OG0000399	XP_024371543.1	218
OG0000400	XP_024372807.1	1978
OG0000401	XP_024374121.1	294
OG0000402	XP_024378075.1	513
OG0000403	XP_024388772.1	761
OG0000404	XP_024393347.1	217
OG0000405	jg11544	318
OG0000406	ID=g60395	750
OG0000407	ID=g41187	616
OG0000408	jg15888.1	495
OG0000409	jg8634	346
OG0000410	jg27470	376
OG0000411	jg15311	215
OG0000412	ID=g11636.1	816
OG0000413	ID=g57077	767
OG0000414	jg10906	531
OG0000415	XP_024378157.1	1159
OG0000416	jg7611	503
OG0000417	jg12110	794
OG0000418	jg29598	308
OG0000419	ID=g58476	661
OG0000420	XP_024360718.1	561
OG0000421	ID=g16767.1	1146
OG0000422	jg18153	324
OG0000423	ID=g16561	338
OG0000424	jg12214	485
OG0000425	jg27363	924
OG0000426	ID=g51851	449
OG0000427	ID=g56854.1	921
OG0000428	jg25217	383
OG0000429	ID=g15667	980
OG0000430	ID=g38393	671
OG0000431	ID=g4437	319
OG0000432	XP_024397816.1	387
OG0000433	ID=g16639	845
OG0000434	ID=g56723	289
OG0000435	jg14298.1	458
OG0000436	ID=g4973.1	409
OG0000437	jg11054	265
OG0000438	jg14891	818
OG0000439	ID=g6888	854
OG0000440	ID=g24812	489
OG0000441	jg30402	520
OG0000442	jg29073	208
OG0000443	ID=g43789.1	333
OG0000444	jg34967	356
OG0000445	ID=g29001	245
OG0000446	ID=g11861	598
OG0000447	XP_024395384.1	1306
OG0000448	ID=g11757	1169
OG0000449	ID=g51349	250
OG0000450	jg5955	532
OG0000451	ID=g56217.1	372
OG0000452	ID=g23536	794
OG0000453	jg6281	263
OG0000454	XP_024373311.1	848
OG0000455	ID=g58521	448
OG0000456	ID=g37935	616
OG0000457	jg7209	917
OG0000458	jg7338	1091
OG0000459	ID=g3662	129
OG0000460	jg18644	299
OG0000461	ID=g1389	615
OG0000462	XP_024357375.1	712
OG0000463	ID=g15921	368
OG0000464	jg11096	488
OG0000465	ID=g22229.2	1874
OG0000466	jg17172	219
OG0000467	ID=g40063	463
OG0000468	ID=g1300	362
OG0000469	XP_024363527.1	487
OG0000470	ID=g19001	1169
OG0000471	jg2843	385
OG0000472	XP_024366498.1	1322
OG0000473	jg2966	846
OG0000474	ID=g23727.1	972
OG0000475	ID=g22416	161
OG0000476	ID=g3669	452
OG0000477	ID=g3664	475
OG0000478	ID=g19062	682
OG0000479	ID=g10311	636
OG0000480	XP_024393988.1	184
OG0000481	ID=g57948.1	374
OG0000482	ID=g46804	319
OG0000483	XP_024394638.1	275
OG0000484	ID=g40456	802
OG0000485	jg31069	851
OG0000486	jg34593	959
OG0000487	jg31528	1169
OG0000488	ID=g29511	270
OG0000489	jg21384	570
OG0000490	ID=g29955	535
OG0000491	jg22018.1	337
OG0000492	ID=g729	792
OG0000493	XP_024379601.1	694
OG0000494	jg27584	393
OG0000495	ID=g40014	509
OG0000496	XP_024382873.1	1709
OG0000497	jg23061	152
OG0000498	ID=g43027	375
OG0000499	jg8983	1558
OG0000500	XP_024372913.1	560
OG0000501	ID=g15945	289
OG0000502	ID=g16336	419
OG0000503	jg33334	2630
OG0000504	XP_024363914.1	823
OG0000505	jg28236	893
OG0000506	jg12712	713
OG0000507	XP_024391144.1	322
OG0000508	ID=g22284	288
OG0000509	XP_024389875.1	655
OG0000510	jg36440	519
OG0000511	jg36444	273
OG0000512	jg17569	530
OG0000513	jg3798	721
OG0000514	jg8921.1	550
OG0000515	jg9207	442
OG0000516	ID=g39046	231
OG0000517	ID=g47104.1	481
OG0000518	ID=g51601	611
OG0000519	ID=g39196	1020
OG0000520	XP_024402571.1	318
OG0000521	ID=g4621	589
OG0000522	ID=g11685	365
OG0000523	XP_024379001.1	538
OG0000524	jg29911.1	704
OG0000525	jg30535	517
OG0000526	jg30815	988
OG0000527	ID=g19386	351
OG0000528	ID=g48453.1	475
OG0000529	jg19073	451
OG0000530	jg20002.1	552
OG0000531	XP_024375731.1	2181
OG0000532	ID=g24533.3	981
OG0000533	XP_024399691.1	1403
OG0000534	XP_024398891.1	898
OG0000535	XP_024391541.1	890
OG0000536	XP_024365472.1	130
OG0000537	ID=g20828	577
OG0000538	jg15775	1240
OG0000539	ID=g47613	480
OG0000540	ID=g17840	742
OG0000541	ID=g1435	1443
OG0000542	XP_024356736.1	641
OG0000543	jg620	181
OG0000544	XP_024403114.1	992
OG0000545	ID=g16516	344
OG0000546	ID=g17865	250
OG0000547	jg14853	324
OG0000548	XP_024361071.1	491
OG0000549	ID=g39222	246
OG0000550	XP_024360875.1	538
OG0000551	ID=g57063	152
OG0000552	jg8452	242
OG0000553	jg26508	546
OG0000554	jg3176	300
OG0000555	ID=g52221	355
OG0000556	ID=g11974	583
OG0000557	ID=g56262	146
OG0000558	ID=g59879	554
OG0000559	ID=g15654	730
OG0000560	ID=g55887	180
OG0000561	ID=g54537	804
OG0000562	ID=g4224	1095
OG0000563	XP_024398834.1	1153
OG0000564	ID=g8662	410
OG0000565	XP_024399607.1	579
OG0000566	ID=g11558	448
OG0000567	jg26334	603
OG0000568	jg26353.3	599
OG0000569	ID=g47595	271
OG0000570	ID=g56022	353
OG0000571	jg5685.1	439
OG0000572	XP_024388906.1	330
OG0000573	jg2599	1060
OG0000574	jg14455	420
OG0000575	ID=g60254	708
OG0000576	XP_024379950.1	734
OG0000577	ID=g21744	621
OG0000578	ID=g1974	565
OG0000579	ID=g33481	294
OG0000580	ID=g21047	440
OG0000581	jg15085	220
OG0000582	jg15147	593
OG0000583	ID=g54767	329
OG0000584	XP_024385779.1	887
OG0000585	XP_024394641.1	668
OG0000586	jg5174	766
OG0000587	jg34370	419
OG0000588	ID=g17732	634
OG0000589	jg34908	170
OG0000590	ID=g49890	166
OG0000591	ID=g26188	560
OG0000592	ID=g11904	190
OG0000593	ID=g23512	161
OG0000594	ID=g11844	232
OG0000595	ID=g56232	1163
OG0000596	ID=g50966.1	892
OG0000597	jg19512	528
OG0000598	jg6822	573
OG0000599	jg6848	1844
OG0000600	XP_024393359.1	3039
OG0000601	ID=g6797	171
OG0000602	ID=g53111	394
OG0000603	jg11730.1	563
OG0000604	ID=g39110	579
OG0000605	ID=g8897.1	893
OG0000606	ID=g44668	220
OG0000607	ID=g3778	252
OG0000608	jg3659	617
OG0000609	jg28376	288
OG0000610	jg24927	517
OG0000611	ID=g1633	732
OG0000612	jg13707	355
OG0000613	ID=g22357	916
OG0000614	ID=g13088.1	752
OG0000615	jg33261	410
OG0000616	ID=g29026	1099
OG0000617	ID=g29040	443
OG0000618	jg3632	247
OG0000619	ID=g27228	385
OG0000620	ID=g59050	1086
OG0000621	ID=g20557	116
OG0000622	ID=g20569	1005
OG0000623	ID=g16441	450
OG0000624	jg34573	948
OG0000625	XP_024395439.1	395
OG0000626	jg30070	598
OG0000627	jg32791	337
OG0000628	ID=g33093	518
OG0000629	ID=g36418.1	1839
OG0000630	ID=g59020	399
OG0000631	jg1779.1	2127
OG0000632	jg1862	616
OG0000633	XP_024380495.1	787
OG0000634	jg2568	580
OG0000635	XP_024382464.1	953
OG0000636	XP_024382018.1	347
OG0000637	XP_024382668.1	1355
OG0000638	ID=g11425	412
OG0000639	jg11145	367
OG0000640	jg9792	346
OG0000641	jg23146.1	308
OG0000642	ID=g21069	923
OG0000643	ID=g21077	1456
OG0000644	jg23521	1196
OG0000645	jg33707	170
OG0000646	ID=g18104	301
OG0000647	jg32595	726
OG0000648	XP_024373936.1	1160
OG0000649	ID=g49607	221
OG0000650	jg33514	838
OG0000651	ID=g38370	246
OG0000652	jg28084	377
OG0000653	ID=g52938	1008
OG0000654	jg11412.1	1316
OG0000655	ID=g51872	359
OG0000656	jg35316	1052
OG0000657	ID=g43680	340
OG0000658	ID=g54047	436
OG0000659	ID=g59096	823
OG0000660	XP_024369872.1	337
OG0000661	XP_024392439.1	458
OG0000662	XP_024392914.1	1066
OG0000663	ID=g57043	374
OG0000664	jg29035	725
OG0000665	XP_024365518.1	1199
OG0000666	ID=g4296	531
OG0000667	ID=g39968	1038
OG0000668	XP_024384518.1	1947
OG0000669	jg9283.1	668
OG0000670	XP_024385228.1	1279
OG0000671	jg444	639
OG0000672	XP_024402457.1	753
OG0000673	ID=g35183	516
OG0000674	ID=g59181	425
OG0000675	jg29514	652
OG0000676	XP_024378269.1	1205
OG0000677	ID=g51438	562
OG0000678	ID=g21843	771
OG0000679	ID=g54611	721
OG0000680	ID=g56906	448
OG0000681	jg18021	906
OG0000682	ID=g35979	472
OG0000683	ID=g10359.1	557
OG0000684	XP_024357353.1	412
OG0000685	jg12237	358
OG0000686	ID=g48401.1	786
OG0000687	XP_024367946.1	259
OG0000688	ID=g40830	606
OG0000689	XP_024385259.1	528
OG0000690	XP_024367201.1	765
OG0000691	XP_024387907.1	265
OG0000692	ID=g11	439
OG0000693	jg15474	908
OG0000694	jg36402	318
OG0000695	ID=g27387	630
OG0000696	jg21804	379
OG0000697	XP_024359913.1	766
OG0000698	XP_024359549.1	1117
OG0000699	ID=g15532	181
OG0000700	jg13449	293
OG0000701	jg31920	1165
OG0000702	ID=g18066	521
OG0000703	XP_024360915.1	1694
OG0000704	jg8158	186
OG0000705	ID=g39864	525
OG0000706	ID=g40180	456
OG0000707	ID=g55882	480
OG0000708	jg978	380
OG0000709	XP_024403531.1	535
OG0000710	ID=g19481	509
OG0000711	jg25086.1	427
OG0000712	XP_024404002.1	1152
OG0000713	jg27298	249
OG0000714	ID=g9973	741
OG0000715	ID=g18172	317
OG0000716	ID=g32004	340
OG0000717	XP_024398041.1	432
OG0000718	jg25336	288
OG0000719	ID=g52423	300
OG0000720	ID=g11975	933
OG0000721	XP_024364958.1	825
OG0000722	jg25833	1069
OG0000723	XP_024399179.1	454
OG0000724	jg26033	608
OG0000725	XP_024399578.1	182
OG0000726	XP_024399272.1	1121
OG0000727	jg3916	915
OG0000728	XP_024388704.1	475
OG0000729	ID=g49700	560
OG0000730	XP_024389614.1	5199
OG0000731	jg14301	628
OG0000732	jg2375	400
OG0000733	XP_024362491.1	515
OG0000734	ID=g21939	1040
OG0000735	jg14812	501
OG0000736	jg14815.1	487
OG0000737	XP_024389129.1	269
OG0000738	ID=g22397	408
OG0000739	XP_024388143.1	1552
OG0000740	ID=g52252.1	722
OG0000741	XP_024376548.1	1333
OG0000742	jg33716	2111
OG0000743	jg5215	738
OG0000744	XP_024361305.1	729
OG0000745	ID=g50525	533
OG0000746	ID=g14821.1	875
OG0000747	ID=g57891	217
OG0000748	jg30999	490
OG0000749	jg5784	1069
OG0000750	jg5992	193
OG0000751	ID=g50108	468
OG0000752	jg6031	620
OG0000753	jg6166	843
OG0000754	jg6203	454
OG0000755	jg6367	528
OG0000756	ID=g38749.1	378
OG0000757	jg6487	1049
OG0000758	jg6509	1424
OG0000759	jg10088	952
OG0000760	ID=g19385	227
OG0000761	XP_024381493.1	716
OG0000762	jg29471	200
OG0000763	jg23955.1	842
OG0000764	ID=g36750	594
OG0000765	ID=g21618	481
OG0000766	XP_024362992.1	232
OG0000767	XP_024362895.1	698
OG0000768	jg17776	869
OG0000769	ID=g48346.1	984
OG0000770	jg31040	579
OG0000771	ID=g51281	420
OG0000772	jg24487	332
OG0000773	ID=g35440	562
OG0000774	ID=g51700	620
OG0000775	XP_024366420.1	758
OG0000776	jg34867.1	331
OG0000777	ID=g16446	325
OG0000778	ID=g58664.1	1228
OG0000779	jg33809	330
OG0000780	jg33907	480
OG0000781	ID=g57954	510
OG0000782	jg34055	1372
OG0000783	jg34074	638
OG0000784	ID=g55905	585
OG0000785	jg34269	631
OG0000786	ID=g50099	759
OG0000787	ID=g60359	788
OG0000788	ID=g42119	295
OG0000789	jg34828	903
OG0000790	XP_024395089.1	512
OG0000791	XP_024361176.1	1896
OG0000792	XP_024368782.1	721
OG0000793	XP_024366107.1	1366
OG0000794	ID=g37675.1	1093
OG0000795	ID=g11842.1	1229
OG0000796	ID=g29879	697
OG0000797	ID=g47661	682
OG0000798	XP_024379721.1	1423
OG0000799	jg1563	648
OG0000800	XP_024380311.1	1948
OG0000801	jg1781.1	1294
OG0000802	ID=g35343	189
OG0000803	XP_024379555.1	417
OG0000804	jg2197	368
OG0000805	XP_024371682.1	1399
OG0000806	XP_024382631.1	1784
OG0000807	jg10440	1516
OG0000808	jg10444	398
OG0000809	ID=g8920	618
OG0000810	XP_024396814.1	899
OG0000811	ID=g39116	633
OG0000812	ID=g20827	284
OG0000813	jg10668.1	595
OG0000814	XP_024383452.1	395
OG0000815	ID=g17935	494
OG0000816	XP_024383251.1	458
OG0000817	ID=g52436	707
OG0000818	ID=g26024	388
OG0000819	XP_024396776.1	846
OG0000820	XP_024397445.1	553
OG0000821	jg22792	459
OG0000822	ID=g33710	698
OG0000823	jg23271	1077
OG0000824	jg23318	1779
OG0000825	XP_024397090.1	850
OG0000826	jg36184	335
OG0000827	XP_024391276.1	580
OG0000828	XP_024374618.1	949
OG0000829	jg32271	266
OG0000830	ID=g33356	233
OG0000831	jg32579	1847
OG0000832	ID=g44385	1040
OG0000833	jg13101	158
OG0000834	ID=g54736	304
OG0000835	ID=g51805	329
OG0000836	XP_024374768.1	954
OG0000837	ID=g32921	1112
OG0000838	ID=g16247	165
OG0000839	ID=g54338	691
OG0000840	ID=g20979.1	1423
OG0000841	XP_024363513.1	427
OG0000842	XP_024372189.1	1854
OG0000843	XP_024364397.1	883
OG0000844	ID=g31603	508
OG0000845	XP_024391724.1	928
OG0000846	ID=g52359	248
OG0000847	ID=g33387	336
OG0000848	ID=g43715	404
OG0000849	jg35432	388
OG0000850	ID=g10412	373
OG0000851	ID=g55858	474
OG0000852	jg35871	479
OG0000853	jg36080	339
OG0000854	ID=g1803	384
OG0000855	ID=g1923	203
OG0000856	XP_024369240.1	856
OG0000857	ID=g32069	520
OG0000858	ID=g23769	141
OG0000859	ID=g27423.1	388
OG0000860	jg37243	419
OG0000861	jg37259	2468
OG0000862	XP_024393263.1	389
OG0000863	ID=g57035	189
OG0000864	ID=g39628	474
OG0000865	ID=g56981	820
OG0000866	ID=g39291	504
OG0000867	XP_024364842.1	985
OG0000868	jg4895	852
OG0000869	jg4919	560
OG0000870	XP_024385210.1	804
OG0000871	ID=g23903	604
OG0000872	XP_024403163.1	430
OG0000873	XP_024402622.1	503
OG0000874	jg481	970
OG0000875	ID=g39195	658
OG0000876	ID=g10573	380
OG0000877	XP_024402291.1	936
OG0000878	XP_024402001.1	1274
OG0000879	jg28775	516
OG0000880	XP_024377979.1	714
OG0000881	XP_024378363.1	664
OG0000882	ID=g11775	542
OG0000883	XP_024376006.1	879
OG0000884	ID=g21986	730
OG0000885	XP_024387421.1	456
OG0000886	XP_024387213.1	583
OG0000887	XP_024376134.1	221
OG0000888	ID=g47535.1	876
OG0000889	ID=g23766	328
OG0000890	XP_024386065.1	1101
OG0000891	ID=g3969	1197
OG0000892	XP_024358559.1	662
OG0000893	ID=g1295	434
OG0000894	jg18409	482
OG0000895	XP_024358387.1	541
OG0000896	jg18962	595
OG0000897	XP_024375920.1	505
OG0000898	jg19355	192
OG0000899	XP_024375205.1	837
OG0000900	ID=g11192.1	1042
OG0000901	XP_024376543.1	379
OG0000902	ID=g24706	474
OG0000903	XP_024400791.1	1196
OG0000904	jg11849.2	496
OG0000905	ID=g43567	175
OG0000906	jg12176.1	656
OG0000907	jg12229	340
OG0000908	jg12266	211
OG0000909	XP_024357538.1	708
OG0000910	ID=g14631	234
OG0000911	XP_024396891.1	480
OG0000912	XP_024383095.1	958
OG0000913	ID=g47992.1	599
OG0000914	XP_024365575.1	317
OG0000915	ID=g4987	1470
OG0000916	XP_024372366.1	679
OG0000917	ID=g24216.2	576
OG0000918	ID=g29217	167
OG0000919	XP_024379062.1	178
OG0000920	XP_024382209.1	417
OG0000921	XP_024392893.1	149
OG0000922	XP_024394770.1	776
OG0000923	XP_024360110.1	528
OG0000924	ID=g14266	403
OG0000925	XP_024359053.1	659
OG0000926	jg15802.1	557
OG0000927	ID=g646	239
OG0000928	ID=g648	369
OG0000929	XP_024359675.1	801
OG0000930	jg352	829
OG0000931	ID=g15579	328
OG0000932	jg22373	477
OG0000933	ID=g35777	1006
OG0000934	jg7508	330
OG0000935	jg8064	697
OG0000936	jg7560	1170
OG0000937	XP_024361435.1	434
OG0000938	ID=g39702	447
OG0000939	XP_024360693.1	1483
OG0000940	jg182	320
OG0000941	jg28847	188
OG0000942	jg7996.1	1473
OG0000943	XP_024361367.1	582
OG0000944	XP_024360788.1	698
OG0000945	ID=g43841.1	472
OG0000946	jg8301.2	412
OG0000947	jg8569	202
OG0000948	ID=g59431	888
OG0000949	ID=g19456	486
OG0000950	XP_024403213.1	517
OG0000951	jg27127	610
OG0000952	XP_024403346.1	761
OG0000953	jg5510	777
OG0000954	jg27453.1	714
OG0000955	ID=g48124	742
OG0000956	ID=g54436	857
OG0000957	jg22469	391
OG0000958	ID=g6870	674
OG0000959	ID=g47607	636
OG0000960	jg6379	350
OG0000961	ID=g15657.1	757
OG0000962	XP_024398440.1	685
OG0000963	ID=g31713	481
OG0000964	ID=g4397	257
OG0000965	ID=g31691	298
OG0000966	ID=g31681	819
OG0000967	ID=g31666	535
OG0000968	ID=g22912	464
OG0000969	XP_024399221.1	390
OG0000970	ID=g11561	333
OG0000971	ID=g14008	560
OG0000972	XP_024379217.1	396
OG0000973	jg3773	305
OG0000974	jg26359	1465
OG0000975	jg28680	205
OG0000976	jg2654	1355
OG0000977	XP_024380398.1	881
OG0000978	ID=g49691	254
OG0000979	ID=g31890	1255
OG0000980	XP_024388636.1	1257
OG0000981	XP_024388849.1	654
OG0000982	ID=g44484	1116
OG0000983	jg14531	603
OG0000984	ID=g35627	361
OG0000985	XP_024368861.1	1221
OG0000986	XP_024388340.1	909
OG0000987	ID=g31460	403
OG0000988	jg272	313
OG0000989	ID=g21034	663
OG0000990	jg15153	566
OG0000991	XP_024389360.1	370
OG0000992	jg15204	356
OG0000993	jg15230	640
OG0000994	XP_024388920.1	993
OG0000995	XP_024388830.1	1398
OG0000996	ID=g24816	389
OG0000997	jg29699	324
OG0000998	jg5014	352
OG0000999	jg9191	285
OG0001000	ID=g20652	219
OG0001001	ID=g52337.1	825
OG0001002	ID=g40893	301
OG0001003	jg5916.2	356
OG0001004	jg6030	931
OG0001005	jg6045.1	1155
OG0001006	ID=g47858	714
OG0001007	ID=g55927	606
OG0001008	XP_024385991.1	896
OG0001009	ID=g32862	1086
OG0001010	ID=g29897	901
OG0001011	ID=g35374	591
OG0001012	XP_024366995.1	982
OG0001013	jg7053	609
OG0001014	ID=g23638	350
OG0001015	XP_024369969.1	1080
OG0001016	jg7302	677
OG0001017	jg20366	370
OG0001018	jg2971	182
OG0001019	ID=g35684	792
OG0001020	XP_024364323.1	1004
OG0001021	ID=g18020	624
OG0001022	XP_024361924.1	945
OG0001023	XP_024362973.1	645
OG0001024	jg24963	361
OG0001025	jg24973	651
OG0001026	XP_024362183.1	454
OG0001027	ID=g60563	536
OG0001028	ID=g60542.4	946
OG0001029	ID=g24400	603
OG0001030	jg16623	167
OG0001031	XP_024366144.1	748
OG0001032	jg3003	322
OG0001033	jg3036	977
OG0001034	ID=g4547	772
OG0001035	XP_024366543.1	1026
OG0001036	jg35978	346
OG0001037	XP_024366862.1	551
OG0001038	XP_024366910.1	448
OG0001039	ID=g54049	972
OG0001040	XP_024366488.1	1435
OG0001041	ID=g13067	399
OG0001042	ID=g1080	1835
OG0001043	ID=g40152	898
OG0001044	ID=g48928	233
OG0001045	XP_024393836.1	255
OG0001046	ID=g23522	699
OG0001047	jg34197	201
OG0001048	jg11738	541
OG0001049	ID=g40446	381
OG0001050	ID=g40457	718
OG0001051	XP_024395723.1	298
OG0001052	XP_024394681.1	2153
OG0001053	ID=g4337	338
OG0001054	ID=g36935	580
OG0001055	jg20381	812
OG0001056	jg18823	547
OG0001057	ID=g29466	307
OG0001058	XP_024401619.1	493
OG0001059	jg36571	1513
OG0001060	ID=g39893	367
OG0001061	ID=g33444	1305
OG0001062	ID=g8846	657
OG0001063	ID=g20605	700
OG0001064	XP_024380589.1	1745
OG0001065	ID=g16366	225
OG0001066	ID=g38686	778
OG0001067	XP_024381615.1	181
OG0001068	XP_024379832.1	333
OG0001069	ID=g39832	268
OG0001070	ID=g4915.1	368
OG0001071	ID=g587	271
OG0001072	jg2750.1	711
OG0001073	ID=g50001	795
OG0001074	XP_024382215.1	349
OG0001075	XP_024381962.1	901
OG0001076	ID=g49523	429
OG0001077	ID=g20997	427
OG0001078	ID=g48444	452
OG0001079	XP_024382571.1	788
OG0001080	jg10653	451
OG0001081	ID=g3782.1	623
OG0001082	XP_024382266.1	788
OG0001083	jg28222.2	947
OG0001084	ID=g26020	379
OG0001085	jg11273	907
OG0001086	ID=g809	357
OG0001087	jg9687	582
OG0001088	ID=g36584.1	1169
OG0001089	jg22900	426
OG0001090	ID=g41946	427
OG0001091	jg22997	545
OG0001092	XP_024395814.1	535
OG0001093	jg23227	1120
OG0001094	ID=g32324.1	454
OG0001095	jg9412	521
OG0001096	ID=g42564	219
OG0001097	ID=g8566	547
OG0001098	jg32080	1215
OG0001099	jg32095.1	364
OG0001100	ID=g37530	2737
OG0001101	ID=g41506.1	442
OG0001102	jg32453	952
OG0001103	ID=g31237	426
OG0001104	ID=g22240	251
OG0001105	ID=g54729	559
OG0001106	ID=g16208	393
OG0001107	ID=g24224.1	174
OG0001108	ID=g2513	554
OG0001109	XP_024372535.1	542
OG0001110	XP_024373607.1	176
OG0001111	ID=g2579	2277
OG0001112	ID=g16363	414
OG0001113	ID=g16329.1	998
OG0001114	ID=g22070	782
OG0001115	jg27714.1	1413
OG0001116	XP_024364711.1	996
OG0001117	XP_024363393.1	532
OG0001118	jg28064	566
OG0001119	ID=g23633.2	551
OG0001120	ID=g51258	492
OG0001121	jg28402	421
OG0001122	XP_024364496.1	585
OG0001123	ID=g50867	824
OG0001124	ID=g35691	838
OG0001125	jg12815	589
OG0001126	XP_024389892.1	502
OG0001127	jg13358	1299
OG0001128	XP_024365121.1	776
OG0001129	XP_024390345.1	601
OG0001130	ID=g32923	1074
OG0001131	XP_024391731.1	319
OG0001132	XP_024391614.1	1442
OG0001133	ID=g33391	687
OG0001134	jg13838	354
OG0001135	XP_024364874.1	671
OG0001136	XP_024369903.1	238
OG0001137	jg16788	542
OG0001138	jg35713	609
OG0001139	jg35773	476
OG0001140	jg36672	635
OG0001141	ID=g48886	186
OG0001142	ID=g1840	496
OG0001143	jg36182	474
OG0001144	ID=g10678	190
OG0001145	ID=g45162	839
OG0001146	XP_024370127.1	508
OG0001147	ID=g38345.1	923
OG0001148	jg36520	681
OG0001149	jg36542	422
OG0001150	XP_024369614.1	663
OG0001151	XP_024369516.1	395
OG0001152	jg36944	378
OG0001153	XP_024393295.1	184
OG0001154	jg16551	376
OG0001155	ID=g47639	808
OG0001156	jg16997	561
OG0001157	XP_024392082.1	1544
OG0001158	ID=g51411.1	436
OG0001159	XP_024393039.1	925
OG0001160	jg3726	260
OG0001161	jg4214	602
OG0001162	jg4287	517
OG0001163	XP_024365686.1	1100
OG0001164	jg4385	422
OG0001165	jg4654	481
OG0001166	XP_024365637.1	1660
OG0001167	ID=g47675	1184
OG0001168	jg8999	656
OG0001169	jg9209	673
OG0001170	jg9345	476
OG0001171	ID=g58713	623
OG0001172	jg9584	641
OG0001173	ID=g40843	639
OG0001174	ID=g1187	262
OG0001175	XP_024387666.1	1398
OG0001176	jg218	313
OG0001177	ID=g18057	413
OG0001178	XP_024402065.1	652
OG0001179	jg1001	1466
OG0001180	XP_024402078.1	294
OG0001181	XP_024379208.1	1080
OG0001182	XP_024391072.1	653
OG0001183	jg19650	1071
OG0001184	ID=g18899	216
OG0001185	jg29712	768
OG0001186	ID=g24558.1	765
OG0001187	jg30143	732
OG0001188	XP_024377898.1	404
OG0001189	ID=g41706	617
OG0001190	ID=g38966	590
OG0001191	XP_024378913.1	562
OG0001192	XP_024387103.1	432
OG0001193	XP_024387693.1	825
OG0001194	jg30612	280
OG0001195	ID=g35310	648
OG0001196	jg31180	674
OG0001197	XP_024387230.1	330
OG0001198	jg18274	362
OG0001199	ID=g10364.1	693
OG0001200	XP_024358254.1	1155
OG0001201	jg18679	166
OG0001202	XP_024375131.1	424
OG0001203	XP_024376165.1	1039
OG0001204	XP_024376864.1	1378
OG0001205	jg19800	770
OG0001206	XP_024376553.1	677
OG0001207	ID=g29195	595
OG0001208	XP_024401082.1	796
OG0001209	jg11739	559
OG0001210	XP_024401383.1	997
OG0001211	jg11924	879
OG0001212	XP_024380101.1	668
OG0001213	ID=g13948	382
OG0001214	XP_024357583.1	741
OG0001215	ID=g37943	604
OG0001216	XP_024377999.1	2438
OG0001217	XP_024397467.1	461
OG0001218	XP_024368792.1	727
OG0001219	ID=g2067	363
OG0001220	ID=g56214.1	646
OG0001221	ID=g55895	473
OG0001222	ID=g6916	623
OG0001223	ID=g39114	449
OG0001224	XP_024369734.1	3004
OG0001225	XP_024364775.1	561
OG0001226	XP_024361196.1	1456
OG0001227	XP_024358609.1	491
OG0001228	XP_024363494.1	1169
OG0001229	XP_024367149.1	696
OG0001230	XP_024368904.1	406
OG0001231	XP_024372874.1	167
OG0001232	XP_024375449.1	1160
OG0001233	XP_024378430.1	604
OG0001234	XP_024382709.1	680
OG0001235	XP_024390420.1	298
OG0001236	XP_024396279.1	206
OG0001237	jg27961	159
OG0001238	jg1167	1366
OG0001239	jg15515	1053
OG0001240	ID=g21497	375
OG0001241	jg8263	1072
OG0001242	ID=g42025	1419
OG0001243	ID=g38484	335
OG0001244	XP_024359995.1	311
OG0001245	jg15777	820
OG0001246	jg15872	617
OG0001247	jg15882	460
OG0001248	jg15908	336
OG0001249	ID=g3424	630
OG0001250	ID=g20726	508
OG0001251	ID=g21536.1	1956
OG0001252	jg15988	925
OG0001253	XP_024358758.1	470
OG0001254	ID=g7831	347
OG0001255	jg25031	194
OG0001256	XP_024359436.1	1310
OG0001257	XP_024359444.1	765
OG0001258	XP_024402427.1	1990
OG0001259	ID=g48271	588
OG0001260	jg19500.1	293
OG0001261	ID=g21869	412
OG0001262	jg16349	992
OG0001263	ID=g31190	1540
OG0001264	ID=g57252	405
OG0001265	jg789	608
OG0001266	jg7569	443
OG0001267	ID=g51593.1	333
OG0001268	jg31982	147
OG0001269	ID=g51320	294
OG0001270	XP_024361512.1	323
OG0001271	ID=g45119	527
OG0001272	ID=g57068	353
OG0001273	jg7912	1045
OG0001274	jg20336	330
OG0001275	ID=g31305.2	183
OG0001276	jg8011	1062
OG0001277	jg27337.1	361
OG0001278	ID=g31271	659
OG0001279	XP_024403461.1	1435
OG0001280	ID=g24365	282
OG0001281	jg29768	447
OG0001282	XP_024360490.1	1068
OG0001283	ID=g2365	730
OG0001284	jg16950	462
OG0001285	jg26656	267
OG0001286	XP_024387330.1	680
OG0001287	ID=g15783	1253
OG0001288	jg1850	317
OG0001289	jg26744	532
OG0001290	XP_024403731.1	102
OG0001291	jg11381	463
OG0001292	jg26945	207
OG0001293	XP_024403831.1	868
OG0001294	ID=g1064	167
OG0001295	XP_024356622.1	576
OG0001296	ID=g50405	1076
OG0001297	jg2589	336
OG0001298	ID=g52923	446
OG0001299	XP_024380370.1	629
OG0001300	jg25040	936
OG0001301	XP_024399283.1	247
OG0001302	jg178	197
OG0001303	XP_024398023.1	350
OG0001304	ID=g1530	482
OG0001305	jg25381	3748
OG0001306	ID=g25993	1101
OG0001307	ID=g15672	1239
OG0001308	XP_024398051.1	980
OG0001309	ID=g41465	1958
OG0001310	XP_024398560.1	1143
OG0001311	jg4497	906
OG0001312	jg25672	1107
OG0001313	jg25745.1	681
OG0001314	ID=g14480	1311
OG0001315	XP_024364855.1	544
OG0001316	XP_024398093.1	1874
OG0001317	ID=g14650	1039
OG0001318	ID=g29285	140
OG0001319	ID=g38997	770
OG0001320	ID=g8642	912
OG0001321	ID=g27361	192
OG0001322	jg34600	261
OG0001323	jg26264	1072
OG0001324	ID=g18205	225
OG0001325	jg26399	1215
OG0001326	jg13944.1	254
OG0001327	ID=g4961	875
OG0001328	ID=g14047	591
OG0001329	ID=g31848	542
OG0001330	ID=g49647	552
OG0001331	ID=g44521	163
OG0001332	XP_024388645.1	928
OG0001333	jg5021	284
OG0001334	jg14294	285
OG0001335	jg34430	1200
OG0001336	ID=g38195	676
OG0001337	jg14463	385
OG0001338	XP_024381578.1	891
OG0001339	ID=g41864	261
OG0001340	jg14585	516
OG0001341	ID=g1373	846
OG0001342	XP_024389547.1	470
OG0001343	jg14672	596
OG0001344	jg22144	257
OG0001345	jg14766.2	421
OG0001346	ID=g21819	584
OG0001347	ID=g24684	310
OG0001348	ID=g24669	527
OG0001349	XP_024369142.1	652
OG0001350	ID=g22394	731
OG0001351	ID=g15720	539
OG0001352	jg1513	645
OG0001353	XP_024374849.1	949
OG0001354	jg15157	1464
OG0001355	ID=g15894	248
OG0001356	ID=g10235	542
OG0001357	jg33687	672
OG0001358	ID=g40856	315
OG0001359	ID=g40876.2	485
OG0001360	XP_024388581.1	1338
OG0001361	ID=g43783	651
OG0001362	ID=g16673	460
OG0001363	XP_024388474.1	997
OG0001364	XP_024360039.1	472
OG0001365	ID=g21574	849
OG0001366	XP_024395587.1	573
OG0001367	jg20599	943
OG0001368	ID=g11526	327
OG0001369	jg5350	607
OG0001370	jg5377	424
OG0001371	jg11877.1	897
OG0001372	jg5451	594
OG0001373	jg8674.1	137
OG0001374	jg5487	447
OG0001375	XP_024365634.1	1725
OG0001376	XP_024394067.1	569
OG0001377	jg5630	1073
OG0001378	ID=g27133	245
OG0001379	ID=g15705	329
OG0001380	ID=g59970	409
OG0001381	jg5738	281
OG0001382	jg5825	334
OG0001383	ID=g41141	492
OG0001384	XP_024390429.1	441
OG0001385	ID=g57231	538
OG0001386	ID=g43488	397
OG0001387	ID=g24696.1	821
OG0001388	jg5999	387
OG0001389	jg947	248
OG0001390	ID=g47860	1113
OG0001391	ID=g47854.1	757
OG0001392	ID=g55920	1073
OG0001393	ID=g29255.2	547
OG0001394	jg21445.1	898
OG0001395	jg6418.1	871
OG0001396	ID=g38746.1	808
OG0001397	jg6482.1	532
OG0001398	jg6536	359
OG0001399	jg6539	356
OG0001400	XP_024393536.1	700
OG0001401	ID=g52985	1802
OG0001402	ID=g10266	755
OG0001403	ID=g11489	659
OG0001404	ID=g33474.2	984
OG0001405	ID=g47682	739
OG0001406	ID=g33000	275
OG0001407	ID=g3800	411
OG0001408	jg24112	1625
OG0001409	ID=g44671	112
OG0001410	jg24186	802
OG0001411	ID=g53064	496
OG0001412	jg24403.1	1190
OG0001413	ID=g13907	217
OG0001414	XP_024362604.1	657
OG0001415	ID=g823	371
OG0001416	jg24780.2	320
OG0001417	ID=g41341	439
OG0001418	ID=g24243.1	431
OG0001419	jg3086	276
OG0001420	ID=g33234	684
OG0001421	ID=g15919	505
OG0001422	XP_024366155.1	538
OG0001423	ID=g17725	527
OG0001424	jg3294	341
OG0001425	jg3398	961
OG0001426	XP_024374401.1	456
OG0001427	ID=g59536	596
OG0001428	jg21588	590
OG0001429	jg13239	175
OG0001430	ID=g59060.1	469
OG0001431	jg33991.1	603
OG0001432	jg34046	624
OG0001433	ID=g37648	521
OG0001434	XP_024394279.1	934
OG0001435	XP_024395640.1	711
OG0001436	ID=g57859.1	852
OG0001437	XP_024395351.1	868
OG0001438	ID=g40801	232
OG0001439	ID=g10369	159
OG0001440	XP_024401158.1	378
OG0001441	XP_024393594.1	1745
OG0001442	jg12104	621
OG0001443	XP_024395124.1	258
OG0001444	jg12500.2	321
OG0001445	XP_024368203.1	534
OG0001446	XP_024358442.1	883
OG0001447	XP_024368350.1	544
OG0001448	XP_024357570.1	447
OG0001449	ID=g29465	486
OG0001450	XP_024398586.1	964
OG0001451	jg20756.1	467
OG0001452	ID=g37647	503
OG0001453	jg21051	333
OG0001454	jg21122	589
OG0001455	jg21161	238
OG0001456	ID=g3989.1	1058
OG0001457	ID=g38853	205
OG0001458	jg22019	1113
OG0001459	ID=g8872	738
OG0001460	jg1420	419
OG0001461	ID=g47255	850
OG0001462	ID=g37781.1	272
OG0001463	ID=g37777	589
OG0001464	XP_024381324.1	579
OG0001465	ID=g38395	2087
OG0001466	XP_024379571.1	522
OG0001467	ID=g15826	302
OG0001468	jg2140	378
OG0001469	XP_024380420.1	752
OG0001470	jg2351	1012
OG0001471	ID=g31843	564
OG0001472	jg2678	547
OG0001473	jg27565	259
OG0001474	jg10324	224
OG0001475	jg27759	684
OG0001476	jg10470	1222
OG0001477	jg10515	327
OG0001478	jg10636	353
OG0001479	ID=g4667	452
OG0001480	ID=g18001	510
OG0001481	ID=g48229	285
OG0001482	ID=g48225	622
OG0001483	jg11099.1	363
OG0001484	jg11140	797
OG0001485	jg37140	851
OG0001486	ID=g2333	539
OG0001487	jg22536	1862
OG0001488	ID=g39013	599
OG0001489	ID=g39062.1	941
OG0001490	ID=g812	738
OG0001491	XP_024401985.1	630
OG0001492	jg17321	318
OG0001493	XP_024396139.1	723
OG0001494	XP_024384074.1	723
OG0001495	jg19774	459
OG0001496	jg23502	646
OG0001497	jg23583	981
OG0001498	ID=g42510	302
OG0001499	ID=g47699	1069
OG0001500	jg23768	492
OG0001501	ID=g8569	472
OG0001502	jg23815	335
OG0001503	jg23833	713
OG0001504	jg13795	568
OG0001505	ID=g60092	220
OG0001506	ID=g30057	82
OG0001507	ID=g60121	314
OG0001508	ID=g50607	1446
OG0001509	XP_024374358.1	597
OG0001510	ID=g41514	146
OG0001511	ID=g43605	706
OG0001512	XP_024374532.1	573
OG0001513	XP_024372828.1	670
OG0001514	ID=g42584	320
OG0001515	jg32951	399
OG0001516	jg33002	594
OG0001517	ID=g14740	491
OG0001518	ID=g39550	157
OG0001519	XP_024391253.1	3703
OG0001520	jg12978	476
OG0001521	jg33127	906
OG0001522	jg33150	511
OG0001523	ID=g599	1095
OG0001524	jg33665	808
OG0001525	jg28469	422
OG0001526	jg27614	1152
OG0001527	ID=g21012	335
OG0001528	ID=g37894	195
OG0001529	XP_024363585.1	799
OG0001530	XP_024363558.1	1296
OG0001531	ID=g54309	322
OG0001532	jg12636	405
OG0001533	XP_024391694.1	476
OG0001534	jg11448	518
OG0001535	ID=g51890	439
OG0001536	ID=g44333	532
OG0001537	ID=g23784	556
OG0001538	jg13104	227
OG0001539	XP_024391754.1	463
OG0001540	XP_024391400.1	402
OG0001541	XP_024390045.1	679
OG0001542	jg13261	423
OG0001543	ID=g52369.1	811
OG0001544	XP_024390768.1	671
OG0001545	XP_024371276.1	346
OG0001546	jg35324	523
OG0001547	jg35420.1	1501
OG0001548	jg47	900
OG0001549	jg35642	116
OG0001550	jg35746	527
OG0001551	XP_024370936.1	1224
OG0001552	jg17438	786
OG0001553	XP_024369221.1	298
OG0001554	jg36070	470
OG0001555	jg36147	371
OG0001556	ID=g1821.1	826
OG0001557	ID=g39619	960
OG0001558	jg36595	250
OG0001559	ID=g4033.1	714
OG0001560	ID=g41625	179
OG0001561	ID=g32033.1	522
OG0001562	ID=g10282	298
OG0001563	XP_024370738.1	1153
OG0001564	jg37330	367
OG0001565	XP_024400863.1	739
OG0001566	XP_024402414.1	1072
OG0001567	ID=g56131	533
OG0001568	jg16650	811
OG0001569	ID=g38731	329
OG0001570	ID=g19280	441
OG0001571	ID=g10692	514
OG0001572	jg17098	596
OG0001573	ID=g38331	580
OG0001574	ID=g10042	786
OG0001575	jg17528	598
OG0001576	ID=g43077	1156
OG0001577	XP_024367720.1	573
OG0001578	ID=g36686	251
OG0001579	ID=g54286	625
OG0001580	ID=g47597.1	538
OG0001581	ID=g22137	400
OG0001582	jg4037	328
OG0001583	jg4156	465
OG0001584	ID=g39261.1	1369
OG0001585	ID=g39246	369
OG0001586	ID=g18919	612
OG0001587	jg4309	278
OG0001588	XP_024365144.1	560
OG0001589	XP_024365616.1	3224
OG0001590	ID=g54414	167
OG0001591	jg4933	757
OG0001592	jg8771	941
OG0001593	ID=g11599.1	291
OG0001594	jg8910	562
OG0001595	ID=g23899	777
OG0001596	ID=g39240	342
OG0001597	XP_024385379.1	1193
OG0001598	jg9463	405
OG0001599	XP_024384633.1	4098
OG0001600	XP_024384678.1	523
OG0001601	ID=g2344	649
OG0001602	ID=g18887	512
OG0001603	ID=g18855	304
OG0001604	jg214.1	1232
OG0001605	ID=g44388	413
OG0001606	jg602	594
OG0001607	XP_024402387.1	536
OG0001608	ID=g14795	355
OG0001609	ID=g41922	361
OG0001610	jg918	411
OG0001611	XP_024401062.1	839
OG0001612	ID=g1698	282
OG0001613	ID=g20594	683
OG0001614	ID=g10394	403
OG0001615	ID=g10398	774
OG0001616	XP_024378225.1	806
OG0001617	ID=g20945	478
OG0001618	XP_024378793.1	713
OG0001619	XP_024379041.1	487
OG0001620	jg29242	527
OG0001621	ID=g18195	1094
OG0001622	XP_024378355.1	304
OG0001623	XP_024377687.1	239
OG0001624	XP_024377306.1	223
OG0001625	ID=g54524.1	392
OG0001626	ID=g27121	572
OG0001627	XP_024377788.1	238
OG0001628	XP_024377278.1	289
OG0001629	jg30026	415
OG0001630	jg20237	555
OG0001631	ID=g33627	941
OG0001632	ID=g43105	221
OG0001633	XP_024386029.1	240
OG0001634	jg31016	1470
OG0001635	ID=g40508	786
OG0001636	ID=g59428.1	548
OG0001637	XP_024386352.1	427
OG0001638	jg31312	424
OG0001639	XP_024387204.1	846
OG0001640	jg31539	443
OG0001641	XP_024358668.1	407
OG0001642	XP_024386367.1	1982
OG0001643	XP_024386635.1	447
OG0001644	jg31793	734
OG0001645	ID=g41772.1	2192
OG0001646	jg17630.1	802
OG0001647	ID=g17980	428
OG0001648	XP_024357254.1	307
OG0001649	XP_024357813.1	762
OG0001650	jg18391	1319
OG0001651	XP_024358542.1	706
OG0001652	XP_024356870.1	339
OG0001653	XP_024357029.1	617
OG0001654	jg18621	690
OG0001655	XP_024358041.1	353
OG0001656	ID=g42931	737
OG0001657	XP_024358493.1	397
OG0001658	jg18826	436
OG0001659	jg19163	411
OG0001660	jg19196	344
OG0001661	XP_024374852.1	534
OG0001662	XP_024374880.1	1256
OG0001663	jg19528	819
OG0001664	ID=g54519	406
OG0001665	jg19771	349
OG0001666	ID=g6261.1	497
OG0001667	ID=g20761	182
OG0001668	jg19982	421
OG0001669	XP_024375562.1	473
OG0001670	XP_024400622.1	843
OG0001671	XP_024399910.1	1866
OG0001672	XP_024400821.1	1776
OG0001673	jg11531	2033
OG0001674	XP_024399856.1	517
OG0001675	ID=g59527	169
OG0001676	ID=g32299	413
OG0001677	ID=g18123	745
OG0001678	ID=g47799.1	412
OG0001679	ID=g56905	878
OG0001680	XP_024360504.1	853
OG0001681	ID=g29629	140
OG0001682	ID=g22192	379
OG0001683	ID=g2547	1052
OG0001684	XP_024361602.1	787
OG0001685	ID=g58539	544
OG0001686	XP_024367894.1	3687
OG0001687	ID=g2621.1	317
OG0001688	XP_024377501.1	327
OG0001689	XP_024356413.1	400
OG0001690	XP_024357381.1	473
OG0001691	XP_024359074.1	944
OG0001692	XP_024360163.1	467
OG0001693	XP_024395149.1	725
OG0001694	XP_024363246.1	344
OG0001695	XP_024375162.1	280
OG0001696	XP_024375756.1	353
OG0001697	XP_024382526.1	1110
OG0001698	XP_024387032.1	267
OG0001699	XP_024390843.1	2581
OG0001700	XP_024392105.1	1308
OG0001701	XP_024394753.1	698
OG0001702	ID=g18150	82
OG0001703	ID=g33383	155
OG0001704	jg27222	768
OG0001705	jg1975	1018
OG0001706	XP_024359418.1	512
OG0001707	jg15727	239
OG0001708	jg15779	511
OG0001709	ID=g15870	1822
OG0001710	jg28942	412
OG0001711	jg360	619
OG0001712	ID=g50891	1010
OG0001713	ID=g14446	576
OG0001714	jg16117	4543
OG0001715	ID=g39212	989
OG0001716	jg7722	539
OG0001717	jg16352	345
OG0001718	jg16363	255
OG0001719	ID=g18863	182
OG0001720	jg7509	872
OG0001721	jg22061	218
OG0001722	jg26752	861
OG0001723	ID=g40556.1	860
OG0001724	ID=g48705	276
OG0001725	XP_024361531.1	785
OG0001726	XP_024361426.1	1029
OG0001727	ID=g44325	494
OG0001728	jg11116	427
OG0001729	jg7856	418
OG0001730	ID=g54844	264
OG0001731	ID=g51688	684
OG0001732	XP_024360431.1	461
OG0001733	ID=g29075	493
OG0001734	ID=g10165	1215
OG0001735	jg8231	781
OG0001736	jg8247	1028
OG0001737	ID=g57905	667
OG0001738	jg8281	1067
OG0001739	ID=g57924.1	699
OG0001740	jg8303	346
OG0001741	jg8364	297
OG0001742	XP_024360175.1	606
OG0001743	jg16462.1	651
OG0001744	ID=g13240	520
OG0001745	jg18855	520
OG0001746	ID=g18109	537
OG0001747	jg9143	374
OG0001748	jg3736	723
OG0001749	jg22606	900
OG0001750	jg26719.2	442
OG0001751	ID=g1266	270
OG0001752	jg35219	267
OG0001753	jg16643	202
OG0001754	XP_024404156.1	388
OG0001755	ID=g1059	519
OG0001756	ID=g20911	513
OG0001757	jg17658	1180
OG0001758	jg27325	954
OG0001759	jg27338	534
OG0001760	ID=g59039	542
OG0001761	XP_024403710.1	237
OG0001762	XP_024403358.1	585
OG0001763	ID=g35264	513
OG0001764	ID=g32005.1	374
OG0001765	XP_024398432.1	796
OG0001766	ID=g39709.2	726
OG0001767	ID=g47462	421
OG0001768	ID=g48942	203
OG0001769	ID=g58150	311
OG0001770	jg25246	402
OG0001771	jg25251	663
OG0001772	ID=g15659	360
OG0001773	ID=g41460	160
OG0001774	jg11417.1	1385
OG0001775	ID=g47896	682
OG0001776	jg25732	201
OG0001777	jg4180	654
OG0001778	ID=g4190	1160
OG0001779	XP_024365647.1	795
OG0001780	XP_024399730.1	127
OG0001781	jg4869.3	170
OG0001782	jg26007	1275
OG0001783	ID=g11453	856
OG0001784	ID=g51433.1	1506
OG0001785	ID=g60585	375
OG0001786	jg26119	622
OG0001787	jg26121	662
OG0001788	jg26220	608
OG0001789	XP_024398539.1	1827
OG0001790	XP_024397887.1	416
OG0001791	ID=g59998	362
OG0001792	XP_024398794.1	471
OG0001793	jg26393.1	1059
OG0001794	ID=g59989	290
OG0001795	jg26411	350
OG0001796	jg26416	418
OG0001797	jg23593	496
OG0001798	jg30346	422
OG0001799	ID=g37738	486
OG0001800	ID=g31853.1	1223
OG0001801	jg34004	474
OG0001802	jg13977.1	547
OG0001803	ID=g56087	727
OG0001804	ID=g14067	387
OG0001805	jg2642	1342
OG0001806	ID=g38936	573
OG0001807	XP_024380450.1	922
OG0001808	jg2556.1	1174
OG0001809	ID=g56560	291
OG0001810	ID=g56551	476
OG0001811	jg297	223
OG0001812	jg1874	277
OG0001813	jg14451	1549
OG0001814	XP_024389390.1	847
OG0001815	ID=g16524	1056
OG0001816	ID=g16530.1	572
OG0001817	ID=g58011	246
OG0001818	ID=g29486	265
OG0001819	ID=g41228	467
OG0001820	ID=g60253	181
OG0001821	ID=g39638.1	384
OG0001822	XP_024389059.1	426
OG0001823	jg9683	526
OG0001824	ID=g48902.2	851
OG0001825	jg19584	619
OG0001826	ID=g56696	380
OG0001827	ID=g22393	389
OG0001828	XP_024388595.1	2422
OG0001829	ID=g56607	308
OG0001830	jg15097	668
OG0001831	jg1608	356
OG0001832	jg15143	177
OG0001833	jg19783	872
OG0001834	ID=g59018	1146
OG0001835	ID=g60665	132
OG0001836	jg1484	304
OG0001837	jg15333	527
OG0001838	jg15351	836
OG0001839	XP_024391770.1	932
OG0001840	XP_024383841.1	396
OG0001841	XP_024377012.1	700
OG0001842	jg3926	541
OG0001843	XP_024370607.1	331
OG0001844	jg11488	184
OG0001845	XP_024377461.1	316
OG0001846	XP_024368364.1	595
OG0001847	ID=g47284	532
OG0001848	XP_024368538.1	712
OG0001849	ID=g49894	184
OG0001850	jg20448	373
OG0001851	jg5471	562
OG0001852	XP_024383529.1	553
OG0001853	jg5499	1345
OG0001854	ID=g47279	111
OG0001855	jg5633	429
OG0001856	jg5658	678
OG0001857	jg20751.1	614
OG0001858	jg20764.2	557
OG0001859	jg21097	492
OG0001860	ID=g31675	527
OG0001861	jg5978	1168
OG0001862	XP_024372169.1	277
OG0001863	ID=g4532	602
OG0001864	ID=g10493	519
OG0001865	ID=g10505.1	595
OG0001866	jg10271	257
OG0001867	jg6123	1041
OG0001868	XP_024380879.1	403
OG0001869	ID=g29859	639
OG0001870	ID=g30024.2	713
OG0001871	ID=g55932.1	720
OG0001872	XP_024374026.1	673
OG0001873	XP_024382201.1	740
OG0001874	jg6417.1	2005
OG0001875	ID=g3990	630
OG0001876	ID=g14378	392
OG0001877	jg6586	526
OG0001878	ID=g6390.1	817
OG0001879	jg6719	2134
OG0001880	jg1646	758
OG0001881	XP_024398765.1	422
OG0001882	ID=g33431	699
OG0001883	jg6867	1109
OG0001884	jg6881	829
OG0001885	XP_024372779.1	947
OG0001886	jg7063	4007
OG0001887	ID=g37938.2	387
OG0001888	ID=g53097.1	426
OG0001889	jg7358.1	873
OG0001890	ID=g1393	247
OG0001891	ID=g8745	555
OG0001892	ID=g8735	515
OG0001893	jg23993	609
OG0001894	XP_024361787.1	288
OG0001895	jg24024	491
OG0001896	ID=g39141	391
OG0001897	ID=g29623	135
OG0001898	ID=g8910	563
OG0001899	jg24228	742
OG0001900	jg24229	396
OG0001901	jg24307	484
OG0001902	ID=g13905	648
OG0001903	ID=g58629	1127
OG0001904	jg24867	911
OG0001905	XP_024362372.1	745
OG0001906	ID=g17952	504
OG0001907	XP_024361551.1	268
OG0001908	ID=g38518	646
OG0001909	ID=g17926	274
OG0001910	ID=g17928.2	370
OG0001911	XP_024363083.1	880
OG0001912	ID=g60142	508
OG0001913	jg24866	682
OG0001914	XP_024362710.1	2100
OG0001915	ID=g18993	604
OG0001916	ID=g60038	910
OG0001917	jg24968	1273
OG0001918	ID=g24230	266
OG0001919	ID=g60567	333
OG0001920	ID=g60562	346
OG0001921	XP_024366081.1	296
OG0001922	jg16635	545
OG0001923	jg3077	714
OG0001924	ID=g23718	1083
OG0001925	ID=g27442	253
OG0001926	ID=g603	392
OG0001927	XP_024367013.1	1965
OG0001928	ID=g22108	638
OG0001929	ID=g29544	667
OG0001930	ID=g13073	375
OG0001931	jg3397	701
OG0001932	XP_024366244.1	389
OG0001933	ID=g10313	234
OG0001934	jg3527	228
OG0001935	jg3569	979
OG0001936	jg3609	996
OG0001937	XP_024395113.1	1266
OG0001938	XP_024362775.1	667
OG0001939	ID=g40117	427
OG0001940	jg33750	342
OG0001941	jg33811	550
OG0001942	jg30757.1	330
OG0001943	XP_024395246.1	678
OG0001944	jg30784	622
OG0001945	jg33972	389
OG0001946	jg31117	256
OG0001947	ID=g20591	273
OG0001948	jg34094	497
OG0001949	jg30983	706
OG0001950	jg30935	1220
OG0001951	ID=g16455	150
OG0001952	XP_024394434.1	618
OG0001953	XP_024401328.1	661
OG0001954	ID=g32248	1298
OG0001955	ID=g57878	1000
OG0001956	ID=g50649	163
OG0001957	XP_024400616.1	737
OG0001958	ID=g35301	499
OG0001959	jg31144	440
OG0001960	ID=g13153	1173
OG0001961	XP_024395636.1	893
OG0001962	jg12416	757
OG0001963	ID=g50038	301
OG0001964	ID=g50036.2	459
OG0001965	ID=g4368	288
OG0001966	ID=g21094	718
OG0001967	jg34891	562
OG0001968	ID=g47470.1	495
OG0001969	jg20442.2	193
OG0001970	jg20576	542
OG0001971	ID=g59434.1	709
OG0001972	ID=g37654	343
OG0001973	jg21301.1	1013
OG0001974	ID=g23448	464
OG0001975	ID=g29889	429
OG0001976	jg21506	463
OG0001977	ID=g1781	951
OG0001978	XP_024366591.1	1079
OG0001979	XP_024358178.1	387
OG0001980	ID=g48693	456
OG0001981	ID=g35354	598
OG0001982	XP_024402780.1	440
OG0001983	jg22046	251
OG0001984	ID=g36423	586
OG0001985	jg22078	885
OG0001986	ID=g59015	233
OG0001987	ID=g41802	553
OG0001988	ID=g33425	433
OG0001989	ID=g24688	775
OG0001990	ID=g24678.1	740
OG0001991	XP_024381364.1	562
OG0001992	XP_024373873.1	368
OG0001993	jg1729	323
OG0001994	jg1736	711
OG0001995	ID=g41890	273
OG0001996	XP_024379990.1	549
OG0001997	ID=g58025	588
OG0001998	jg2214	913
[truncated: 35,608 more rows]
